# Supplementary material for: Sexual Dimorphism in Transcriptional and Functional Glucocorticoid Effects on Mouse Skeletal Muscle
Source: Front Endocrinol (Lausanne). 2022 Jul 11;13:907908. doi: 10.3389/fendo.2022.907908 (PMC9309696; doi:10.3389/fendo.2022.907908)
Supplement: Supplementary file 3 [file Table_1.xlsx]

## Sheet: Suppl. Table 1
Selected genes: Steroid nuclear receptors
			Male muscle (D43)		Female muscle (D21)		Sex-specific regulation
Gene name	Alias	Ensembl_IDs	Log2FC	Adjusted p-value	Log2FC	Adjusted p-value
Nr3c1	Gr	ENSMUSG00000024431	-0.0533715	0.76689	-0.564173	0.000311514	Female-specific downregulation
Nr3c2	Mr	ENSMUSG00000031618	-0.446747	0.00119504	-0.27215	0.0844407	Stronger downregulation in males
Nr3c3	Pr	ENSMUSG00000031870	NA	NA	NA	NA	Not detected
Nr3c4	Ar	ENSMUSG00000046532	-0.347993	0.0957653	-0.0606735	0.840723	NA
Esr1	Erα	ENSMUSG00000019768	-0.855292	2.62835e-09	-0.718106	5.01041e-06	Downregulated in both sexes
Esr2	Erβ	ENSMUSG00000021055	NA	NA	NA	NA	Not detected

## Sheet: Suppl. Table 2
Selected genes: GR-target genes
			Male muscle (D43)		Female muscle (D21)		Sex-specific regulation
Gene name	Alias	Ensembl_IDs	Log2FC	Adjusted p-value	Log2FC	Adjusted p-value
Fkbp5		ENSMUSG00000024222	3.3721	1.24529e-31	3.02152	1.88848e-22	Upregulated in both sexes
Gilz	Tsc22d3	ENSMUSG00000031431	1.01562	0.000404801	0.546022	0.111351	Stronger upregulated in males
Per1		ENSMUSG00000020893	1.41731	1.51559e-05	0.265085	0.561669	Male-specific upregulation
Sgk1		ENSMUSG00000019970	1.56802	1.55341e-05	0.833629	0.0522792	Stronger upregulated in males
Zbtb16		ENSMUSG00000066687	0.97827	0.000144803	0.737768	0.0118791	Upregulated in both sexes

## Sheet: Suppl. Table 3
GO.ID	term	definition	Cort_in_females.pvalue	Cort_in_males.pvalue	Male_vs_Female_Veh.pvalue	Male_vs_Female_Cort.pvalue	Interaction_sex_treatment.pvalue	Overlap_1817.pvalue	Cort_in_females.genes_frequency		Cort_in_females.-log10_pvalue	Cort_in_females.Significant_genes	Cort_in_females.Significant_genes_symbol	Cort_in_males.genes_frequency		Cort_in_males.-log10_pvalue	Cort_in_males.Significant_genes	Cort_in_males.Significant_genes_symbol	Male_vs_Female_Veh.genes_frequency		Male_vs_Female_Veh.-log10_pvalue	Male_vs_Female_Veh.Significant_genes	Male_vs_Female_Veh.Significant_genes_symbol	Male_vs_Female_Cort.genes_frequency		Male_vs_Female_Cort.-log10_pvalue	Male_vs_Female_Cort.Significant_genes	Male_vs_Female_Cort.Significant_genes_symbol	Interaction_sex_treatment.genes_frequency		Interaction_sex_treatment.-log10_pvalue	Interaction_sex_treatment.Significant_genes	Interaction_sex_treatment.Significant_genes_symbol	Overlap_1817.genes_frequency		Overlap_1817.-log10_pvalue	Overlap_1817.Significant_genes	Overlap_1817.Significant_genes_symbol
GO:0030199	collagen fibril organization	Any process that determines the size and arrangement of collagen fibrils within an extracellular matrix.	0.00811743	2.20419e-10	1	5.58929e-07	1.53598e-05	0.0452145	17.391% (8/46)		2.09	ENSMUSG00000001506;ENSMUSG00000020473;ENSMUSG00000024087;ENSMUSG00000024529;ENSMUSG00000026043;ENSMUSG00000029661;ENSMUSG00000034205;ENSMUSG00000079465	Col1a1;Aebp1;Cyp1b1;Lox;Col3a1;Col1a2;Loxl2;Col4a3	41.304% (19/46)		9.66	ENSMUSG00000001506;ENSMUSG00000004098;ENSMUSG00000020473;ENSMUSG00000022371;ENSMUSG00000024087;ENSMUSG00000026042;ENSMUSG00000026043;ENSMUSG00000026574;ENSMUSG00000026674;ENSMUSG00000026837;ENSMUSG00000027996;ENSMUSG00000029661;ENSMUSG00000034161;ENSMUSG00000034205;ENSMUSG00000036446;ENSMUSG00000036545;ENSMUSG00000059901;ENSMUSG00000063765;ENSMUSG00000070436	Col1a1;Col5a3;Aebp1;Col14a1;Cyp1b1;Col5a2;Col3a1;Dpt;Ddr2;Col5a1;Sfrp2;Col1a2;Scx;Loxl2;Lum;Adamts2;Adamts14;Chadl;Serpinh1	0% (0/46)		0	NA	NA	34.783% (16/46)		6.25	ENSMUSG00000001506;ENSMUSG00000004098;ENSMUSG00000022371;ENSMUSG00000024529;ENSMUSG00000026042;ENSMUSG00000026043;ENSMUSG00000026574;ENSMUSG00000026837;ENSMUSG00000029661;ENSMUSG00000032231;ENSMUSG00000034161;ENSMUSG00000034205;ENSMUSG00000036446;ENSMUSG00000036545;ENSMUSG00000050295;ENSMUSG00000070436	Col1a1;Col5a3;Col14a1;Lox;Col5a2;Col3a1;Dpt;Col5a1;Col1a2;Anxa2;Scx;Loxl2;Lum;Adamts2;Foxc1;Serpinh1	28.261% (13/46)		4.81	ENSMUSG00000001506;ENSMUSG00000004846;ENSMUSG00000022371;ENSMUSG00000024529;ENSMUSG00000026042;ENSMUSG00000026043;ENSMUSG00000026574;ENSMUSG00000026837;ENSMUSG00000029661;ENSMUSG00000032231;ENSMUSG00000036446;ENSMUSG00000036545;ENSMUSG00000070436	Col1a1;Plod3;Col14a1;Lox;Col5a2;Col3a1;Dpt;Col5a1;Col1a2;Anxa2;Lum;Adamts2;Serpinh1	23.913% (11/46)		1.34	NA	NA
GO:0030198	extracellular matrix organization	A process that is carried out at the cellular level which results in the assembly, arrangement of constituent parts, or disassembly of an extracellular matrix.	7.7802e-05	5.17869e-07	0.777502	1.45387e-07	0.0811469	0.00779523	16.043% (30/187)		4.11	ENSMUSG00000000392;ENSMUSG00000000435;ENSMUSG00000001506;ENSMUSG00000006369;ENSMUSG00000006800;ENSMUSG00000020473;ENSMUSG00000020682;ENSMUSG00000022018;ENSMUSG00000022665;ENSMUSG00000023886;ENSMUSG00000024087;ENSMUSG00000024529;ENSMUSG00000025213;ENSMUSG00000025355;ENSMUSG00000026043;ENSMUSG00000027195;ENSMUSG00000027832;ENSMUSG00000028195;ENSMUSG00000028197;ENSMUSG00000028339;ENSMUSG00000028420;…	Fap;Myf5;Col1a1;Fbln1;Sulf2;Aebp1;Mmp28;Rgcc;Ccdc80;Smoc2;Cyp1b1;Lox;Kazald1;Mmp19;Col3a1;Hsd17b12;Ptx3;Ccn1;Col24a1;Col15a1;Tmem38b;Col1a2;Mmp2;Has3;Agt;Smad3;Loxl2;Olfml2a;Spock2;Col4a3	27.807% (52/187)		6.29	ENSMUSG00000000392;ENSMUSG00000000567;ENSMUSG00000001506;ENSMUSG00000004098;ENSMUSG00000017737;ENSMUSG00000020473;ENSMUSG00000020674;ENSMUSG00000021998;ENSMUSG00000022018;ENSMUSG00000022371;ENSMUSG00000023886;ENSMUSG00000024087;ENSMUSG00000026042;ENSMUSG00000026043;ENSMUSG00000026193;ENSMUSG00000026574;ENSMUSG00000026674;ENSMUSG00000026837;ENSMUSG00000027750;ENSMUSG00000027832;ENSMUSG00000027996;…	Fap;Sox9;Col1a1;Col5a3;Mmp9;Aebp1;Pxdn;Lcp1;Rgcc;Col14a1;Smoc2;Cyp1b1;Col5a2;Col3a1;Fn1;Dpt;Ddr2;Col5a1;Postn;Ptx3;Sfrp2;Ccn1;Col24a1;Col15a1;Tmem38b;Mmp23;Fscn1;Col1a2;Col4a5;Gas6;Mmp2;Mmp15;Has3;Smad3;Antxr1;Scx;Loxl2;Scara3;Dpp4;Lum;Adamts2;Olfml2b;Nepn;Col16a1;Mfap4;Olfml2a;Spock2;Adamts14;Chadl;Col8a1;Col28a1;Serpinh1	0.535% (1/187)		0.11	NA	NA	25.668% (48/187)		6.84	ENSMUSG00000000567;ENSMUSG00000001435;ENSMUSG00000001506;ENSMUSG00000004098;ENSMUSG00000005397;ENSMUSG00000006369;ENSMUSG00000006800;ENSMUSG00000020674;ENSMUSG00000020682;ENSMUSG00000020689;ENSMUSG00000021998;ENSMUSG00000022225;ENSMUSG00000022371;ENSMUSG00000022665;ENSMUSG00000024076;ENSMUSG00000024529;ENSMUSG00000025355;ENSMUSG00000026042;ENSMUSG00000026043;ENSMUSG00000026193;ENSMUSG00000026574;…	Sox9;Col18a1;Col1a1;Col5a3;Nid1;Fbln1;Sulf2;Pxdn;Mmp28;Itgb3;Lcp1;Cma1;Col14a1;Ccdc80;Vit;Lox;Mmp19;Col5a2;Col3a1;Fn1;Dpt;Itga8;Col5a1;Hsd17b12;Postn;Col15a1;Mmp23;Col1a2;Eln;Gpm6b;Col4a1;Col4a2;Smpd3;Anxa2;Scx;Loxl2;Lum;Adamts2;Olfml2b;Ctss;Col16a1;Npnt;Mfap4;Foxc1;Col4a4;Col8a1;Col28a1;Serpinh1	14.973% (28/187)		1.09	NA	NA	22.995% (43/187)		2.11	ENSMUSG00000000392;ENSMUSG00000000435;ENSMUSG00000001506;ENSMUSG00000005397;ENSMUSG00000020473;ENSMUSG00000022018;ENSMUSG00000022105;ENSMUSG00000023886;ENSMUSG00000024087;ENSMUSG00000024529;ENSMUSG00000025485;ENSMUSG00000026043;ENSMUSG00000026842;ENSMUSG00000027832;ENSMUSG00000028195;ENSMUSG00000028197;ENSMUSG00000028339;ENSMUSG00000028420;ENSMUSG00000029207;ENSMUSG00000029345;ENSMUSG00000029581;…	Fap;Myf5;Col1a1;Nid1;Aebp1;Rgcc;Rb1;Smoc2;Cyp1b1;Lox;Ric8a;Col3a1;Abl1;Ptx3;Ccn1;Col24a1;Col15a1;Tmem38b;Apbb2;Tfip11;Fscn1;Col1a2;Col4a5;Gas6;Mmp2;Mmp15;Crispld2;Has3;Agt;Ets1;Myo1e;Anxa2;Smad3;Loxl2;Csgalnact1;Lum;Dag1;Vwa1;Egflam;Olfml2a;Spock2;Exoc8;Col4a3
GO:0030574	collagen catabolic process	The proteolytic chemical reactions and pathways resulting in the breakdown of collagen in the extracellular matrix, usually carried out by proteases secreted by nearby cells.	0.00451818	2.20596e-05	1	0.000429952	0.0373323	0.0915132	27.778% (5/18)		2.35	ENSMUSG00000000392;ENSMUSG00000020682;ENSMUSG00000025355;ENSMUSG00000028111;ENSMUSG00000031740	Fap;Mmp28;Mmp19;Ctsk;Mmp2	44.444% (8/18)		4.66	ENSMUSG00000000392;ENSMUSG00000017737;ENSMUSG00000020695;ENSMUSG00000028111;ENSMUSG00000029061;ENSMUSG00000031740;ENSMUSG00000031790;ENSMUSG00000036545	Fap;Mmp9;Mrc2;Ctsk;Mmp23;Mmp2;Mmp15;Adamts2	0% (0/18)		0	NA	NA	38.889% (7/18)		3.37	ENSMUSG00000020101;ENSMUSG00000020682;ENSMUSG00000025355;ENSMUSG00000028111;ENSMUSG00000029061;ENSMUSG00000036545;ENSMUSG00000038642	Vsir;Mmp28;Mmp19;Ctsk;Mmp23;Adamts2;Ctss	22.222% (4/18)		1.43	NA	NA	27.778% (5/18)		1.04	NA	NA
GO:0033627	cell adhesion mediated by integrin	The attachment of a cell, either to another cell or to an underlying substrate such as the extracellular matrix, via an integrin, a heterodimeric adhesion receptor formed by the non-covalent association of particular alpha and beta subunits.	0.354919	2.87688e-05	0.312996	0.00157685	0.971366	0.66299	8.511% (4/47)		0.45	NA	NA	27.66% (13/47)		4.54	ENSMUSG00000001281;ENSMUSG00000015533;ENSMUSG00000022488;ENSMUSG00000023078;ENSMUSG00000024087;ENSMUSG00000026971;ENSMUSG00000027204;ENSMUSG00000030110;ENSMUSG00000032243;ENSMUSG00000035000;ENSMUSG00000037362;ENSMUSG00000040690;ENSMUSG00000047139	Itgb7;Itga2;Nckap1l;Cxcl13;Cyp1b1;Itgb6;Fbn1;Ret;Itga11;Dpp4;Ccn3;Col16a1;Cd24a	2.128% (1/47)		0.5	NA	NA	23.404% (11/47)		2.8	ENSMUSG00000001281;ENSMUSG00000015533;ENSMUSG00000020689;ENSMUSG00000020758;ENSMUSG00000027204;ENSMUSG00000030110;ENSMUSG00000037362;ENSMUSG00000037405;ENSMUSG00000038007;ENSMUSG00000040690;ENSMUSG00000040998	Itgb7;Itga2;Itgb3;Itgb4;Fbn1;Ret;Ccn3;Icam1;Acer2;Col16a1;Npnt	2.128% (1/47)		0.01	NA	NA	19.149% (9/47)		0.18	NA	NA
GO:0042102	positive regulation of T cell proliferation	Any process that activates or increases the rate or extent of T cell proliferation.	0.202902	4.66414e-05	0.0576509	0.0206593	0.0622703	0.0315765	10.204% (5/49)		0.69	NA	NA	26.531% (13/49)		4.33	ENSMUSG00000016496;ENSMUSG00000020053;ENSMUSG00000022488;ENSMUSG00000022797;ENSMUSG00000026395;ENSMUSG00000027947;ENSMUSG00000030707;ENSMUSG00000030793;ENSMUSG00000031101;ENSMUSG00000035914;ENSMUSG00000047139;ENSMUSG00000049103;ENSMUSG00000068686	Cd274;Igf1;Nckap1l;Tfrc;Ptprc;Il6ra;Coro1a;Pycard;Sash3;Cd276;Cd24a;Ccr2;Cd59b	4.082% (2/49)		1.24	NA	NA	18.367% (9/49)		1.68	NA	NA	14.286% (7/49)		1.21	NA	NA	24.49% (12/49)		1.5	NA	NA
GO:0032964	collagen biosynthetic process	The chemical reactions and pathways resulting in the formation of collagen, any of a group of fibrous proteins of very high tensile strength that form the main component of connective tissue in animals. Collagen is highly enriched in glycine (some regions are 33% glycine) and proline, occurring predominantly as 3-hydroxyproline (about 20%).	0.0545598	5.2873e-05	1	0.00894303	0.0338644	0.383197	13.953% (6/43)		1.26	NA	NA	27.907% (12/43)		4.28	ENSMUSG00000001506;ENSMUSG00000015533;ENSMUSG00000019539;ENSMUSG00000022018;ENSMUSG00000023191;ENSMUSG00000026241;ENSMUSG00000026837;ENSMUSG00000027230;ENSMUSG00000027947;ENSMUSG00000028967;ENSMUSG00000034161;ENSMUSG00000070436	Col1a1;Itga2;Rcn3;Rgcc;P3h3;Nppc;Col5a1;Creb3l1;Il6ra;Errfi1;Scx;Serpinh1	0% (0/43)		0	NA	NA	20.93% (9/43)		2.05	ENSMUSG00000000440;ENSMUSG00000001506;ENSMUSG00000015533;ENSMUSG00000019539;ENSMUSG00000020810;ENSMUSG00000026728;ENSMUSG00000026837;ENSMUSG00000034161;ENSMUSG00000070436	Pparg;Col1a1;Itga2;Rcn3;Cygb;Vim;Col5a1;Scx;Serpinh1	16.279% (7/43)		1.47	NA	NA	16.279% (7/43)		0.42	NA	NA
GO:0008285	negative regulation of cell population proliferation	Any process that stops, prevents or reduces the rate or extent of cell proliferation.	0.00466684	6.89777e-05	0.536263	6.31652e-05	0.0678225	0.262844	10.788% (52/482)		2.33	ENSMUSG00000000058;ENSMUSG00000000120;ENSMUSG00000000326;ENSMUSG00000000392;ENSMUSG00000000440;ENSMUSG00000002565;ENSMUSG00000006369;ENSMUSG00000008090;ENSMUSG00000020427;ENSMUSG00000022018;ENSMUSG00000022206;ENSMUSG00000023067;ENSMUSG00000024066;ENSMUSG00000024087;ENSMUSG00000024990;ENSMUSG00000025586;ENSMUSG00000026185;ENSMUSG00000027792;ENSMUSG00000028211;ENSMUSG00000028909;ENSMUSG00000028988;…	Cav2;Ngfr;Comt;Fap;Pparg;Scin;Fbln1;Fgfrl1;Igfbp3;Rgcc;Npr3;Cdkn1a;Xdh;Cyp1b1;Rbp4;Cpeb1;Igfbp5;Bche;Trp53inp1;Ptpru;Ctnnbip1;Gsdme;Nox4;Pak1;Dlc1;Smad3;Pth1r;Ptprf;Dhcr24;H2-Aa;Apln;Dusp10;Brca2;Pla2g2d;Inhba;Pik3r1;Tspo;Pkp2;Adora1;Vsig4;Nog;Ptges;Slit3;Ptk2b;B2m;Mir133a-2;Ang;H2-Ab1;Cdkn2b;Ifit3;Hspa1a;Pbld1	12.448% (60/482)		4.16	ENSMUSG00000000392;ENSMUSG00000000567;ENSMUSG00000000753;ENSMUSG00000008999;ENSMUSG00000013584;ENSMUSG00000016496;ENSMUSG00000017466;ENSMUSG00000017737;ENSMUSG00000018899;ENSMUSG00000019850;ENSMUSG00000020053;ENSMUSG00000020423;ENSMUSG00000020427;ENSMUSG00000021067;ENSMUSG00000021319;ENSMUSG00000021994;ENSMUSG00000022018;ENSMUSG00000022346;ENSMUSG00000022863;ENSMUSG00000022883;ENSMUSG00000022996;…	Fap;Sox9;Serpinf1;Bmp7;Aldh1a2;Cd274;Timp2;Mmp9;Irf1;Tnfaip3;Igf1;Btg2;Igfbp3;Sav1;Sfrp4;Wnt5a;Rgcc;Myc;Btg3;Robo1;Wnt10b;Cdkn1a;P3h3;Cyp1b1;Cpeb1;Igfbp5;Nppc;Myog;Dpt;Frzb;E2f1;Bche;Sfrp2;Ddah1;Trp53inp1;Podn;Ptpru;Ift122;Smad3;Cd276;Ndrg4;H2-Aa;Apln;Ccn3;Atoh8;Kcnk2;Dusp10;Abcc8;Pla2g2d;Pik3r1;Cd24a;Tgif1;Tob2;Klf13;Jun;Prkg1;Mapk11;Cebpb;H2-Ab1;Pbld1	0.83% (4/482)		0.27	NA	NA	13.693% (66/482)		4.2	ENSMUSG00000000058;ENSMUSG00000000326;ENSMUSG00000000440;ENSMUSG00000000567;ENSMUSG00000000753;ENSMUSG00000001123;ENSMUSG00000001349;ENSMUSG00000006369;ENSMUSG00000007655;ENSMUSG00000008090;ENSMUSG00000008999;ENSMUSG00000018217;ENSMUSG00000018593;ENSMUSG00000018822;ENSMUSG00000018986;ENSMUSG00000020053;ENSMUSG00000020101;ENSMUSG00000021097;ENSMUSG00000021319;ENSMUSG00000021732;ENSMUSG00000021994;…	Cav2;Comt;Pparg;Sox9;Serpinf1;Lgals9;Cnn1;Fbln1;Cav1;Fgfrl1;Bmp7;Pmp22;Sparc;Sfrp5;Slfn3;Igf1;Vsir;Clmn;Sfrp4;Fgf10;Wnt5a;Npr3;Adipoq;Wnt10b;Eif2ak2;Maged1;Mstn;Stat1;Dpt;Smyd2;Fam129b;Acvr1c;E2f1;Podn;Gsdme;Ptn;Cd9;Tyrobp;Nupr1;Dlc1;Casp3;Pth1r;Sox10;Ptprf;Cebpa;Ripor2;H2-Aa;Apln;Ccn3;Wnk2;Inhba;Tspo;Tnfrsf14;Adora1;Zbtb7c;Tgif1;Ptges;Vtcn1;Gpc3;Ptk2b;B2m;Slfn2;H2-Ab1;Cdkn2b;Ifit3;Hspa1a	9.129% (44/482)		1.17	NA	NA	16.39% (79/482)		0.58	NA	NA
GO:0061036	positive regulation of cartilage development	Any process that increases the rate, frequency, or extent of cartilage development, the process whose specific outcome is the progression of the cartilage over time, from its formation to the mature structure. Cartilage is a connective tissue dominated by extracellular matrix containing collagen type II and large amounts of proteoglycan, particularly chondroitin sulfate.	0.0812554	7.19964e-05	1	0.0644101	0.859665	0.0577569	15.385% (4/26)		1.09	NA	NA	34.615% (9/26)		4.14	ENSMUSG00000000567;ENSMUSG00000021994;ENSMUSG00000022098;ENSMUSG00000024247;ENSMUSG00000027239;ENSMUSG00000028195;ENSMUSG00000032402;ENSMUSG00000034161;ENSMUSG00000034205	Sox9;Wnt5a;Bmp1;Pkdcc;Mdk;Ccn1;Smad3;Scx;Loxl2	0% (0/26)		0	NA	NA	19.231% (5/26)		1.19	NA	NA	3.846% (1/26)		0.07	NA	NA	26.923% (7/26)		1.24	NA	NA
GO:0001819	positive regulation of cytokine production	Any process that activates or increases the frequency, rate or extent of production of a cytokine.	0.0583973	9.11641e-05	1	0.0108556	0.00547034	0.778461	12.719% (29/228)		1.23	NA	NA	14.912% (34/228)		4.04	ENSMUSG00000015396;ENSMUSG00000016494;ENSMUSG00000018899;ENSMUSG00000021994;ENSMUSG00000022018;ENSMUSG00000024087;ENSMUSG00000024379;ENSMUSG00000024610;ENSMUSG00000026395;ENSMUSG00000027947;ENSMUSG00000029053;ENSMUSG00000030793;ENSMUSG00000031101;ENSMUSG00000031495;ENSMUSG00000032041;ENSMUSG00000032076;ENSMUSG00000032402;ENSMUSG00000035273;ENSMUSG00000036446;ENSMUSG00000037379;ENSMUSG00000037447;…	Cd83;Cd34;Irf1;Wnt5a;Rgcc;Cyp1b1;Tslp;Cd74;Ptprc;Il6ra;Prkcz;Pycard;Sash3;Cd209d;Tirap;Cadm1;Smad3;Hpse;Lum;Spon2;Arid5a;Abcc8;Pik3r1;Ccbe1;Ccr2;Il17d;Cebpb;Ptafr;Nfam1;C1qtnf3;Tspan6;Il1rl2;Mndal;Gbp5	0% (0/228)		0	NA	NA	17.105% (39/228)		1.96	NA	NA	13.158% (30/228)		2.26	ENSMUSG00000006519;ENSMUSG00000006800;ENSMUSG00000016024;ENSMUSG00000017830;ENSMUSG00000019777;ENSMUSG00000020075;ENSMUSG00000021699;ENSMUSG00000024404;ENSMUSG00000024659;ENSMUSG00000026104;ENSMUSG00000026234;ENSMUSG00000026778;ENSMUSG00000028099;ENSMUSG00000030793;ENSMUSG00000031392;ENSMUSG00000032041;ENSMUSG00000032238;ENSMUSG00000034610;ENSMUSG00000035273;ENSMUSG00000036446;ENSMUSG00000037149;…	Cyba;Sulf2;Lbp;Dhx58;Hdac2;Ddx21;Pde4d;Riok3;Anxa1;Stat1;Ncl;Prkcq;Polr3c;Pycard;Irak1;Tirap;Rora;Tut4;Hpse;Lum;Ddx1;Arid5a;Cd81;Nod1;Ddx58;C3ar1;Scamp5;Lep;B2m;Lsm14a	12.281% (28/228)		0.11	NA	NA
GO:0045669	positive regulation of osteoblast differentiation	Any process that activates or increases the frequency, rate or extent of osteoblast differentiation.	0.113431	9.13161e-05	0.0640286	0.148908	0.528539	0.286362	11.538% (6/52)		0.95	NA	NA	25% (13/52)		4.04	ENSMUSG00000008999;ENSMUSG00000020053;ENSMUSG00000022510;ENSMUSG00000022996;ENSMUSG00000025854;ENSMUSG00000026241;ENSMUSG00000026674;ENSMUSG00000027996;ENSMUSG00000028195;ENSMUSG00000035914;ENSMUSG00000054675;ENSMUSG00000056501;ENSMUSG00000071637	Bmp7;Igf1;Trp63;Wnt10b;Fam20c;Nppc;Ddr2;Sfrp2;Ccn1;Cd276;Tmem119;Cebpb;Cebpd	3.846% (2/52)		1.19	NA	NA	13.462% (7/52)		0.83	NA	NA	7.692% (4/52)		0.28	NA	NA	17.308% (9/52)		0.54	NA	NA
GO:0050728	negative regulation of inflammatory response	Any process that stops, prevents, or reduces the frequency, rate or extent of the inflammatory response.	0.127544	0.00012509	0.0356588	0.0208326	0.341251	0.183808	9.89% (9/91)		0.89	NA	NA	19.78% (18/91)		3.9	ENSMUSG00000000753;ENSMUSG00000002108;ENSMUSG00000019850;ENSMUSG00000020053;ENSMUSG00000023170;ENSMUSG00000023571;ENSMUSG00000027239;ENSMUSG00000028885;ENSMUSG00000030793;ENSMUSG00000031659;ENSMUSG00000032402;ENSMUSG00000035914;ENSMUSG00000037362;ENSMUSG00000039208;ENSMUSG00000039384;ENSMUSG00000047139;ENSMUSG00000058914;ENSMUSG00000070056	Serpinf1;Nr1h3;Tnfaip3;Igf1;Gps2;C1qtnf12;Mdk;Smpdl3b;Pycard;Adcy7;Smad3;Cd276;Ccn3;Metrnl;Dusp10;Cd24a;C1qtnf3;Mfhas1	3.297% (3/91)		1.45	NA	NA	15.385% (14/91)		1.68	NA	NA	8.791% (8/91)		0.47	NA	NA	17.582% (16/91)		0.74	NA	NA
GO:0030501	positive regulation of bone mineralization	Any process that activates or increases the frequency, rate or extent of bone mineralization.	0.0194848	0.000137028	0.237706	0.00649362	0.453363	0.0371841	17.647% (6/34)		1.71	NA	NA	29.412% (10/34)		3.86	ENSMUSG00000006457;ENSMUSG00000008999;ENSMUSG00000022996;ENSMUSG00000024247;ENSMUSG00000025854;ENSMUSG00000028195;ENSMUSG00000032402;ENSMUSG00000035914;ENSMUSG00000049551;ENSMUSG00000054675	Actn3;Bmp7;Wnt10b;Pkdcc;Fam20c;Ccn1;Smad3;Cd276;Fzd9;Tmem119	2.941% (1/34)		0.62	NA	NA	23.529% (8/34)		2.19	ENSMUSG00000006457;ENSMUSG00000008999;ENSMUSG00000022996;ENSMUSG00000029468;ENSMUSG00000029838;ENSMUSG00000031342;ENSMUSG00000035692;ENSMUSG00000054675	Actn3;Bmp7;Wnt10b;P2rx7;Ptn;Gpm6b;Isg15;Tmem119	8.824% (3/34)		0.34	NA	NA	26.471% (9/34)		1.43	NA	NA
GO:0001957	intramembranous ossification	Direct ossification that occurs within mesenchyme or an accumulation of relatively unspecialized cells.	0.00237213	0.000149808	1	0.0605951	0.045506	0.0211875	60% (3/5)		2.62	ENSMUSG00000001506;ENSMUSG00000028111;ENSMUSG00000031740	Col1a1;Ctsk;Mmp2	80% (4/5)		3.82	ENSMUSG00000001506;ENSMUSG00000028111;ENSMUSG00000031740;ENSMUSG00000070576	Col1a1;Ctsk;Mmp2;Mn1	0% (0/5)		0	NA	NA	40% (2/5)		1.22	NA	NA	40% (2/5)		1.34	NA	NA	60% (3/5)		1.67	NA	NA
GO:0010524	positive regulation of calcium ion transport into cytosol	Any process that increases the rate of the directed movement of calcium ions into the cytosol of a cell. The cytosol is that part of the cytoplasm that does not contain membranous or particulate subcellular components.	0.5461	0.00882556	1	0.00149427	0.563847	0.179233	17.5% (7/40)		0.26	NA	NA	20% (8/40)		2.05	ENSMUSG00000007122;ENSMUSG00000023964;ENSMUSG00000025889;ENSMUSG00000027716;ENSMUSG00000029417;ENSMUSG00000032011;ENSMUSG00000044338;ENSMUSG00000061603	Casq1;Calcr;Snca;Trpc3;Cxcl9;Thy1;Aplnr;Akap6	0% (0/40)		0	NA	NA	25% (10/40)		2.83	ENSMUSG00000007655;ENSMUSG00000026385;ENSMUSG00000029417;ENSMUSG00000029468;ENSMUSG00000029470;ENSMUSG00000029778;ENSMUSG00000031616;ENSMUSG00000032011;ENSMUSG00000032839;ENSMUSG00000044338	Cav1;Dbi;Cxcl9;P2rx7;P2rx4;Adcyap1r1;Ednra;Thy1;Trpc1;Aplnr	7.5% (3/40)		0.25	NA	NA	20% (8/40)		0.75	NA	NA
GO:0046498	S-adenosylhomocysteine metabolic process	The chemical reactions and pathways involving S-adenosylhomocysteine; the L-enantiomer is formed from S-adenosylmethionine and is a strong inhibitor of S-adenosylmethionine-mediated methylation reactions. It can be cleaved to form adenosine and homocysteine.	0.0359699	0.000149808	1	0.00535788	1	0.0211875	40% (2/5)		1.44	NA	NA	80% (4/5)		3.82	ENSMUSG00000002769;ENSMUSG00000020150;ENSMUSG00000027597;ENSMUSG00000048087	Gnmt;Gamt;Ahcy;Gm4737	0% (0/5)		0	NA	NA	60% (3/5)		2.27	ENSMUSG00000020150;ENSMUSG00000027597;ENSMUSG00000048087	Gamt;Ahcy;Gm4737	0% (0/5)		0	NA	NA	60% (3/5)		1.67	NA	NA
GO:0051897	positive regulation of protein kinase B signaling	Any process that activates or increases the frequency, rate or extent of protein kinase B signaling, a series of reactions mediated by the intracellular serine/threonine kinase protein kinase B.	0.011971	0.000150484	1	0.369927	0.386487	0.149722	14.493% (10/69)		1.92	NA	NA	21.739% (15/69)		3.82	ENSMUSG00000017446;ENSMUSG00000020053;ENSMUSG00000020573;ENSMUSG00000022847;ENSMUSG00000023571;ENSMUSG00000023964;ENSMUSG00000024486;ENSMUSG00000026185;ENSMUSG00000026697;ENSMUSG00000030110;ENSMUSG00000031451;ENSMUSG00000034472;ENSMUSG00000035273;ENSMUSG00000058914;ENSMUSG00000070056	C1qtnf1;Igf1;Pik3cg;Thpo;C1qtnf12;Calcr;Hbegf;Igfbp5;Myoc;Ret;Gas6;Rasd2;Hpse;C1qtnf3;Mfhas1	0% (0/69)		0	NA	NA	10.145% (7/69)		0.43	NA	NA	8.696% (6/69)		0.41	NA	NA	18.841% (13/69)		0.82	NA	NA
GO:0071805	potassium ion transmembrane transport	A process in which a potassium ion is transported from one side of a membrane to the other.	0.000596301	0.000181878	0.0569723	0.0231139	0.819742	0.0141712	15.455% (17/110)		3.22	ENSMUSG00000026062;ENSMUSG00000027524;ENSMUSG00000027827;ENSMUSG00000028033;ENSMUSG00000028420;ENSMUSG00000033998;ENSMUSG00000036902;ENSMUSG00000040907;ENSMUSG00000043673;ENSMUSG00000047298;ENSMUSG00000050947;ENSMUSG00000061576;ENSMUSG00000062609;ENSMUSG00000062785;ENSMUSG00000063873;ENSMUSG00000065460;ENSMUSG00000090122	Slc9a2;Edn3;Kcnab1;Kcnq5;Tmem38b;Kcnk1;Neto2;Atp1a3;Kcns3;Kcnv2;Amigo1;Dpp6;Kcnj15;Kcnc3;Slc24a3;Mir133a-2;Kcne1l	18.182% (20/110)		3.74	ENSMUSG00000000794;ENSMUSG00000024597;ENSMUSG00000026062;ENSMUSG00000027524;ENSMUSG00000027827;ENSMUSG00000028033;ENSMUSG00000028420;ENSMUSG00000030247;ENSMUSG00000033998;ENSMUSG00000036902;ENSMUSG00000037624;ENSMUSG00000040136;ENSMUSG00000042529;ENSMUSG00000045534;ENSMUSG00000047298;ENSMUSG00000051726;ENSMUSG00000052920;ENSMUSG00000061576;ENSMUSG00000061603;ENSMUSG00000090122	Kcnn3;Slc12a2;Slc9a2;Edn3;Kcnab1;Kcnq5;Tmem38b;Kcnj8;Kcnk1;Neto2;Kcnk2;Abcc8;Kcnj12;Kcna5;Kcnv2;Kcnf1;Prkg1;Dpp6;Akap6;Kcne1l	2.727% (3/110)		1.24	NA	NA	14.545% (16/110)		1.64	NA	NA	5.455% (6/110)		0.09	NA	NA	21.818% (24/110)		1.85	NA	NA
GO:0071280	cellular response to copper ion	Any process that results in a change in state or activity of a cell (in terms of movement, secretion, enzyme production, gene expression, etc.) as a result of a copper ion stimulus.	7.85588e-05	0.000193353	1	1	0.625173	0.00495549	46.154% (6/13)		4.1	ENSMUSG00000025889;ENSMUSG00000027602;ENSMUSG00000031762;ENSMUSG00000031765;ENSMUSG00000032086;ENSMUSG00000032315	Snca;Map1lc3a;Mt2;Mt1;Bace1;Cyp1a1	46.154% (6/13)		3.71	ENSMUSG00000025889;ENSMUSG00000027602;ENSMUSG00000031762;ENSMUSG00000031765;ENSMUSG00000032086;ENSMUSG00000032315	Snca;Map1lc3a;Mt2;Mt1;Bace1;Cyp1a1	0% (0/13)		0	NA	NA	0% (0/13)		0	NA	NA	7.692% (1/13)		0.2	NA	NA	46.154% (6/13)		2.3	ENSMUSG00000025889;ENSMUSG00000027602;ENSMUSG00000031762;ENSMUSG00000031765;ENSMUSG00000032086;ENSMUSG00000032315	Snca;Map1lc3a;Mt2;Mt1;Bace1;Cyp1a1
GO:0070208	protein heterotrimerization	The formation of a protein heterotrimer, a macromolecular structure consisting of three noncovalently associated subunits, of which not all are identical.	0.00451818	0.000203122	1	0.0146977	0.00772902	0.0291286	27.778% (5/18)		2.35	ENSMUSG00000001506;ENSMUSG00000020241;ENSMUSG00000022440;ENSMUSG00000029661;ENSMUSG00000046491	Col1a1;Col6a2;C1qtnf6;Col1a2;C1qtnf2	38.889% (7/18)		3.69	ENSMUSG00000001119;ENSMUSG00000001506;ENSMUSG00000017446;ENSMUSG00000020241;ENSMUSG00000022440;ENSMUSG00000029661;ENSMUSG00000046491	Col6a1;Col1a1;C1qtnf1;Col6a2;C1qtnf6;Col1a2;C1qtnf2	0% (0/18)		0	NA	NA	27.778% (5/18)		1.83	NA	NA	27.778% (5/18)		2.11	ENSMUSG00000001119;ENSMUSG00000001506;ENSMUSG00000020241;ENSMUSG00000029064;ENSMUSG00000029661	Col6a1;Col1a1;Col6a2;Gnb1;Col1a2	33.333% (6/18)		1.54	NA	NA
GO:0043372	positive regulation of CD4-positive, alpha-beta T cell differentiation	Any process that activates or increases the frequency, rate or extent of CD4-positive, alpha-beta T cell differentiation.	0.104192	0.000203122	1	0.0146977	0.743086	0.230649	16.667% (3/18)		0.98	NA	NA	38.889% (7/18)		3.69	ENSMUSG00000015396;ENSMUSG00000018899;ENSMUSG00000022488;ENSMUSG00000029053;ENSMUSG00000031101;ENSMUSG00000031304;ENSMUSG00000049103	Cd83;Irf1;Nckap1l;Prkcz;Sash3;Il2rg;Ccr2	0% (0/18)		0	NA	NA	27.778% (5/18)		1.83	NA	NA	5.556% (1/18)		0.13	NA	NA	22.222% (4/18)		0.64	NA	NA
GO:0030335	positive regulation of cell migration	Any process that activates or increases the frequency, rate or extent of cell migration.	0.00107091	0.000212582	0.84305	0.00454689	0.367309	0.143997	11.922% (49/411)		2.97	ENSMUSG00000001506;ENSMUSG00000002688;ENSMUSG00000004951;ENSMUSG00000006369;ENSMUSG00000007805;ENSMUSG00000009281;ENSMUSG00000016024;ENSMUSG00000019326;ENSMUSG00000020122;ENSMUSG00000021750;ENSMUSG00000022099;ENSMUSG00000023078;ENSMUSG00000023886;ENSMUSG00000024087;ENSMUSG00000024610;ENSMUSG00000024659;ENSMUSG00000025586;ENSMUSG00000026185;ENSMUSG00000026479;ENSMUSG00000027524;ENSMUSG00000028019;…	Col1a1;Prkd1;Hspb1;Fbln1;Twist2;Rarres2;Lbp;Aoc3;Egfr;Fam107a;Dmtn;Cxcl13;Smoc2;Cyp1b1;Cd74;Anxa1;Cpeb1;Igfbp5;Lamc2;Edn3;Pdgfc;Sema4a;Ccn1;Ret;Nox4;Pak1;Srpx2;Vegfd;Mmp2;Agt;Thy1;Mcam;Smad3;Myo5a;Grn;Prr5;Pik3cd;C3ar1;Pik3r1;Cmklr1;Reln;Dock5;Ccbe1;Fgfbp1;Ccr2;C5ar1;Lgals3;Rhob;Ptk2b	14.355% (59/411)		3.67	ENSMUSG00000000532;ENSMUSG00000000567;ENSMUSG00000001506;ENSMUSG00000002489;ENSMUSG00000008999;ENSMUSG00000015533;ENSMUSG00000016496;ENSMUSG00000017737;ENSMUSG00000018920;ENSMUSG00000020053;ENSMUSG00000021750;ENSMUSG00000021994;ENSMUSG00000022150;ENSMUSG00000022346;ENSMUSG00000022488;ENSMUSG00000023078;ENSMUSG00000023886;ENSMUSG00000024087;ENSMUSG00000024486;ENSMUSG00000024610;ENSMUSG00000024713;…	Acvr1b;Sox9;Col1a1;Tiam1;Bmp7;Itga2;Cd274;Mmp9;Cxcl16;Igf1;Fam107a;Wnt5a;Dab2;Myc;Nckap1l;Cxcl13;Smoc2;Cyp1b1;Hbegf;Cd74;Pcsk5;Cpeb1;Igfbp5;Fn1;Ptprc;Ddr2;Myoc;Mdk;Edn3;Postn;Ccn1;Glipr2;Ret;Wnt5b;Coro1a;Pycard;Gas6;Adgra2;Vegfc;Mmp2;Thy1;Ctsh;Smad3;Rac2;Myo5a;Atoh8;Camk1d;Pik3cd;Pik3r1;Reln;Ccbe1;Fgfbp1;Ccr2;Jun;Fbxo31;Rhob;Ptafr;Sh3rf2;Cxcl12	0.487% (2/411)		0.07	NA	NA	15.815% (65/411)		2.34	ENSMUSG00000000567;ENSMUSG00000001123;ENSMUSG00000001435;ENSMUSG00000001506;ENSMUSG00000001761;ENSMUSG00000005672;ENSMUSG00000006369;ENSMUSG00000007655;ENSMUSG00000008999;ENSMUSG00000012705;ENSMUSG00000015533;ENSMUSG00000016024;ENSMUSG00000018593;ENSMUSG00000018920;ENSMUSG00000019326;ENSMUSG00000020053;ENSMUSG00000020101;ENSMUSG00000020689;ENSMUSG00000021732;ENSMUSG00000021994;ENSMUSG00000022099;…	Sox9;Lgals9;Col18a1;Col1a1;Smo;Kit;Fbln1;Cav1;Bmp7;Retn;Itga2;Lbp;Sparc;Cxcl16;Aoc3;Igf1;Vsir;Itgb3;Fgf10;Wnt5a;Dmtn;Angpt1;Enpp2;Trip6;Cd74;Anxa1;Pcsk5;Gli1;Mstn;Fn1;Ptprc;Stk39;Postn;Pdgfc;Sema4a;Glipr2;P2rx4;Ptn;Tcaf2;Ret;Pycard;Srpx2;Adgra2;Ednra;Thy1;Mcam;Ctsh;Rac2;Sema3f;Grn;Ripor2;Mgat5;Icam1;Sema3d;C3ar1;Cmklr1;Tnfrsf14;Dock5;Fgfbp1;Ccr2;C5ar1;Ptafr;Ntrk3;Ptk2b;Myadm	7.786% (32/411)		0.43	NA	NA	16.545% (68/411)		0.84	NA	NA
GO:0009605	response to external stimulus	Any process that results in a change in state or activity of a cell or an organism (in terms of movement, secretion, enzyme production, gene expression, etc.) as a result of an external stimulus.	0.119239	0.000216021	0.127211	0.067421	0.182662	0.0201349	10.29% (163/1584)		0.92	NA	NA	12.563% (199/1584)		3.67	ENSMUSG00000000567;ENSMUSG00000000631;ENSMUSG00000000682;ENSMUSG00000000753;ENSMUSG00000001128;ENSMUSG00000001506;ENSMUSG00000002108;ENSMUSG00000002489;ENSMUSG00000005980;ENSMUSG00000006611;ENSMUSG00000007659;ENSMUSG00000008999;ENSMUSG00000013236;ENSMUSG00000013584;ENSMUSG00000015134;ENSMUSG00000015533;ENSMUSG00000016494;ENSMUSG00000016496;ENSMUSG00000017446;ENSMUSG00000017737;ENSMUSG00000018899;…	Sox9;Myo18a;Cd52;Serpinf1;Cfp;Col1a1;Nr1h3;Tiam1;Dnase1;Hfe;Bcl2l1;Bmp7;Ptprs;Aldh1a2;Aldh1a3;Itga2;Cd34;Cd274;C1qtnf1;Mmp9;Irf1;Cxcl16;Traf3ip2;Tnfaip3;Igf1;Ddit4;Dock2;Stc2;Btg2;Pik3cg;Ace;Per1;Map3k14;Traf3;Ly86;Erbin;Fam107a;Wnt5a;Oxct1;Myc;Nckap1l;Ciita;Tfrc;Fstl1;Robo1;Masp1;Cdkn1a;Cxcl13;Gps2;C1qtnf12;Smoc2;Tfeb;Sik1;Fkbp5;Tslp;Hbegf;Slc12a2;Cd74;Htr7;Ankrd1;Cpeb1;Gdap1;Snca;Col3a1;Fn1;Ptp…	1.263% (20/1584)		0.9	NA	NA	15.278% (242/1584)		1.17	NA	NA	9.785% (155/1584)		0.74	NA	NA	15.909% (252/1584)		1.7	NA	NA
GO:0007613	memory	The activities involved in the mental information processing system that receives (registers), modifies, stores, and retrieves informational stimuli. The main stages involved in the formation and retrieval of memory are encoding (processing of received information by acquisition), storage (building a permanent record of received information as a result of consolidation) and retrieval (calling bac…	0.00343676	0.000223187	0.501488	0.000311332	0.297182	0.139791	14.943% (13/87)		2.46	ENSMUSG00000000326;ENSMUSG00000006373;ENSMUSG00000028541;ENSMUSG00000029053;ENSMUSG00000032086;ENSMUSG00000032193;ENSMUSG00000040907;ENSMUSG00000042453;ENSMUSG00000048616;ENSMUSG00000052135;ENSMUSG00000055254;ENSMUSG00000057280;ENSMUSG00000079055	Comt;Pgrmc1;B4galt2;Prkcz;Bace1;Ldlr;Atp1a3;Reln;Nog;Foxo6;Ntrk2;Musk;Slc8a3	19.54% (17/87)		3.65	ENSMUSG00000000753;ENSMUSG00000019970;ENSMUSG00000020053;ENSMUSG00000024798;ENSMUSG00000027239;ENSMUSG00000028541;ENSMUSG00000029053;ENSMUSG00000032086;ENSMUSG00000037624;ENSMUSG00000040136;ENSMUSG00000042453;ENSMUSG00000052135;ENSMUSG00000056501;ENSMUSG00000057280;ENSMUSG00000061751;ENSMUSG00000070570;ENSMUSG00000079055	Serpinf1;Sgk1;Igf1;Htr7;Mdk;B4galt2;Prkcz;Bace1;Kcnk2;Abcc8;Reln;Foxo6;Cebpb;Musk;Kalrn;Slc17a7;Slc8a3	1.149% (1/87)		0.3	NA	NA	20.69% (18/87)		3.51	ENSMUSG00000000184;ENSMUSG00000000326;ENSMUSG00000000753;ENSMUSG00000006373;ENSMUSG00000020053;ENSMUSG00000022602;ENSMUSG00000025888;ENSMUSG00000026768;ENSMUSG00000029053;ENSMUSG00000029838;ENSMUSG00000033208;ENSMUSG00000040907;ENSMUSG00000049112;ENSMUSG00000051177;ENSMUSG00000055254;ENSMUSG00000057280;ENSMUSG00000064023;ENSMUSG00000070570	Ccnd2;Comt;Serpinf1;Pgrmc1;Igf1;Arc;Casp1;Itga8;Prkcz;Ptn;S100b;Atp1a3;Oxtr;Plcb1;Ntrk2;Musk;Klk8;Slc17a7	9.195% (8/87)		0.53	NA	NA	18.391% (16/87)		0.85	NA	NA
GO:0043589	skin morphogenesis	The process in which the anatomical structures of the skin are generated and organized. The skin is the external membranous integument of an animal. In vertebrates the skin generally consists of two layers, an outer nonsensitive and nonvascular epidermis (cuticle or skarfskin) composed of cells which are constantly growing and multiplying in the deeper, and being thrown off in the superficial lay…	0.00162076	0.00023276	1	0.0347658	0.135158	0.025685	44.444% (4/9)		2.79	ENSMUSG00000001506;ENSMUSG00000028967;ENSMUSG00000029661;ENSMUSG00000039518	Col1a1;Errfi1;Col1a2;Cdsn	55.556% (5/9)		3.63	ENSMUSG00000001506;ENSMUSG00000015533;ENSMUSG00000022510;ENSMUSG00000028967;ENSMUSG00000029661	Col1a1;Itga2;Trp63;Errfi1;Col1a2	0% (0/9)		0	NA	NA	33.333% (3/9)		1.46	NA	NA	22.222% (2/9)		0.87	NA	NA	44.444% (4/9)		1.59	NA	NA
GO:0002683	negative regulation of immune system process	Any process that stops, prevents, or reduces the frequency, rate, or extent of an immune system process.	0.0655084	0.000359747	0.18906	0.0178285	0.409187	0.666553	8.803% (25/284)		1.18	NA	NA	13.38% (38/284)		3.44	ENSMUSG00000000567;ENSMUSG00000002108;ENSMUSG00000006611;ENSMUSG00000016496;ENSMUSG00000018899;ENSMUSG00000019850;ENSMUSG00000020053;ENSMUSG00000022346;ENSMUSG00000023170;ENSMUSG00000024610;ENSMUSG00000026043;ENSMUSG00000026395;ENSMUSG00000027204;ENSMUSG00000027239;ENSMUSG00000028885;ENSMUSG00000031431;ENSMUSG00000032011;ENSMUSG00000032020;ENSMUSG00000032698;ENSMUSG00000035914;ENSMUSG00000036594;…	Sox9;Nr1h3;Hfe;Cd274;Irf1;Tnfaip3;Igf1;Myc;Gps2;Cd74;Col3a1;Ptprc;Fbn1;Mdk;Smpdl3b;Tsc22d3;Thy1;Ubash3b;Lmo2;Cd276;H2-Aa;Tap1;Ccn3;Dusp10;Fgl2;Pla2g2d;Pik3r1;Cd24a;Tob2;Ccr2;Il17d;Klf13;Cebpb;Hist1h4i;Cxcl12;Tspan6;Cd59b;H2-Ab1	1.408% (4/284)		0.72	NA	NA	16.197% (46/284)		1.75	NA	NA	7.746% (22/284)		0.39	NA	NA	15.845% (45/284)		0.18	NA	NA
GO:0051241	negative regulation of multicellular organismal process	Any process that stops, prevents, or reduces the frequency, rate or extent of an organismal process, the processes pertinent to the function of an organism above the cellular level; includes the integrated processes of tissues and organs.	0.00261897	0.000366819	0.788671	3.88744e-08	0.00603382	0.505596	9.434% (80/848)		2.58	ENSMUSG00000000120;ENSMUSG00000000326;ENSMUSG00000000440;ENSMUSG00000001467;ENSMUSG00000002108;ENSMUSG00000002944;ENSMUSG00000007805;ENSMUSG00000014361;ENSMUSG00000016024;ENSMUSG00000020027;ENSMUSG00000020122;ENSMUSG00000020325;ENSMUSG00000021948;ENSMUSG00000022018;ENSMUSG00000022206;ENSMUSG00000022894;ENSMUSG00000023078;ENSMUSG00000023367;ENSMUSG00000023964;ENSMUSG00000024066;ENSMUSG00000024610;…	Ngfr;Comt;Pparg;Cyp51;Nr1h3;Cd36;Twist2;Mertk;Lbp;Socs2;Egfr;Fstl3;Prkcd;Rgcc;Npr3;Adamts5;Cxcl13;Tmem176a;Calcr;Xdh;Cd74;Anxa1;Rbp4;Col3a1;Igfbp5;Sema4a;Ecm1;Ctsk;Ephb2;Adgrb2;Errfi1;Lrpap1;Tmem176b;Ybx3;Pde3b;Pak1;G6pdx;Mmp2;Agt;Thy1;Ldlr;Tle3;Smad3;Loxl2;Grn;Wnt4;Apln;Inhbb;Mycn;Tlr4;Dusp10;Tph1;Fzd7;Brca2;Inhba;Pik3r1;Tspo;Cmklr1;Adora1;Foxo1;Vsig4;Dock5;D1Ertd622e;Rtn4rl1;Osr1;Nog;Ccr2;Il17d…	12.146% (103/848)		3.44	ENSMUSG00000000567;ENSMUSG00000000753;ENSMUSG00000002108;ENSMUSG00000006457;ENSMUSG00000006586;ENSMUSG00000006611;ENSMUSG00000008999;ENSMUSG00000013236;ENSMUSG00000015396;ENSMUSG00000016494;ENSMUSG00000016496;ENSMUSG00000017446;ENSMUSG00000017737;ENSMUSG00000018899;ENSMUSG00000019850;ENSMUSG00000020053;ENSMUSG00000020303;ENSMUSG00000020467;ENSMUSG00000020681;ENSMUSG00000020846;ENSMUSG00000021067;…	Sox9;Serpinf1;Nr1h3;Actn3;Runx1t1;Hfe;Bmp7;Ptprs;Cd83;Cd34;Cd274;C1qtnf1;Mmp9;Irf1;Tnfaip3;Igf1;Stc2;Efemp1;Ace;Rflnb;Sav1;Id4;Aspn;Erbin;Wnt5a;Rgcc;Myc;Fbxo32;Nckap1l;Trp63;Robo1;Wnt10b;Cxcl13;Calcr;Pi16;Dpysl3;Ldlrad4;Cd74;Htr7;Pitx3;Hgs;Col5a2;Col3a1;Igfbp5;Nppc;Col5a1;Grb14;Frzb;Fbn1;Creb3l1;Mdk;Gfra4;Sfrp2;Ctsk;Adgrb2;Trim63;Errfi1;Clec4a2;Ybx3;Ptpro;Ift122;Tbx6;Pycard;Glrx3;Gas6;Adcy7;Mmp2;…	0.825% (7/848)		0.1	NA	NA	14.623% (124/848)		7.41	ENSMUSG00000000326;ENSMUSG00000000440;ENSMUSG00000000567;ENSMUSG00000000753;ENSMUSG00000001123;ENSMUSG00000001348;ENSMUSG00000001467;ENSMUSG00000001761;ENSMUSG00000006457;ENSMUSG00000006586;ENSMUSG00000007655;ENSMUSG00000008999;ENSMUSG00000015396;ENSMUSG00000016024;ENSMUSG00000016256;ENSMUSG00000017830;ENSMUSG00000018217;ENSMUSG00000018593;ENSMUSG00000018822;ENSMUSG00000018909;ENSMUSG00000019846;…	Comt;Pparg;Sox9;Serpinf1;Lgals9;Acp5;Cyp51;Smo;Actn3;Runx1t1;Cav1;Bmp7;Cd83;Lbp;Ctsz;Dhx58;Pmp22;Sparc;Sfrp5;Arrb1;Lama4;Igf1;Vsir;Nav3;Fstl3;Efemp1;Id4;Pde4d;Gdf10;Wnt5a;Npr3;Fbxo32;Adipoq;Adamts5;Wnt10b;Tmem176a;Thbs2;Pi16;Dpysl3;Cd74;Anxa1;Il33;Col5a2;Col3a1;Mstn;Stat1;Atp2b4;Vim;Acvr1c;Col5a1;Grb14;Stk39;Fbn1;Stmn2;Anxa5;Sema4a;Ecm1;Ctsk;Ephb2;Trim63;Plac8;Pf4;P2rx7;P2rx4;Tmem176b;Ptn;Cd9;Tyr…	9.552% (81/848)		2.22	ENSMUSG00000000326;ENSMUSG00000000753;ENSMUSG00000001761;ENSMUSG00000001847;ENSMUSG00000003068;ENSMUSG00000005102;ENSMUSG00000006457;ENSMUSG00000006519;ENSMUSG00000007655;ENSMUSG00000007815;ENSMUSG00000008855;ENSMUSG00000014776;ENSMUSG00000016024;ENSMUSG00000016256;ENSMUSG00000017830;ENSMUSG00000019777;ENSMUSG00000019846;ENSMUSG00000019850;ENSMUSG00000020303;ENSMUSG00000020453;ENSMUSG00000020467;…	Comt;Serpinf1;Smo;Rac1;Stk11;Eif2ak4;Actn3;Cyba;Cav1;Rhoa;Hdac5;Nol3;Lbp;Ctsz;Dhx58;Hdac2;Lama4;Tnfaip3;Stc2;Patz1;Efemp1;Ace;Id4;Pde4d;Npr3;Adamts5;Wnt10b;Serping1;Parp3;Pi16;Twsg1;Dpysl3;Smad4;Anxa1;Prdx4;Chid1;Hgs;Nrp1;Col5a2;Col3a1;Stat1;Rab29;Vim;Col5a1;Grb14;Stk39;Fbn1;Creb3l1;Anxa5;Ecm1;Ctsk;Ppp3ca;Trim63;Ybx3;Ptpro;Pycard;Ldlr;Anxa2;Gas2l1;Wnt4;Inhbb;Otud7b;Fgl2;Inhba;Rnf10;Foxo4;Foxo3;So…	14.623% (124/848)		0.3	NA	NA
GO:0002504	antigen processing and presentation of peptide or polysaccharide antigen via MHC class II	The process in which an antigen-presenting cell expresses antigen (peptide or polysaccharide) on its cell surface in association with an MHC class II protein complex.	0.00447232	0.000417637	1	0.00996778	0.0406178	0.001708	54.545% (6/11)		2.35	ENSMUSG00000024610;ENSMUSG00000036594;ENSMUSG00000037649;ENSMUSG00000060586;ENSMUSG00000073421;ENSMUSG00000079547	Cd74;H2-Aa;H2-DMa;H2-Eb1;H2-Ab1;H2-DMb1	63.636% (7/11)		3.38	ENSMUSG00000024610;ENSMUSG00000030793;ENSMUSG00000036594;ENSMUSG00000037649;ENSMUSG00000060586;ENSMUSG00000073421;ENSMUSG00000079547	Cd74;Pycard;H2-Aa;H2-DMa;H2-Eb1;H2-Ab1;H2-DMb1	0% (0/11)		0	NA	NA	54.545% (6/11)		2	ENSMUSG00000024610;ENSMUSG00000030793;ENSMUSG00000036594;ENSMUSG00000060586;ENSMUSG00000073421;ENSMUSG00000079547	Cd74;Pycard;H2-Aa;H2-Eb1;H2-Ab1;H2-DMb1	27.273% (3/11)		1.39	NA	NA	54.545% (6/11)		2.77	ENSMUSG00000024610;ENSMUSG00000036594;ENSMUSG00000037649;ENSMUSG00000060586;ENSMUSG00000073421;ENSMUSG00000079547	Cd74;H2-Aa;H2-DMa;H2-Eb1;H2-Ab1;H2-DMb1
GO:0002138	retinoic acid biosynthetic process	The chemical reactions and pathways resulting in the biosynthesis of retinoic acid, one of the three components that makes up vitamin A.	0.0516955	0.000422551	1	0.085872	1	0.196054	33.333% (2/6)		1.29	NA	NA	66.667% (4/6)		3.37	ENSMUSG00000013584;ENSMUSG00000015134;ENSMUSG00000032315;ENSMUSG00000053279	Aldh1a2;Aldh1a3;Cyp1a1;Aldh1a1	0% (0/6)		0	NA	NA	33.333% (2/6)		1.07	NA	NA	0% (0/6)		0	NA	NA	33.333% (2/6)		0.71	NA	NA
GO:0010818	T cell chemotaxis	The directed movement of a T cell in response to an external stimulus. A T cell is a type of lymphocyte whose defining characteristic is the expression of a T cell receptor complex.	0.131026	0.000436697	1	0.00715633	0.529866	0.00689266	20% (2/10)		0.88	NA	NA	50% (5/10)		3.36	ENSMUSG00000018920;ENSMUSG00000021994;ENSMUSG00000023078;ENSMUSG00000024597;ENSMUSG00000049103	Cxcl16;Wnt5a;Cxcl13;Slc12a2;Ccr2	0% (0/10)		0	NA	NA	40% (4/10)		2.15	ENSMUSG00000018920;ENSMUSG00000021994;ENSMUSG00000027030;ENSMUSG00000049103	Cxcl16;Wnt5a;Stk39;Ccr2	10% (1/10)		0.28	NA	NA	50% (5/10)		2.16	ENSMUSG00000023078;ENSMUSG00000024597;ENSMUSG00000027030;ENSMUSG00000045962;ENSMUSG00000049103	Cxcl13;Slc12a2;Stk39;Wnk1;Ccr2
GO:0090103	cochlea morphogenesis	The process in which the cochlea is generated and organized.	0.675626	0.00688065	1	0.0020171	0.0307538	0.920323	5.882% (1/17)		0.17	NA	NA	29.412% (5/17)		2.16	ENSMUSG00000000567;ENSMUSG00000021994;ENSMUSG00000025932;ENSMUSG00000027004;ENSMUSG00000049625	Sox9;Wnt5a;Eya1;Frzb;Tifab	0% (0/17)		0	NA	NA	35.294% (6/17)		2.7	ENSMUSG00000000567;ENSMUSG00000020963;ENSMUSG00000021994;ENSMUSG00000023972;ENSMUSG00000049625;ENSMUSG00000050288	Sox9;Tshr;Wnt5a;Ptk7;Tifab;Fzd2	23.529% (4/17)		1.51	NA	NA	5.882% (1/17)		0.04	NA	NA
GO:0006959	humoral immune response	An immune response mediated through a body fluid.	0.135918	0.000525693	0.104036	0.0284514	0.386487	0.149722	15.942% (11/69)		0.87	NA	NA	20.29% (14/69)		3.28	ENSMUSG00000001128;ENSMUSG00000019842;ENSMUSG00000022018;ENSMUSG00000022887;ENSMUSG00000023078;ENSMUSG00000023990;ENSMUSG00000024379;ENSMUSG00000026395;ENSMUSG00000029417;ENSMUSG00000037379;ENSMUSG00000049103;ENSMUSG00000068686;ENSMUSG00000073421;ENSMUSG00000076617	Cfp;Traf3ip2;Rgcc;Masp1;Cxcl13;Tfeb;Tslp;Ptprc;Cxcl9;Spon2;Ccr2;Cd59b;H2-Ab1;Ighm	2.899% (2/69)		0.98	NA	NA	24.638% (17/69)		1.55	NA	NA	8.696% (6/69)		0.41	NA	NA	18.841% (13/69)		0.82	NA	NA
GO:0043065	positive regulation of apoptotic process	Any process that activates or increases the frequency, rate or extent of cell death by apoptotic process.	0.00917757	0.000549802	0.346001	0.000482076	0.000125508	0.0175301	10.246% (50/488)		2.04	ENSMUSG00000000120;ENSMUSG00000000392;ENSMUSG00000000440;ENSMUSG00000001773;ENSMUSG00000002565;ENSMUSG00000003849;ENSMUSG00000007659;ENSMUSG00000009633;ENSMUSG00000020085;ENSMUSG00000020427;ENSMUSG00000021215;ENSMUSG00000021559;ENSMUSG00000021948;ENSMUSG00000022018;ENSMUSG00000022037;ENSMUSG00000023034;ENSMUSG00000024066;ENSMUSG00000024087;ENSMUSG00000024659;ENSMUSG00000024803;ENSMUSG00000025889;…	Ngfr;Fap;Pparg;Folh1;Scin;Nqo1;Bcl2l1;G0s2;Aifm2;Igfbp3;Net1;Dapk1;Prkcd;Rgcc;Clu;Nr4a1;Xdh;Cyp1b1;Anxa1;Ankrd1;Snca;Olfm1;Ccn1;Trp53inp1;Gsdme;Ret;Nox4;Dlc1;Hpgd;Mmp2;Agt;Ppp2r1b;Bace1;Smad3;Ptprf;Inhbb;Acer2;Tlr4;Pik3cd;Inhba;Tspo;Foxo1;Fzd9;Mllt11;Aldh1a1;Rhob;S100a8;Musk;Lep;Col4a3	11.68% (57/488)		3.26	ENSMUSG00000000392;ENSMUSG00000002731;ENSMUSG00000007659;ENSMUSG00000008999;ENSMUSG00000013584;ENSMUSG00000015134;ENSMUSG00000016496;ENSMUSG00000017737;ENSMUSG00000020427;ENSMUSG00000020681;ENSMUSG00000020914;ENSMUSG00000021067;ENSMUSG00000021215;ENSMUSG00000021319;ENSMUSG00000021994;ENSMUSG00000022018;ENSMUSG00000022221;ENSMUSG00000022346;ENSMUSG00000022358;ENSMUSG00000022510;ENSMUSG00000022883;…	Fap;Prkra;Bcl2l1;Bmp7;Aldh1a2;Aldh1a3;Cd274;Mmp9;Igfbp3;Ace;Top2a;Sav1;Net1;Sfrp4;Wnt5a;Rgcc;Ripk3;Myc;Fbxo32;Trp63;Robo1;Wnt10b;Cyp1b1;Ankrd1;Pitx3;Snca;Ptprc;Frzb;E2f1;Sfrp2;Ccn1;Trp53inp1;Irf5;Ret;Pycard;Mmp2;Bace1;Ctsh;Smad3;Casp4;Egln3;Gadd45a;Camk1d;Tnfsf10;Pik3cd;Foxo1;Cd24a;Pou4f1;Foxo3;Fzd9;Jun;Aldh1a1;Rhob;S100a8;Cd248;Musk;Fndc1	1.025% (5/488)		0.46	NA	NA	12.91% (63/488)		3.32	ENSMUSG00000000440;ENSMUSG00000001435;ENSMUSG00000001773;ENSMUSG00000002731;ENSMUSG00000007655;ENSMUSG00000008999;ENSMUSG00000009633;ENSMUSG00000015134;ENSMUSG00000016256;ENSMUSG00000017969;ENSMUSG00000018909;ENSMUSG00000020085;ENSMUSG00000020914;ENSMUSG00000021319;ENSMUSG00000021559;ENSMUSG00000021994;ENSMUSG00000022037;ENSMUSG00000022358;ENSMUSG00000022878;ENSMUSG00000022996;ENSMUSG00000023034;…	Pparg;Col18a1;Folh1;Prkra;Cav1;Bmp7;G0s2;Aldh1a3;Ctsz;Ptgis;Arrb1;Aifm2;Top2a;Sfrp4;Dapk1;Wnt5a;Clu;Fbxo32;Adipoq;Wnt10b;Nr4a1;Eif2ak2;Anxa1;Maged1;Casp1;Bok;Ptprc;Olfm1;Acvr1c;Rassf2;Mal;E2f1;Anxa5;P2rx7;Gsdme;Ptn;Ret;Tyrobp;Nupr1;Pycard;Dlc1;Hpgd;Casp3;Tlr3;Ppp2r1b;Ctsh;S100b;Ptprf;Casp4;Inhbb;Acer2;Cdk19;Dap;Inhba;Tspo;Hcar2;Pla2g4a;Cd248;Musk;Ntrk3;Tnfaip8;Sp110;Fndc1	11.885% (58/488)		3.9	ENSMUSG00000002015;ENSMUSG00000002731;ENSMUSG00000007655;ENSMUSG00000007815;ENSMUSG00000007891;ENSMUSG00000010517;ENSMUSG00000013698;ENSMUSG00000016256;ENSMUSG00000020085;ENSMUSG00000020681;ENSMUSG00000021319;ENSMUSG00000021486;ENSMUSG00000022568;ENSMUSG00000022996;ENSMUSG00000023034;ENSMUSG00000024515;ENSMUSG00000024659;ENSMUSG00000026833;ENSMUSG00000027248;ENSMUSG00000027490;ENSMUSG00000027649;…	Bcap31;Prkra;Cav1;Rhoa;Ctsd;Faf1;Pea15a;Ctsz;Aifm2;Ace;Sfrp4;Prelid1;Scrib;Wnt10b;Nr4a1;Smad4;Anxa1;Olfm1;Pdia3;E2f1;Ctnnbl1;Anxa5;Ddx20;Anp32b;Dnaja1;Pink1;Htt;Irf5;Pycard;Dlc1;Hpgd;Casp3;Casp4;Dapk3;Becn1;Gadd45a;Siah1a;Inhbb;Nod1;Degs1;Dap;Ptpa;Pik3cd;Lats1;Ppp1ca;Inhba;Phlda3;Cradd;Nqo2;Pou4f1;Foxo3;Zfp622;Jun;Cd248;Gsk3a;Lep;Fndc1;Plekhn1	18.238% (89/488)		1.76	NA	NA
GO:0048513	animal organ development	Development of a tissue or tissues that work together to perform a specific function or functions. Development pertains to the process whose specific outcome is the progression of a structure over time, from its formation to the mature structure. Organs are commonly observed as visibly distinct structures, but may also exist as loosely associated clusters of cells that work together to perform a …	0.000609755	0.00064459	0.114532	0.00225742	0.157986	0.0259479	9.043% (204/2256)		3.21	ENSMUSG00000000058;ENSMUSG00000000435;ENSMUSG00000000440;ENSMUSG00000000690;ENSMUSG00000001420;ENSMUSG00000001506;ENSMUSG00000002565;ENSMUSG00000003644;ENSMUSG00000005716;ENSMUSG00000006642;ENSMUSG00000006800;ENSMUSG00000007659;ENSMUSG00000008090;ENSMUSG00000009281;ENSMUSG00000014361;ENSMUSG00000016194;ENSMUSG00000018169;ENSMUSG00000019817;ENSMUSG00000019851;ENSMUSG00000020027;ENSMUSG00000020108;…	Cav2;Myf5;Pparg;Hoxb6;Tmem79;Col1a1;Scin;Rps6ka1;Pvalb;Tcf23;Sulf2;Bcl2l1;Fgfrl1;Rarres2;Mertk;Hsd11b1;Mfng;Plagl1;Perp;Socs2;Ddit4;Egfr;Gamt;Col6a2;Fstl3;Tshr;Smoc1;Hsp90aa1;Prxl2a;Rgcc;Clu;Dmtn;Matn2;Tfrc;Adamts5;Nr4a1;Cdkn1a;Cxcl13;Ache;Tmem176a;Calcr;Xdh;Cyp1b1;Pkdcc;Pcdh12;Lox;Cd74;Anxa1;Ankrd1;Papss2;Rbp4;Fasn;Alas2;Mmp19;Baiap2;Fscn2;Gsta3;Idh1;Col3a1;Igfbp5;Dbi;Gpd2;Olfm1;Miga2;Hnmt;Gpcpd…	10.993% (248/2256)		3.19	ENSMUSG00000000532;ENSMUSG00000000567;ENSMUSG00000000753;ENSMUSG00000001119;ENSMUSG00000001270;ENSMUSG00000001506;ENSMUSG00000002489;ENSMUSG00000002731;ENSMUSG00000005087;ENSMUSG00000005973;ENSMUSG00000006457;ENSMUSG00000006611;ENSMUSG00000006642;ENSMUSG00000007122;ENSMUSG00000007659;ENSMUSG00000008999;ENSMUSG00000011256;ENSMUSG00000013236;ENSMUSG00000013584;ENSMUSG00000014303;ENSMUSG00000015134;…	Acvr1b;Sox9;Serpinf1;Col6a1;Ckb;Col1a1;Tiam1;Prkra;Cd44;Rcn1;Actn3;Hfe;Tcf23;Casq1;Bcl2l1;Bmp7;Adam19;Ptprs;Aldh1a2;Glis2;Aldh1a3;Cd83;Itga2;Cd34;Mmp9;Irf1;Rcn3;Tnfaip3;Perp;Igf1;Ddit4;Dock2;Gamt;Col6a2;Stc2;Pdlim4;Btg2;Efemp1;Ace;Llgl2;Rflnb;Top2a;Sav1;Sfrp4;Id4;Aspn;Nsun2;Wnt5a;Lcp1;Rgcc;Bmp1;Dab2;Oxct1;Ripk3;Myc;Col14a1;Nckap1l;Trp63;Tfrc;Thpo;Robo1;Wnt10b;Cdkn1a;Cxcl13;Gps2;Calcr;Tfeb;Pi16;Si…	1.02% (23/2256)		0.94	NA	NA	12.81% (289/2256)		2.65	ENSMUSG00000000058;ENSMUSG00000000440;ENSMUSG00000000567;ENSMUSG00000000690;ENSMUSG00000000753;ENSMUSG00000001119;ENSMUSG00000001123;ENSMUSG00000001270;ENSMUSG00000001348;ENSMUSG00000001506;ENSMUSG00000001657;ENSMUSG00000001761;ENSMUSG00000002111;ENSMUSG00000002731;ENSMUSG00000005087;ENSMUSG00000005397;ENSMUSG00000005672;ENSMUSG00000005958;ENSMUSG00000005973;ENSMUSG00000006390;ENSMUSG00000006457;…	Cav2;Pparg;Sox9;Hoxb6;Serpinf1;Col6a1;Lgals9;Ckb;Acp5;Col1a1;Hoxc8;Smo;Spi1;Prkra;Cd44;Nid1;Kit;Ephb3;Rcn1;Elovl1;Actn3;Sulf2;Cav1;Fgfrl1;Bmp7;Odc1;Retn;Aldh1a3;Actn1;Cd83;Itga2;Ctsz;Nek8;Ptgis;Mfng;Sparc;Arrb1;Rcn3;Plagl1;Igf1;H2afy2;Sgpl1;Vsir;Dock2;Gamt;Col6a2;Fstl3;Pdlim4;Efemp1;Sdc1;Fam20a;Itgb3;Itgb4;Top2a;Tshr;Smoc1;Hsp90aa1;Sfrp4;Id4;Sfxn1;Fgf10;Wnt5a;Lcp1;Clu;Ebf2;Pdlim2;Dmtn;Cma1;Angpt1…	9.087% (205/2256)		0.8	NA	NA	15.426% (348/2256)		1.59	NA	NA
GO:0016477	cell migration	The controlled self-propelled movement of a cell from one site to a destination guided by molecular cues. Cell migration is a central process in the development and maintenance of multicellular organisms.	0.20868	0.000658654	0.801883	4.62524e-05	0.0472053	0.025729	9.786% (96/981)		0.68	NA	NA	13.354% (131/981)		3.18	ENSMUSG00000000392;ENSMUSG00000000532;ENSMUSG00000000567;ENSMUSG00000000631;ENSMUSG00000000753;ENSMUSG00000001281;ENSMUSG00000001506;ENSMUSG00000002489;ENSMUSG00000005087;ENSMUSG00000008999;ENSMUSG00000015533;ENSMUSG00000015745;ENSMUSG00000016494;ENSMUSG00000016496;ENSMUSG00000017144;ENSMUSG00000017737;ENSMUSG00000018920;ENSMUSG00000019850;ENSMUSG00000019944;ENSMUSG00000020053;ENSMUSG00000020108;…	Fap;Acvr1b;Sox9;Myo18a;Serpinf1;Itgb7;Col1a1;Tiam1;Cd44;Bmp7;Itga2;Plekho1;Cd34;Cd274;Rnd3;Mmp9;Cxcl16;Tnfaip3;Rhobtb1;Igf1;Ddit4;Srgap1;Igfbp3;Myo1g;Efemp1;Pik3cg;Ace;Net1;Fam107a;Wnt5a;Lcp1;Rgcc;Rhobtb2;Dab2;Ripk3;Myc;Nckap1l;Robo1;Cxcl13;Smoc2;Cyp1b1;Hbegf;Dpysl3;Ldlrad4;Slc12a2;Cd74;Pcsk5;Cpeb1;Col3a1;Tmeff2;Igfbp5;Fn1;Ptprc;Glul;Sdccag8;Ddr2;Myoc;Col5a1;Itgb6;Mdk;Edn3;Postn;Dclk1;Sfrp2;Ccn1;…	0.612% (6/981)		0.1	NA	NA	15.392% (151/981)		4.33	ENSMUSG00000000290;ENSMUSG00000000440;ENSMUSG00000000567;ENSMUSG00000000753;ENSMUSG00000001123;ENSMUSG00000001281;ENSMUSG00000001435;ENSMUSG00000001506;ENSMUSG00000001761;ENSMUSG00000005087;ENSMUSG00000005672;ENSMUSG00000005958;ENSMUSG00000006369;ENSMUSG00000007655;ENSMUSG00000008999;ENSMUSG00000012705;ENSMUSG00000015533;ENSMUSG00000016024;ENSMUSG00000017144;ENSMUSG00000018593;ENSMUSG00000018920;…	Itgb2;Pparg;Sox9;Serpinf1;Lgals9;Itgb7;Col18a1;Col1a1;Smo;Cd44;Kit;Ephb3;Fbln1;Cav1;Bmp7;Retn;Itga2;Lbp;Rnd3;Sparc;Cxcl16;Ccl9;Aoc3;Lama4;Igf1;Sgpl1;Vsir;Srgap1;Nav3;Myo1g;Efemp1;Sdc1;Mmp28;Itgb3;Itgb4;Cygb;Hsp90aa1;Pde4d;Fgf10;Wnt5a;Lcp1;Dmtn;Angpt1;Matn2;Enpp2;Arc;Adipoq;Nr4a1;Trip6;Ptk7;Cdh2;Dpysl3;Lox;Cd74;Anxa1;Pcsk5;Il33;Fscn2;Gli1;Col3a1;Mstn;Tmeff2;Fn1;Ptprc;Sdccag8;Vim;Nr4a2;Acvr1c;Col5a…	8.665% (85/981)		1.33	NA	NA	16.616% (163/981)		1.59	NA	NA
GO:0055082	cellular chemical homeostasis	Any biological process involved in the maintenance of an internal steady state of a chemical at the level of the cell.	0.284713	0.000664986	0.71507	0.512412	0.322454	0.0720051	9.962% (52/522)		0.55	NA	NA	13.218% (69/522)		3.18	ENSMUSG00000000682;ENSMUSG00000000753;ENSMUSG00000001270;ENSMUSG00000002489;ENSMUSG00000006611;ENSMUSG00000007122;ENSMUSG00000009013;ENSMUSG00000017446;ENSMUSG00000019970;ENSMUSG00000020053;ENSMUSG00000020303;ENSMUSG00000020573;ENSMUSG00000021994;ENSMUSG00000022094;ENSMUSG00000022186;ENSMUSG00000022346;ENSMUSG00000022416;ENSMUSG00000022797;ENSMUSG00000023032;ENSMUSG00000023078;ENSMUSG00000023571;…	Cd52;Serpinf1;Ckb;Tiam1;Hfe;Casq1;Dynll1;C1qtnf1;Sgk1;Igf1;Stc2;Pik3cg;Wnt5a;Slc39a14;Oxct1;Myc;Cacna1i;Tfrc;Slc4a8;Cxcl13;C1qtnf12;Calcr;Alas2;Snca;Slc9a2;Ptprc;Lcn2;Edn3;Trpc3;Mcub;Tmem38b;Chrna9;Cxcl9;Klf15;Trpm1;Coro1a;Glrx3;Gas6;Mt2;Mt1;Pde4c;Car7;Thy1;Ubash3b;Cln6;Smad3;Myo5a;Pdk3;Npy1r;Hk1;Abcc8;Pik3r1;Gck;Aplnr;Dmd;Kcna5;Cd24a;Mettl21c;Erfe;Marcksl1;Foxo3;Ccr2;Fzd9;Prkg1;C1qtnf3;Akap6;Ncs…	1.724% (9/522)		0.15	NA	NA	12.261% (64/522)		0.29	NA	NA	7.854% (41/522)		0.49	NA	NA	16.092% (84/522)		1.14	NA	NA
GO:0048146	positive regulation of fibroblast proliferation	Any process that activates or increases the frequency, rate or extent of multiplication or reproduction of fibroblast cells.	0.084317	0.000702088	0.318473	0.000517975	0.464938	0.117573	12.5% (6/48)		1.07	NA	NA	22.917% (11/48)		3.15	ENSMUSG00000020053;ENSMUSG00000021994;ENSMUSG00000022346;ENSMUSG00000023067;ENSMUSG00000024610;ENSMUSG00000026193;ENSMUSG00000026674;ENSMUSG00000027490;ENSMUSG00000031451;ENSMUSG00000047407;ENSMUSG00000052684	Igf1;Wnt5a;Myc;Cdkn1a;Cd74;Fn1;Ddr2;E2f1;Gas6;Tgif1;Jun	2.083% (1/48)		0.5	NA	NA	25% (12/48)		3.29	ENSMUSG00000006369;ENSMUSG00000020053;ENSMUSG00000020689;ENSMUSG00000021732;ENSMUSG00000021994;ENSMUSG00000024610;ENSMUSG00000026193;ENSMUSG00000027490;ENSMUSG00000028019;ENSMUSG00000032231;ENSMUSG00000047407;ENSMUSG00000082361	Fbln1;Igf1;Itgb3;Fgf10;Wnt5a;Cd74;Fn1;E2f1;Pdgfc;Anxa2;Tgif1;Btc	8.333% (4/48)		0.33	NA	NA	20.833% (10/48)		0.93	NA	NA
GO:0007160	cell-matrix adhesion	The binding of a cell to the extracellular matrix via adhesion molecules.	0.942242	0.00335192	0.35507	0.00340458	0.0635376	0.0912137	8.917% (14/157)		0.03	NA	NA	14.013% (22/157)		2.47	ENSMUSG00000001281;ENSMUSG00000002489;ENSMUSG00000004098;ENSMUSG00000015533;ENSMUSG00000016494;ENSMUSG00000021750;ENSMUSG00000024713;ENSMUSG00000026043;ENSMUSG00000026193;ENSMUSG00000026674;ENSMUSG00000026697;ENSMUSG00000026971;ENSMUSG00000027750;ENSMUSG00000029053;ENSMUSG00000032011;ENSMUSG00000032243;ENSMUSG00000032402;ENSMUSG00000035273;ENSMUSG00000040690;ENSMUSG00000041417;ENSMUSG00000045103;…	Itgb7;Tiam1;Col5a3;Itga2;Cd34;Fam107a;Pcsk5;Col3a1;Fn1;Ddr2;Myoc;Itgb6;Postn;Prkcz;Thy1;Itga11;Smad3;Hpse;Col16a1;Pik3r1;Dmd;Adamts12	1.274% (2/157)		0.45	NA	NA	17.834% (28/157)		2.47	ENSMUSG00000000290;ENSMUSG00000001281;ENSMUSG00000004098;ENSMUSG00000005397;ENSMUSG00000015143;ENSMUSG00000015533;ENSMUSG00000020689;ENSMUSG00000020758;ENSMUSG00000021806;ENSMUSG00000022099;ENSMUSG00000022425;ENSMUSG00000024713;ENSMUSG00000026043;ENSMUSG00000026193;ENSMUSG00000026768;ENSMUSG00000027750;ENSMUSG00000027962;ENSMUSG00000029053;ENSMUSG00000031342;ENSMUSG00000031523;ENSMUSG00000032011;…	Itgb2;Itgb7;Col5a3;Nid1;Actn1;Itga2;Itgb3;Itgb4;Nid2;Dmtn;Enpp2;Pcsk5;Col3a1;Fn1;Itga8;Postn;Vcam1;Prkcz;Gpm6b;Dlc1;Thy1;Acer2;Col16a1;Npnt;S100a10;Adamts12;Cfl1;Ptk2b	10.828% (17/157)		1.2	NA	NA	17.834% (28/157)		1.04	NA	NA
GO:2000026	regulation of multicellular organismal development	NA	0.200484	0.000808632	0.918477	0.135076	0.163777	0.0384845	8.186% (116/1417)		0.7	NA	NA	11.574% (164/1417)		3.09	ENSMUSG00000000532;ENSMUSG00000000567;ENSMUSG00000000753;ENSMUSG00000001506;ENSMUSG00000002274;ENSMUSG00000002489;ENSMUSG00000006457;ENSMUSG00000006586;ENSMUSG00000008999;ENSMUSG00000013236;ENSMUSG00000015396;ENSMUSG00000016494;ENSMUSG00000016496;ENSMUSG00000017466;ENSMUSG00000017737;ENSMUSG00000018899;ENSMUSG00000019850;ENSMUSG00000019970;ENSMUSG00000020053;ENSMUSG00000020387;ENSMUSG00000020467;…	Acvr1b;Sox9;Serpinf1;Col1a1;Metrn;Tiam1;Actn3;Runx1t1;Bmp7;Ptprs;Cd83;Cd34;Cd274;Timp2;Mmp9;Irf1;Tnfaip3;Sgk1;Igf1;Jade2;Efemp1;Ace;Rflnb;Sav1;Rgs6;Sfrp4;Id4;Aspn;Wnt5a;Rgcc;Bmp1;Dab2;Myc;Col14a1;Nckap1l;Trp63;Tfrc;Thpo;Robo1;Wnt10b;Smoc2;Pi16;Cyp1b1;Pkdcc;Dpysl3;Ldlrad4;Cd74;Htr7;Ankrd1;Pitx3;Cpeb1;Hgs;Fam20c;Snca;Eya1;Col5a2;Col3a1;Fn1;Ptprc;Myog;Glul;Ddr2;Col5a1;Frzb;Fbn1;Creb3l1;Mdk;E2f1;Il6r…	0.776% (11/1417)		0.04	NA	NA	12.844% (182/1417)		0.87	NA	NA	8.186% (116/1417)		0.79	NA	NA	15.385% (218/1417)		1.41	NA	NA
GO:0007155	cell adhesion	The attachment of a cell, either to another cell or to an underlying substrate such as the extracellular matrix, via cell adhesion molecules.	0.0989278	0.00082517	0.195604	4.07522e-07	0.120188	0.00519496	10.455% (85/813)		1	NA	NA	14.883% (121/813)		3.08	ENSMUSG00000000392;ENSMUSG00000000567;ENSMUSG00000001119;ENSMUSG00000001281;ENSMUSG00000001506;ENSMUSG00000002489;ENSMUSG00000004098;ENSMUSG00000004415;ENSMUSG00000005087;ENSMUSG00000005338;ENSMUSG00000006611;ENSMUSG00000008999;ENSMUSG00000011256;ENSMUSG00000013236;ENSMUSG00000015396;ENSMUSG00000015533;ENSMUSG00000016494;ENSMUSG00000016496;ENSMUSG00000017446;ENSMUSG00000018899;ENSMUSG00000019850;…	Fap;Sox9;Col6a1;Itgb7;Col1a1;Tiam1;Col5a3;Col26a1;Cd44;Cadm3;Hfe;Bmp7;Adam19;Ptprs;Cd83;Itga2;Cd34;Cd274;C1qtnf1;Irf1;Tnfaip3;Perp;Igf1;Col6a2;Myo1g;Fam107a;Wnt5a;Rgcc;Col14a1;Parvb;Nckap1l;Tfrc;Robo1;Cxcl13;Smoc2;Emilin2;Cyp1b1;Pcdh12;Cd74;Pcsk5;Col3a1;Fn1;Ptprc;Kif26b;Dpt;Ddr2;Myoc;Col5a1;Itgb6;Pkp4;Fbn1;Mdk;Fbln7;Postn;Il6ra;Thbs3;Ccn1;Col15a1;Ptpru;Prkcz;Sparcl1;Ret;Plxnd1;Coro1a;Lyve1;Pycard…	1.107% (9/813)		0.71	NA	NA	16.974% (138/813)		6.39	ENSMUSG00000000290;ENSMUSG00000000567;ENSMUSG00000001119;ENSMUSG00000001123;ENSMUSG00000001281;ENSMUSG00000001435;ENSMUSG00000001506;ENSMUSG00000001930;ENSMUSG00000004098;ENSMUSG00000004609;ENSMUSG00000005087;ENSMUSG00000005338;ENSMUSG00000005397;ENSMUSG00000005672;ENSMUSG00000005958;ENSMUSG00000006219;ENSMUSG00000006369;ENSMUSG00000007655;ENSMUSG00000008090;ENSMUSG00000008153;ENSMUSG00000008999;…	Itgb2;Sox9;Col6a1;Lgals9;Itgb7;Col18a1;Col1a1;Vwf;Col5a3;Cd33;Cd44;Cadm3;Nid1;Kit;Ephb3;Fblim1;Fbln1;Cav1;Fgfrl1;Clstn3;Bmp7;Actn1;Cd83;Itga2;Cntnap1;Aoc3;Lama4;Igf1;Vsir;Col6a2;Fstl3;Myo1g;Itgb3;Itgb4;Hsp90aa1;Vcan;Emb;Nid2;Wnt5a;Dmtn;Angpt1;Col14a1;Enpp2;Ccdc80;Adipoq;Trip6;Thbs2;Ptk7;Emilin2;Vit;Cdh2;Pcdh12;Cd74;Anxa1;Pcsk5;Col3a1;Fn1;Serpinb8;Ptprc;Dpt;Itga8;Apbb1ip;Col5a1;Hsd17b12;Fbn1;Postn…	8.364% (68/813)		0.92	NA	NA	18.081% (147/813)		2.28	ENSMUSG00000000392;ENSMUSG00000000435;ENSMUSG00000001119;ENSMUSG00000001506;ENSMUSG00000002808;ENSMUSG00000003518;ENSMUSG00000003814;ENSMUSG00000004415;ENSMUSG00000005397;ENSMUSG00000006699;ENSMUSG00000011256;ENSMUSG00000013033;ENSMUSG00000013236;ENSMUSG00000014956;ENSMUSG00000016494;ENSMUSG00000017009;ENSMUSG00000017132;ENSMUSG00000018171;ENSMUSG00000019647;ENSMUSG00000019846;ENSMUSG00000019851;…	Fap;Myf5;Col6a1;Col1a1;Epdr1;Dusp3;Calr;Col26a1;Nid1;Cdc42;Adam19;Adgrl1;Ptprs;Ppp1cb;Cd34;Sdc4;Cyth1;Vmp1;Sema6a;Lama4;Perp;Psen1;Egfr;Col6a2;Rtn4;Mink1;Pld2;Dlg4;Zfp36l1;Sema4d;Rasa1;Fam107a;Rgcc;Parvb;Cblb;Tfrc;Cxcl13;Bsg;Smoc2;Tnfrsf21;Cyp1b1;Pcdh12;Myot;Cd74;Pcsk5;Jak2;Gpam;Slk;Itga7;Ric8a;Pard3;Col3a1;Kif26b;Il2ra;Acvr1;Abl1;Pkp4;Itgav;Bcl2l11;Fbln7;Cd93;Il12a;Serpini1;Il6ra;Pip5k1a;Ccn1;Co…
GO:0060740	prostate gland epithelium morphogenesis	The process in which the anatomical structures of epithelia of the prostate gland are generated and organized. An epithelium consists of closely packed cells arranged in one or more layers, that covers the outer surfaces of the body or lines any internal cavity or tube.	0.415957	0.000833892	1	0.00842462	0.810111	0.828447	9.091% (2/22)		0.38	NA	NA	31.818% (7/22)		3.08	ENSMUSG00000000567;ENSMUSG00000008999;ENSMUSG00000020053;ENSMUSG00000021379;ENSMUSG00000021994;ENSMUSG00000022510;ENSMUSG00000031740	Sox9;Bmp7;Igf1;Id4;Wnt5a;Trp63;Mmp2	0% (0/22)		0	NA	NA	27.273% (6/22)		2.07	ENSMUSG00000000567;ENSMUSG00000008999;ENSMUSG00000020053;ENSMUSG00000021379;ENSMUSG00000021732;ENSMUSG00000021994	Sox9;Bmp7;Igf1;Id4;Fgf10;Wnt5a	4.545% (1/22)		0.09	NA	NA	9.091% (2/22)		0.08	NA	NA
GO:0099566	regulation of postsynaptic cytosolic calcium ion concentration	Any process that regulates the concentration of calcium in the postsynaptic cytosol.	0.00753326	0.000927153	1	0.462806	1	0.059873	42.857% (3/7)		2.12	ENSMUSG00000034593;ENSMUSG00000049551;ENSMUSG00000079055	Myo5a;Fzd9;Slc8a3	57.143% (4/7)		3.03	ENSMUSG00000021994;ENSMUSG00000034593;ENSMUSG00000049551;ENSMUSG00000079055	Wnt5a;Myo5a;Fzd9;Slc8a3	0% (0/7)		0	NA	NA	14.286% (1/7)		0.33	NA	NA	0% (0/7)		0	NA	NA	42.857% (3/7)		1.22	NA	NA
GO:0002250	adaptive immune response	An immune response mediated by cells expressing specific receptors for antigen produced through a somatic diversification process, and allowing for an enhanced secondary response to subsequent exposures to the same antigen (immunological memory).	0.0180169	0.000975217	0.267088	2.50591e-05	0.021888	0.152405	11.504% (26/226)		1.74	NA	NA	16.814% (38/226)		3.01	ENSMUSG00000005763;ENSMUSG00000006611;ENSMUSG00000016496;ENSMUSG00000018899;ENSMUSG00000019850;ENSMUSG00000020437;ENSMUSG00000022221;ENSMUSG00000022797;ENSMUSG00000023990;ENSMUSG00000024610;ENSMUSG00000026395;ENSMUSG00000027947;ENSMUSG00000028150;ENSMUSG00000029053;ENSMUSG00000029591;ENSMUSG00000030148;ENSMUSG00000030793;ENSMUSG00000031101;ENSMUSG00000031659;ENSMUSG00000032359;ENSMUSG00000035000;…	Cd247;Hfe;Cd274;Irf1;Tnfaip3;Myo1g;Ripk3;Tfrc;Tfeb;Cd74;Ptprc;Il6ra;Rorc;Prkcz;Ung;Clec4a2;Pycard;Sash3;Adcy7;Ctsh;Dpp4;H2-Aa;Tap1;Arid5a;H2-DMa;Rftn1;Dusp10;Fgl2;Pik3cd;Lat2;Cd24a;Ccr2;H2-Eb1;H2-Q6;H2-Ab1;Ighm;H2-T10;H2-DMb1	1.327% (3/226)		0.57	NA	NA	21.681% (49/226)		4.6	ENSMUSG00000004730;ENSMUSG00000020101;ENSMUSG00000020437;ENSMUSG00000024371;ENSMUSG00000024610;ENSMUSG00000024659;ENSMUSG00000024810;ENSMUSG00000025498;ENSMUSG00000026321;ENSMUSG00000026395;ENSMUSG00000028064;ENSMUSG00000028150;ENSMUSG00000029053;ENSMUSG00000029468;ENSMUSG00000029869;ENSMUSG00000030793;ENSMUSG00000031659;ENSMUSG00000032359;ENSMUSG00000035413;ENSMUSG00000035929;ENSMUSG00000036594;…	Adgre1;Vsir;Myo1g;C2;Cd74;Anxa1;Il33;Irf7;Tnfrsf11a;Ptprc;Sema4a;Rorc;Prkcz;P2rx7;Ephb6;Pycard;Adcy7;Ctsh;Tmem98;H2-Q4;H2-Aa;C1qa;C1qc;C1qb;Tap1;Icam1;Ctss;Fgl2;C3ar1;Tnfrsf14;Ccr2;Vtcn1;Prkcb;H2-T24;Gzmm;Kdm5d;Pirb;Ptk2b;H2-Q7;H2-Eb1;B2m;H2-K1;H2-T23;H2-Q6;H2-D1;H2-Ab1;H2-T10;H2-DMb1;Lilrb4a	13.274% (30/226)		1.66	NA	NA	16.372% (37/226)		0.82	NA	NA
GO:0035458	cellular response to interferon-beta	Any process that results in a change in state or activity of a cell (in terms of movement, secretion, enzyme production, gene expression, etc.) as a result of an interferon-beta stimulus. Interferon-beta is a type I interferon.	0.0774153	0.00109571	1	0.000129194	0.491617	0.891675	13.889% (5/36)		1.11	NA	NA	25% (9/36)		2.96	ENSMUSG00000018899;ENSMUSG00000028268;ENSMUSG00000028270;ENSMUSG00000039997;ENSMUSG00000054072;ENSMUSG00000073490;ENSMUSG00000078921;ENSMUSG00000078922;ENSMUSG00000090272	Irf1;Gbp3;Gbp2;Ifi203;Iigp1;Ifi207;Tgtp2;Tgtp1;Mndal	0% (0/36)		0	NA	NA	30.556% (11/36)		3.89	ENSMUSG00000026104;ENSMUSG00000028268;ENSMUSG00000028270;ENSMUSG00000031639;ENSMUSG00000034459;ENSMUSG00000039997;ENSMUSG00000066677;ENSMUSG00000073555;ENSMUSG00000074896;ENSMUSG00000078920;ENSMUSG00000090272	Stat1;Gbp3;Gbp2;Tlr3;Ifit1;Ifi203;Ifi208;Gm4951;Ifit3;Ifi47;Mndal	8.333% (3/36)		0.31	NA	NA	8.333% (3/36)		0.05	NA	NA
GO:0007601	visual perception	The series of events required for an organism to receive a visual stimulus, convert it to a molecular signal, and recognize and characterize the signal. Visual stimuli are detected in the form of photons and are processed to form an image.	0.0012666	0.00120274	0.061877	0.263035	0.311505	0.0854311	19.608% (10/51)		2.9	ENSMUSG00000001506;ENSMUSG00000023267;ENSMUSG00000024990;ENSMUSG00000029343;ENSMUSG00000031394;ENSMUSG00000032401;ENSMUSG00000034593;ENSMUSG00000041460;ENSMUSG00000066441;ENSMUSG00000070337	Col1a1;Gabrr2;Rbp4;Crybb1;Opn1mw;Lctl;Myo5a;Cacna2d4;Rdh11;Gpr179	21.569% (11/51)		2.92	ENSMUSG00000001506;ENSMUSG00000023267;ENSMUSG00000026114;ENSMUSG00000029343;ENSMUSG00000030523;ENSMUSG00000031394;ENSMUSG00000032245;ENSMUSG00000034593;ENSMUSG00000036446;ENSMUSG00000041460;ENSMUSG00000070337	Col1a1;Gabrr2;Cnga3;Crybb1;Trpm1;Opn1mw;Cln6;Myo5a;Lum;Cacna2d4;Gpr179	3.922% (2/51)		1.21	NA	NA	11.765% (6/51)		0.58	NA	NA	9.804% (5/51)		0.51	NA	NA	21.569% (11/51)		1.07	NA	NA
GO:0002827	positive regulation of T-helper 1 type immune response	Any process that activates or increases the frequency, rate, or extent of a T-helper 1 type immune response.	0.00545417	0.00120825	1	0.0752794	0.0513077	0.0719295	33.333% (4/12)		2.26	ENSMUSG00000024659;ENSMUSG00000027947;ENSMUSG00000049103;ENSMUSG00000073421	Anxa1;Il6ra;Ccr2;H2-Ab1	41.667% (5/12)		2.92	ENSMUSG00000018899;ENSMUSG00000027947;ENSMUSG00000037447;ENSMUSG00000049103;ENSMUSG00000073421	Irf1;Il6ra;Arid5a;Ccr2;H2-Ab1	0% (0/12)		0	NA	NA	25% (3/12)		1.12	NA	NA	25% (3/12)		1.29	NA	NA	33.333% (4/12)		1.14	NA	NA
GO:0030336	negative regulation of cell migration	Any process that stops, prevents, or reduces the frequency, rate or extent of cell migration.	0.00290022	0.00126392	1	0.121916	0.543178	0.0785394	11.917% (23/193)		2.54	ENSMUSG00000000440;ENSMUSG00000019278;ENSMUSG00000020427;ENSMUSG00000020682;ENSMUSG00000022018;ENSMUSG00000023078;ENSMUSG00000024087;ENSMUSG00000024610;ENSMUSG00000026043;ENSMUSG00000026185;ENSMUSG00000028211;ENSMUSG00000028909;ENSMUSG00000031523;ENSMUSG00000032011;ENSMUSG00000036667;ENSMUSG00000036856;ENSMUSG00000039384;ENSMUSG00000041957;ENSMUSG00000042429;ENSMUSG00000044768;ENSMUSG00000048616;…	Pparg;Dpep1;Igfbp3;Mmp28;Rgcc;Cxcl13;Cyp1b1;Cd74;Col3a1;Igfbp5;Trp53inp1;Ptpru;Dlc1;Thy1;Tcaf1;Wnt4;Dusp10;Pkp2;Adora1;D1Ertd622e;Nog;Rhob;Pbld1	13.99% (27/193)		2.9	ENSMUSG00000000753;ENSMUSG00000020121;ENSMUSG00000020427;ENSMUSG00000022018;ENSMUSG00000022883;ENSMUSG00000023078;ENSMUSG00000024087;ENSMUSG00000024501;ENSMUSG00000024544;ENSMUSG00000024610;ENSMUSG00000026043;ENSMUSG00000026109;ENSMUSG00000026185;ENSMUSG00000027996;ENSMUSG00000028211;ENSMUSG00000028600;ENSMUSG00000028909;ENSMUSG00000032011;ENSMUSG00000036564;ENSMUSG00000037362;ENSMUSG00000039384;…	Serpinf1;Srgap1;Igfbp3;Rgcc;Robo1;Cxcl13;Cyp1b1;Dpysl3;Ldlrad4;Cd74;Col3a1;Tmeff2;Igfbp5;Sfrp2;Trp53inp1;Podn;Ptpru;Thy1;Ndrg4;Ccn3;Dusp10;Abcc8;Foxo3;Prkg1;Rhob;Cxcl12;Pbld1	0% (0/193)		0	NA	NA	13.472% (26/193)		0.91	NA	NA	7.254% (14/193)		0.27	NA	NA	17.617% (34/193)		1.1	NA	NA
GO:0035987	endodermal cell differentiation	The process in which a relatively unspecialized cell acquires the specialized features of an endoderm cell, a cell of the inner of the three germ layers of the embryo.	0.301112	0.00131034	1	0.0111924	0.170248	0.226757	10% (3/30)		0.52	NA	NA	26.667% (8/30)		2.88	ENSMUSG00000001119;ENSMUSG00000017737;ENSMUSG00000026042;ENSMUSG00000026193;ENSMUSG00000026837;ENSMUSG00000031740;ENSMUSG00000031790;ENSMUSG00000068196	Col6a1;Mmp9;Col5a2;Fn1;Col5a1;Mmp2;Mmp15;Col8a1	0% (0/30)		0	NA	NA	23.333% (7/30)		1.95	NA	NA	13.333% (4/30)		0.77	NA	NA	20% (6/30)		0.64	NA	NA
GO:0019932	second-messenger-mediated signaling	Any intracellular signal transduction in which the signal is passed on within the cell via a second messenger; a small molecule or ion that can be quickly generated or released from intracellular stores, and can diffuse within the cell. Second-messenger signaling includes production or release of the second messenger, and effectors downstream of the second messenger that further transmit the sign…	0.198647	0.00133078	0.282195	0.138271	0.873443	0.393134	12.017% (28/233)		0.7	NA	NA	13.305% (31/233)		2.88	ENSMUSG00000000567;ENSMUSG00000006457;ENSMUSG00000007122;ENSMUSG00000020053;ENSMUSG00000023964;ENSMUSG00000024798;ENSMUSG00000026241;ENSMUSG00000026395;ENSMUSG00000027524;ENSMUSG00000028420;ENSMUSG00000028782;ENSMUSG00000029417;ENSMUSG00000031659;ENSMUSG00000031762;ENSMUSG00000031765;ENSMUSG00000032177;ENSMUSG00000032246;ENSMUSG00000034353;ENSMUSG00000034472;ENSMUSG00000034593;ENSMUSG00000040751;…	Sox9;Actn3;Casq1;Igf1;Calcr;Htr7;Nppc;Ptprc;Edn3;Tmem38b;Adgrb2;Cxcl9;Adcy7;Mt2;Mt1;Pde4a;Calml4;Ramp1;Rasd2;Myo5a;Lat2;Gck;Aplnr;Dmd;Cd24a;Ccr2;Prkg1;Pclo;Akap6;Tmem100;Arrdc3	1.288% (3/233)		0.55	NA	NA	14.592% (34/233)		0.86	NA	NA	5.579% (13/233)		0.06	NA	NA	14.592% (34/233)		0.41	NA	NA
GO:0034341	response to interferon-gamma	Any process that results in a change in state or activity of a cell or an organism (in terms of movement, secretion, enzyme production, gene expression, etc.) as a result of an interferon-gamma stimulus. Interferon-gamma is also known as type II interferon.	0.319472	0.00133518	0.554538	0.00473555	0.197586	0.097444	7.921% (8/101)		0.5	NA	NA	16.832% (17/101)		2.87	ENSMUSG00000000631;ENSMUSG00000018899;ENSMUSG00000018920;ENSMUSG00000021994;ENSMUSG00000022346;ENSMUSG00000022504;ENSMUSG00000025889;ENSMUSG00000028268;ENSMUSG00000028270;ENSMUSG00000029298;ENSMUSG00000036594;ENSMUSG00000073421;ENSMUSG00000078921;ENSMUSG00000078922;ENSMUSG00000079363;ENSMUSG00000105096;ENSMUSG00000105504	Myo18a;Irf1;Cxcl16;Wnt5a;Myc;Ciita;Snca;Gbp3;Gbp2;Gbp9;H2-Aa;H2-Ab1;Tgtp2;Tgtp1;Gbp4;Gbp10;Gbp5	0.99% (1/101)		0.26	NA	NA	16.832% (17/101)		2.32	ENSMUSG00000000440;ENSMUSG00000018920;ENSMUSG00000019122;ENSMUSG00000021559;ENSMUSG00000021994;ENSMUSG00000025888;ENSMUSG00000026104;ENSMUSG00000026712;ENSMUSG00000026728;ENSMUSG00000028268;ENSMUSG00000028270;ENSMUSG00000031639;ENSMUSG00000036594;ENSMUSG00000046718;ENSMUSG00000060550;ENSMUSG00000073421;ENSMUSG00000074151	Pparg;Cxcl16;Ccl9;Dapk1;Wnt5a;Casp1;Stat1;Mrc1;Vim;Gbp3;Gbp2;Tlr3;H2-Aa;Bst2;H2-Q7;H2-Ab1;Nlrc5	9.901% (10/101)		0.7	NA	NA	18.812% (19/101)		1.01	NA	NA
GO:0042572	retinol metabolic process	The chemical reactions and pathways involving retinol, one of the three compounds that makes up vitamin A.	9.41663e-06	0.00148197	1	0.00297645	0.836756	0.0388026	37.5% (9/24)		5.03	ENSMUSG00000024087;ENSMUSG00000024990;ENSMUSG00000029134;ENSMUSG00000029762;ENSMUSG00000030747;ENSMUSG00000032315;ENSMUSG00000053279;ENSMUSG00000055301;ENSMUSG00000066441	Cyp1b1;Rbp4;Plb1;Akr1b8;Dgat2;Cyp1a1;Aldh1a1;Adh7;Rdh11	29.167% (7/24)		2.83	ENSMUSG00000013584;ENSMUSG00000015134;ENSMUSG00000024087;ENSMUSG00000029134;ENSMUSG00000032315;ENSMUSG00000053279;ENSMUSG00000061758	Aldh1a2;Aldh1a3;Cyp1b1;Plb1;Cyp1a1;Aldh1a1;Akr1b10	0% (0/24)		0	NA	NA	29.167% (7/24)		2.53	ENSMUSG00000015134;ENSMUSG00000022555;ENSMUSG00000029134;ENSMUSG00000029762;ENSMUSG00000030747;ENSMUSG00000046402;ENSMUSG00000055301	Aldh1a3;Dgat1;Plb1;Akr1b8;Dgat2;Rbp1;Adh7	4.167% (1/24)		0.08	NA	NA	29.167% (7/24)		1.41	NA	NA
GO:1901700	response to oxygen-containing compound	NA	0.00643295	0.0016109	0.148627	0.112725	0.0091169	0.221126	10.645% (127/1193)		2.19	ENSMUSG00000000058;ENSMUSG00000000120;ENSMUSG00000000326;ENSMUSG00000000440;ENSMUSG00000001506;ENSMUSG00000002108;ENSMUSG00000002688;ENSMUSG00000002944;ENSMUSG00000003849;ENSMUSG00000005057;ENSMUSG00000007659;ENSMUSG00000009013;ENSMUSG00000009281;ENSMUSG00000010663;ENSMUSG00000015243;ENSMUSG00000016024;ENSMUSG00000018774;ENSMUSG00000019278;ENSMUSG00000020027;ENSMUSG00000020108;ENSMUSG00000020122;…	Cav2;Ngfr;Comt;Pparg;Col1a1;Nr1h3;Prkd1;Cd36;Nqo1;Sh2b2;Bcl2l1;Dynll1;Rarres2;Fads1;Abca1;Lbp;Cd68;Dpep1;Socs2;Ddit4;Egfr;Col6a2;Pfkl;Acaca;Tshr;Net1;Dapk1;Prkcd;Clu;Dmtn;Nr4a1;Cdkn1a;Cxcl13;Calcr;Lpin2;Cyp1b1;Anxa1;Ankrd1;Rbp4;Scd2;Mmp19;Baiap2;Cpeb1;Gdap1;Snca;Col3a1;Igfbp5;Glul;Lcn2;Hnmt;Map1lc3a;Bche;Pmvk;Pdgfc;Trp53inp1;Errfi1;Prkcz;Col1a2;Akr1b8;Edem1;Ret;Timp4;Cd27;Nox4;Dgat2;Pak1;G6pdx;Hp…	11.484% (137/1193)		2.79	ENSMUSG00000000567;ENSMUSG00000000753;ENSMUSG00000001119;ENSMUSG00000001506;ENSMUSG00000002108;ENSMUSG00000002489;ENSMUSG00000005057;ENSMUSG00000007659;ENSMUSG00000008999;ENSMUSG00000009013;ENSMUSG00000013584;ENSMUSG00000015533;ENSMUSG00000016496;ENSMUSG00000017737;ENSMUSG00000018899;ENSMUSG00000018920;ENSMUSG00000019850;ENSMUSG00000019970;ENSMUSG00000020053;ENSMUSG00000020108;ENSMUSG00000020241;…	Sox9;Serpinf1;Col6a1;Col1a1;Nr1h3;Tiam1;Sh2b2;Bcl2l1;Bmp7;Dynll1;Aldh1a2;Itga2;Cd274;Mmp9;Irf1;Cxcl16;Tnfaip3;Sgk1;Igf1;Ddit4;Col6a2;Stc2;Btg2;Pik3cg;Ace;Per1;Net1;Ly86;Glrx;Erbin;Wnt5a;Oxct1;Ripk3;Myc;Fbxo32;Wnt10b;Cdkn1a;Cxcl13;C1qtnf12;Calcr;Cyp1b1;Gna14;Htr7;Ankrd1;Pitx3;Cpeb1;Gdap1;Snca;Col5a2;Col3a1;Cnga3;Igfbp5;Nppc;Myog;Glul;Lcn2;Grb14;Gatm;Fbn1;E2f1;Car3;Map1lc3a;Trpc3;Postn;Bche;Rorc;Tr…	1.09% (13/1193)		0.83	NA	NA	13.16% (157/1193)		0.95	NA	NA	9.975% (119/1193)		2.04	ENSMUSG00000000058;ENSMUSG00000000326;ENSMUSG00000000708;ENSMUSG00000000753;ENSMUSG00000001119;ENSMUSG00000001506;ENSMUSG00000001761;ENSMUSG00000001847;ENSMUSG00000002147;ENSMUSG00000006127;ENSMUSG00000006519;ENSMUSG00000007655;ENSMUSG00000007815;ENSMUSG00000008855;ENSMUSG00000014776;ENSMUSG00000015755;ENSMUSG00000016024;ENSMUSG00000019777;ENSMUSG00000019850;ENSMUSG00000020176;ENSMUSG00000020241;…	Cav2;Comt;Kat2b;Serpinf1;Col6a1;Col1a1;Smo;Rac1;Stat6;Inpp5k;Cyba;Cav1;Rhoa;Hdac5;Nol3;Tab2;Lbp;Hdac2;Tnfaip3;Grb10;Col6a2;Stc2;Ace;Cacnb1;Tshr;Srsf5;Pde4d;Litaf;Wnt10b;Nr4a1;Cdkn1a;Zeb1;Mbd2;Smad4;Anxa1;Scd2;Cpeb1;Cflar;Col5a2;Col3a1;Ncl;Pam;Eprs;Vim;Prkcq;Grb14;Fbn1;Pdia3;E2f1;Eif6;Anxa5;Postn;Pmvk;Adam15;Rorc;Ppp3ca;Gbp2;Pink1;Mthfr;Cxcl9;Pxn;Actb;Arpc1b;Col1a2;Akr1b8;Irf5;Klf15;Cd27;Ryr1;Nfkb…	15.256% (182/1193)		0.66	NA	NA
GO:1903532	positive regulation of secretion by cell	NA	0.0397459	0.00165323	0.822714	0.147737	0.793129	0.0634656	12.093% (26/215)		1.4	NA	NA	15.349% (33/215)		2.78	ENSMUSG00000000631;ENSMUSG00000006611;ENSMUSG00000007659;ENSMUSG00000009013;ENSMUSG00000016494;ENSMUSG00000017446;ENSMUSG00000020053;ENSMUSG00000020684;ENSMUSG00000020848;ENSMUSG00000021062;ENSMUSG00000021591;ENSMUSG00000022018;ENSMUSG00000022186;ENSMUSG00000022416;ENSMUSG00000023571;ENSMUSG00000024803;ENSMUSG00000025793;ENSMUSG00000025889;ENSMUSG00000026473;ENSMUSG00000027524;ENSMUSG00000031495;…	Myo18a;Hfe;Bcl2l1;Dynll1;Cd34;C1qtnf1;Igf1;Rasl10b;Doc2b;Rab15;Glrx;Rgcc;Oxct1;Cacna1i;C1qtnf12;Ankrd1;Hgs;Snca;Glul;Edn3;Cd209d;Vegfc;Cadm1;Sec24a;Apln;Myrip;Gck;Nlgn2;Ptafr;C1qtnf3;Cxcl12;Ncs1;Gpr27	0.465% (1/215)		0.08	NA	NA	10.698% (23/215)		0.83	NA	NA	6.047% (13/215)		0.1	NA	NA	17.674% (38/215)		1.2	NA	NA
GO:0021542	dentate gyrus development	The process whose specific outcome is the progression of the dentate gyrus over time, from its formation to the mature structure. The dentate gyrus is one of two interlocking gyri of the hippocampus. It contains granule cells, which project to the pyramidal cells and interneurons of the CA3 region of the ammon gyrus.	0.411161	0.00174402	1	0.143273	0.110246	0.305302	12.5% (1/8)		0.39	NA	NA	50% (4/8)		2.76	ENSMUSG00000020423;ENSMUSG00000024426;ENSMUSG00000027239;ENSMUSG00000042453	Btg2;Atat1;Mdk;Reln	0% (0/8)		0	NA	NA	25% (2/8)		0.84	NA	NA	25% (2/8)		0.96	NA	NA	25% (2/8)		0.52	NA	NA
GO:1903054	negative regulation of extracellular matrix organization	NA	0.411161	0.00174402	1	1	1	0.695774	12.5% (1/8)		0.39	NA	NA	50% (4/8)		2.76	ENSMUSG00000000392;ENSMUSG00000033420;ENSMUSG00000035000;ENSMUSG00000063765	Fap;Antxr1;Dpp4;Chadl	0% (0/8)		0	NA	NA	0% (0/8)		0	NA	NA	0% (0/8)		0	NA	NA	12.5% (1/8)		0.16	NA	NA
GO:0060346	bone trabecula formation	The process of creating a trabecula in the bone. A trabecula is a tissue element in the form of a small beam, strut or rod.	0.0886524	0.00174402	1	0.0247107	0.0162347	0.305302	25% (2/8)		1.05	NA	NA	50% (4/8)		2.76	ENSMUSG00000001506;ENSMUSG00000022996;ENSMUSG00000028047;ENSMUSG00000031740	Col1a1;Wnt10b;Thbs3;Mmp2	0% (0/8)		0	NA	NA	37.5% (3/8)		1.61	NA	NA	37.5% (3/8)		1.79	NA	NA	25% (2/8)		0.52	NA	NA
GO:0038092	nodal signaling pathway	A series of molecular signals initiated by the binding of a nodal protein to an activin receptor on the surface of a target cell, and ending with regulation of a downstream cellular process, e.g. transcription.	0.411161	0.00174402	1	0.0247107	0.110246	0.695774	12.5% (1/8)		0.39	NA	NA	50% (4/8)		2.76	ENSMUSG00000000532;ENSMUSG00000032402;ENSMUSG00000047407;ENSMUSG00000048826	Acvr1b;Smad3;Tgif1;Dact2	0% (0/8)		0	NA	NA	37.5% (3/8)		1.61	NA	NA	25% (2/8)		0.96	NA	NA	12.5% (1/8)		0.16	NA	NA
GO:0010811	positive regulation of cell-substrate adhesion	Any process that increases the frequency, rate or extent of cell-substrate adhesion. Cell-substrate adhesion is the attachment of a cell to the underlying substrate via adhesion molecules.	0.000979539	0.00181603	0.532523	8.99546e-05	0.252297	0.0337151	15.789% (15/95)		3.01	ENSMUSG00000002944;ENSMUSG00000004415;ENSMUSG00000006369;ENSMUSG00000022099;ENSMUSG00000022665;ENSMUSG00000023886;ENSMUSG00000027195;ENSMUSG00000028195;ENSMUSG00000029053;ENSMUSG00000032011;ENSMUSG00000032402;ENSMUSG00000036856;ENSMUSG00000044447;ENSMUSG00000058297;ENSMUSG00000059456	Cd36;Col26a1;Fbln1;Dmtn;Ccdc80;Smoc2;Hsd17b12;Ccn1;Prkcz;Thy1;Smad3;Wnt4;Dock5;Spock2;Ptk2b	16.842% (16/95)		2.74	ENSMUSG00000004415;ENSMUSG00000023886;ENSMUSG00000024053;ENSMUSG00000024713;ENSMUSG00000026193;ENSMUSG00000026697;ENSMUSG00000027239;ENSMUSG00000028195;ENSMUSG00000029053;ENSMUSG00000032011;ENSMUSG00000032402;ENSMUSG00000034675;ENSMUSG00000040690;ENSMUSG00000045103;ENSMUSG00000058297;ENSMUSG00000068196	Col26a1;Smoc2;Emilin2;Pcsk5;Fn1;Myoc;Mdk;Ccn1;Prkcz;Thy1;Smad3;Dbn1;Col16a1;Dmd;Spock2;Col8a1	1.053% (1/95)		0.27	NA	NA	24.211% (23/95)		4.05	ENSMUSG00000005397;ENSMUSG00000006369;ENSMUSG00000020689;ENSMUSG00000022099;ENSMUSG00000022425;ENSMUSG00000022665;ENSMUSG00000024053;ENSMUSG00000024076;ENSMUSG00000024713;ENSMUSG00000026193;ENSMUSG00000027195;ENSMUSG00000029053;ENSMUSG00000029838;ENSMUSG00000032011;ENSMUSG00000034675;ENSMUSG00000040690;ENSMUSG00000040998;ENSMUSG00000041959;ENSMUSG00000044447;ENSMUSG00000056201;ENSMUSG00000059456;…	Nid1;Fbln1;Itgb3;Dmtn;Enpp2;Ccdc80;Emilin2;Vit;Pcsk5;Fn1;Hsd17b12;Prkcz;Ptn;Thy1;Dbn1;Col16a1;Npnt;S100a10;Dock5;Cfl1;Ptk2b;Col8a1;Myadm	9.474% (9/95)		0.6	NA	NA	21.053% (20/95)		1.47	NA	NA
GO:0002577	regulation of antigen processing and presentation	Any process that modulates the frequency, rate, or extent of antigen processing and presentation.	0.0461753	0.00184256	1	0.00315401	0.00157434	0.263551	23.077% (3/13)		1.34	NA	NA	38.462% (5/13)		2.73	ENSMUSG00000006611;ENSMUSG00000024610;ENSMUSG00000030793;ENSMUSG00000039899;ENSMUSG00000073421	Hfe;Cd74;Pycard;Fgl2;H2-Ab1	0% (0/13)		0	NA	NA	38.462% (5/13)		2.5	ENSMUSG00000018774;ENSMUSG00000024610;ENSMUSG00000030793;ENSMUSG00000039899;ENSMUSG00000073421	Cd68;Cd74;Pycard;Fgl2;H2-Ab1	38.462% (5/13)		2.8	ENSMUSG00000030793;ENSMUSG00000038058;ENSMUSG00000038213;ENSMUSG00000039899;ENSMUSG00000073421	Pycard;Nod1;Tapbpl;Fgl2;H2-Ab1	23.077% (3/13)		0.58	NA	NA
GO:0010631	epithelial cell migration	The orderly movement of an epithelial cell from one site to another, often during the development of a multicellular organism.	0.0354098	0.00188025	0.840489	0.471973	0.693916	0.342379	9.649% (22/228)		1.45	NA	NA	13.158% (30/228)		2.73	ENSMUSG00000000392;ENSMUSG00000000567;ENSMUSG00000000753;ENSMUSG00000015533;ENSMUSG00000017737;ENSMUSG00000020053;ENSMUSG00000021994;ENSMUSG00000022018;ENSMUSG00000022883;ENSMUSG00000023078;ENSMUSG00000023886;ENSMUSG00000024087;ENSMUSG00000024486;ENSMUSG00000026473;ENSMUSG00000028480;ENSMUSG00000030123;ENSMUSG00000031486;ENSMUSG00000031520;ENSMUSG00000032359;ENSMUSG00000034205;ENSMUSG00000035000;…	Fap;Sox9;Serpinf1;Itga2;Mmp9;Igf1;Wnt5a;Rgcc;Robo1;Cxcl13;Smoc2;Cyp1b1;Hbegf;Glul;Glipr2;Plxnd1;Adgra2;Vegfc;Ctsh;Loxl2;Dpp4;Anln;Ccn3;Atoh8;Dusp10;Ccbe1;Fgfbp1;Jun;Rhob;Pbld1	0.439% (1/228)		0.08	NA	NA	12.281% (28/228)		0.33	NA	NA	6.579% (15/228)		0.16	NA	NA	14.912% (34/228)		0.47	NA	NA
GO:0002793	positive regulation of peptide secretion	Any process that activates or increases the frequency, rate, or extent of peptide secretion.	0.0485055	0.00197043	0.661241	0.359796	0.933804	0.233072	14.074% (19/135)		1.31	NA	NA	17.778% (24/135)		2.71	ENSMUSG00000000631;ENSMUSG00000006611;ENSMUSG00000009013;ENSMUSG00000016494;ENSMUSG00000020053;ENSMUSG00000020684;ENSMUSG00000020848;ENSMUSG00000021591;ENSMUSG00000022018;ENSMUSG00000022186;ENSMUSG00000023571;ENSMUSG00000024803;ENSMUSG00000026473;ENSMUSG00000031495;ENSMUSG00000031520;ENSMUSG00000032076;ENSMUSG00000036391;ENSMUSG00000037010;ENSMUSG00000041794;ENSMUSG00000041798;ENSMUSG00000051790;…	Myo18a;Hfe;Dynll1;Cd34;Igf1;Rasl10b;Doc2b;Glrx;Rgcc;Oxct1;C1qtnf12;Ankrd1;Glul;Cd209d;Vegfc;Cadm1;Sec24a;Apln;Myrip;Gck;Nlgn2;S100a8;C1qtnf3;Gpr27	0.741% (1/135)		0.18	NA	NA	9.63% (13/135)		0.44	NA	NA	4.444% (6/135)		0.03	NA	NA	16.296% (22/135)		0.63	NA	NA
GO:0051279	regulation of release of sequestered calcium ion into cytosol	Any process that modulates the frequency, rate or extent of the release into the cytosolic compartment of calcium ions sequestered in the endoplasmic reticulum or mitochondria.	0.0620981	0.00198015	0.390765	0.0349479	0.294383	0.0786372	17.742% (11/62)		1.21	NA	NA	19.355% (12/62)		2.7	ENSMUSG00000007122;ENSMUSG00000025889;ENSMUSG00000028420;ENSMUSG00000029417;ENSMUSG00000030707;ENSMUSG00000032011;ENSMUSG00000032020;ENSMUSG00000034593;ENSMUSG00000044338;ENSMUSG00000045103;ENSMUSG00000047343;ENSMUSG00000061603	Casq1;Snca;Tmem38b;Cxcl9;Coro1a;Thy1;Ubash3b;Myo5a;Aplnr;Dmd;Mettl21c;Akap6	1.613% (1/62)		0.41	NA	NA	16.129% (10/62)		1.46	NA	NA	9.677% (6/62)		0.53	NA	NA	20.968% (13/62)		1.1	NA	NA
GO:0014897	striated muscle hypertrophy	The enlargement or overgrowth of all or part of an organ due to an increase in size of muscle cells without cell division. In the case of striated muscle, this happens due to the additional synthesis of sarcomeric proteins and assembly of myofibrils.	0.238531	0.00204134	0.493416	0.43525	0.0878526	0.189579	11.765% (10/85)		0.62	NA	NA	20% (17/85)		2.69	ENSMUSG00000002489;ENSMUSG00000020053;ENSMUSG00000022358;ENSMUSG00000022371;ENSMUSG00000024011;ENSMUSG00000026185;ENSMUSG00000026697;ENSMUSG00000027716;ENSMUSG00000028273;ENSMUSG00000028834;ENSMUSG00000028967;ENSMUSG00000030087;ENSMUSG00000031068;ENSMUSG00000032402;ENSMUSG00000044167;ENSMUSG00000052920;ENSMUSG00000061603	Tiam1;Igf1;Fbxo32;Col14a1;Pi16;Igfbp5;Myoc;Trpc3;Pdlim5;Trim63;Errfi1;Klf15;Glrx3;Smad3;Foxo1;Prkg1;Akap6	1.176% (1/85)		0.31	NA	NA	9.412% (8/85)		0.36	NA	NA	11.765% (10/85)		1.06	NA	NA	17.647% (15/85)		0.72	NA	NA
GO:0001525	angiogenesis	Blood vessel formation when new vessels emerge from the proliferation of pre-existing blood vessels.	0.00788806	0.00204425	0.952562	0.00308739	0.358487	0.845814	11.111% (44/396)		2.1	ENSMUSG00000000120;ENSMUSG00000000392;ENSMUSG00000000440;ENSMUSG00000002289;ENSMUSG00000002688;ENSMUSG00000002944;ENSMUSG00000004328;ENSMUSG00000004951;ENSMUSG00000022018;ENSMUSG00000023034;ENSMUSG00000023886;ENSMUSG00000024087;ENSMUSG00000024659;ENSMUSG00000025355;ENSMUSG00000026473;ENSMUSG00000028064;ENSMUSG00000028108;ENSMUSG00000028195;ENSMUSG00000028664;ENSMUSG00000028782;ENSMUSG00000030671;…	Ngfr;Fap;Pparg;Angptl4;Prkd1;Cd36;Hif3a;Hspb1;Rgcc;Nr4a1;Smoc2;Cyp1b1;Anxa1;Mmp19;Glul;Sema4a;Ecm1;Ccn1;Ephb2;Adgrb2;Pde3b;Parva;Srpx2;Vegfd;Mmp2;Agt;Thy1;Mcam;Amotl2;Loxl2;Apln;Lrg1;C3ar1;Aplnr;Ccbe1;Fgfbp1;Ccr2;C5ar1;Rhob;Lep;Ptk2b;Tmem100;Ang;Col4a3	11.616% (46/396)		2.69	ENSMUSG00000000392;ENSMUSG00000000753;ENSMUSG00000004328;ENSMUSG00000016494;ENSMUSG00000017737;ENSMUSG00000020573;ENSMUSG00000020681;ENSMUSG00000021281;ENSMUSG00000021994;ENSMUSG00000022018;ENSMUSG00000022883;ENSMUSG00000023886;ENSMUSG00000024087;ENSMUSG00000024486;ENSMUSG00000025793;ENSMUSG00000026193;ENSMUSG00000026473;ENSMUSG00000027230;ENSMUSG00000027239;ENSMUSG00000027996;ENSMUSG00000028194;…	Fap;Serpinf1;Hif3a;Cd34;Mmp9;Pik3cg;Ace;Tnfaip2;Wnt5a;Rgcc;Robo1;Smoc2;Cyp1b1;Hbegf;Hgs;Fn1;Glul;Creb3l1;Mdk;Sfrp2;Ddah1;Ccn1;Adgrb2;Plxnd1;Adgra2;Vegfc;Mmp2;Thy1;Ctsh;Amotl2;Loxl2;Ramp1;Hpse;Apln;Lrg1;Ccn3;Abcc8;Aplnr;Ccbe1;Fgfbp1;Ccr2;Jun;Rhob;Cxcl12;Col8a1;Tmem100	0.758% (3/396)		0.02	NA	NA	14.646% (58/396)		2.51	ENSMUSG00000000290;ENSMUSG00000000440;ENSMUSG00000000753;ENSMUSG00000001435;ENSMUSG00000002289;ENSMUSG00000005958;ENSMUSG00000007655;ENSMUSG00000015340;ENSMUSG00000017969;ENSMUSG00000018593;ENSMUSG00000020689;ENSMUSG00000021732;ENSMUSG00000021994;ENSMUSG00000022225;ENSMUSG00000022309;ENSMUSG00000022425;ENSMUSG00000023034;ENSMUSG00000023885;ENSMUSG00000024659;ENSMUSG00000025355;ENSMUSG00000026104;…	Itgb2;Pparg;Serpinf1;Col18a1;Angptl4;Ephb3;Cav1;Cybb;Ptgis;Sparc;Itgb3;Fgf10;Wnt5a;Cma1;Angpt1;Enpp2;Nr4a1;Thbs2;Anxa1;Mmp19;Stat1;Fn1;Enpep;Sema4a;Ecm1;Ephb2;Pf4;Tspan12;Ptn;Pde3b;Parva;Srpx2;Adgra2;Col4a1;Col4a2;Ednra;Tlr3;Thy1;Mcam;Anxa2;Ctsh;Cspg4;Loxl2;Apln;Ccn3;Anpep;C3ar1;Aplnr;Fgfbp1;Ccr2;C5ar1;Foxc1;Prkcb;Ptk2b;Col4a4;Col8a1;Tmem100;Ism1	7.828% (31/396)		0.45	NA	NA	13.384% (53/396)		0.07	NA	NA
GO:0014889	muscle atrophy	A process, occurring in the muscle, that is characterized by a decrease in protein content, fiber diameter, force production and fatigue resistance in response to different conditions such as starvation, aging and disuse.	1	0.000741423	1	0.00863731	0.00444909	0.17019	0% (0/16)		0	NA	NA	37.5% (6/16)		3.13	ENSMUSG00000006457;ENSMUSG00000022358;ENSMUSG00000026459;ENSMUSG00000027199;ENSMUSG00000028834;ENSMUSG00000048756	Actn3;Fbxo32;Myog;Gatm;Trim63;Foxo3	0% (0/16)		0	NA	NA	31.25% (5/16)		2.06	ENSMUSG00000006457;ENSMUSG00000022358;ENSMUSG00000026100;ENSMUSG00000027199;ENSMUSG00000028834	Actn3;Fbxo32;Mstn;Gatm;Trim63	31.25% (5/16)		2.35	ENSMUSG00000006457;ENSMUSG00000014776;ENSMUSG00000026031;ENSMUSG00000028834;ENSMUSG00000048756	Actn3;Nol3;Cflar;Trim63;Foxo3	25% (4/16)		0.77	NA	NA
GO:0002709	regulation of T cell mediated immunity	Any process that modulates the frequency, rate, or extent of T cell mediated immunity.	0.0601423	0.00229348	1	0.533351	0.69953	0.651891	12.727% (7/55)		1.22	NA	NA	20% (11/55)		2.64	ENSMUSG00000006611;ENSMUSG00000022221;ENSMUSG00000026395;ENSMUSG00000029053;ENSMUSG00000031101;ENSMUSG00000035000;ENSMUSG00000037447;ENSMUSG00000047139;ENSMUSG00000049103;ENSMUSG00000073409;ENSMUSG00000079491	Hfe;Ripk3;Ptprc;Prkcz;Sash3;Dpp4;Arid5a;Cd24a;Ccr2;H2-Q6;H2-T10	0% (0/55)		0	NA	NA	25.455% (14/55)		0.27	NA	NA	16.364% (9/55)		0.16	NA	NA	12.727% (7/55)		0.19	NA	NA
GO:0045087	innate immune response	Innate immune responses are defense responses mediated by germline encoded components that directly recognize components of potential pathogens.	0.000557	0.00233776	0.952504	9.52569e-06	0.000170392	0.460105	10.904% (41/376)		3.25	ENSMUSG00000000440;ENSMUSG00000002688;ENSMUSG00000009281;ENSMUSG00000016024;ENSMUSG00000021559;ENSMUSG00000022504;ENSMUSG00000022887;ENSMUSG00000024610;ENSMUSG00000024659;ENSMUSG00000025498;ENSMUSG00000025889;ENSMUSG00000026365;ENSMUSG00000026822;ENSMUSG00000026938;ENSMUSG00000027832;ENSMUSG00000032076;ENSMUSG00000032584;ENSMUSG00000034371;ENSMUSG00000034459;ENSMUSG00000034708;ENSMUSG00000034947;…	Pparg;Prkd1;Rarres2;Lbp;Dapk1;Ciita;Masp1;Cd74;Anxa1;Irf7;Snca;Cfh;Lcn2;Fcna;Ptx3;Cadm1;Mst1r;Tkfc;Ifit1;Grn;Tmem106a;Ssc5d;H2-Aa;C1rl;Tlr4;Isg20;Dusp10;Trim14;Pik3cd;Cdc42ep4;Oasl1;Vsig4;Tlr7;Oas1a;S100a8;Lep;Mfhas1;H2-Ab1;Ifi204;Ifi207;Ifit3	13.564% (51/376)		2.63	ENSMUSG00000000631;ENSMUSG00000001128;ENSMUSG00000018899;ENSMUSG00000018920;ENSMUSG00000019850;ENSMUSG00000021277;ENSMUSG00000021423;ENSMUSG00000021994;ENSMUSG00000022346;ENSMUSG00000022504;ENSMUSG00000022887;ENSMUSG00000023990;ENSMUSG00000024610;ENSMUSG00000025889;ENSMUSG00000026822;ENSMUSG00000027832;ENSMUSG00000028268;ENSMUSG00000028270;ENSMUSG00000028885;ENSMUSG00000029298;ENSMUSG00000029771;…	Myo18a;Cfp;Irf1;Cxcl16;Tnfaip3;Traf3;Ly86;Wnt5a;Myc;Ciita;Masp1;Tfeb;Cd74;Snca;Lcn2;Ptx3;Gbp3;Gbp2;Smpdl3b;Gbp9;Irf5;Clec4a2;Coro1a;Pycard;Cadm1;Casp4;Ssc5d;H2-Aa;Tap1;Spon2;Arid5a;Dusp10;Pik3cd;Ifi203;Serpinb1a;Cd24a;Iigp1;S100a8;Mfhas1;Il1rl2;H2-Ab1;Ifi207;Msrb1;Ighm;Tgtp2;Tgtp1;Clec7a;Gbp4;Mndal;Gbp10;Gbp5	0.266% (1/376)		0.02	NA	NA	17.021% (64/376)		5.02	ENSMUSG00000000440;ENSMUSG00000001123;ENSMUSG00000001128;ENSMUSG00000015340;ENSMUSG00000016024;ENSMUSG00000017830;ENSMUSG00000018920;ENSMUSG00000019122;ENSMUSG00000021423;ENSMUSG00000021559;ENSMUSG00000021994;ENSMUSG00000022971;ENSMUSG00000023341;ENSMUSG00000024079;ENSMUSG00000024371;ENSMUSG00000024610;ENSMUSG00000024659;ENSMUSG00000025498;ENSMUSG00000025888;ENSMUSG00000026104;ENSMUSG00000026365;…	Pparg;Lgals9;Cfp;Cybb;Lbp;Dhx58;Cxcl16;Ccl9;Ly86;Dapk1;Wnt5a;Ifnar2;Mx2;Eif2ak2;C2;Cd74;Anxa1;Irf7;Casp1;Stat1;Cfh;Mrc1;Vim;Zbp1;Gbp3;Gbp2;Oasl2;Herc6;Pycard;Trim30a;Tlr3;Mst1r;Oas2;Casp4;Ifit1;Grn;Tmem106a;Ssc5d;Isg15;H2-Aa;C1qa;C1qc;C1qb;Tap1;Spon2;Trim14;Ifi203;Ddx58;Oasl1;Tnfrsf14;Ikbke;Bst2;Cd14;Oas1a;Trim30d;H2-Q7;Cfd;Ifi208;H2-T23;Sp110;H2-Ab1;Nlrc5;Ifit3;Mndal	12.5% (47/376)		3.77	ENSMUSG00000006519;ENSMUSG00000014599;ENSMUSG00000016024;ENSMUSG00000017830;ENSMUSG00000019850;ENSMUSG00000020075;ENSMUSG00000021277;ENSMUSG00000022906;ENSMUSG00000023224;ENSMUSG00000023990;ENSMUSG00000024404;ENSMUSG00000024659;ENSMUSG00000025512;ENSMUSG00000026104;ENSMUSG00000026471;ENSMUSG00000026615;ENSMUSG00000026728;ENSMUSG00000028041;ENSMUSG00000028099;ENSMUSG00000028268;ENSMUSG00000028270;…	Cyba;Csf1;Lbp;Dhx58;Tnfaip3;Ddx21;Traf3;Parp9;Serping1;Tfeb;Riok3;Anxa1;Chid1;Stat1;Mr1;Eprs;Vim;Adam15;Polr3c;Gbp3;Gbp2;Irf5;Herc6;Pycard;Polr3e;Irak1;Mst1r;Casp4;Tmem106a;Dapk3;Ssc5d;Ddx1;Tap1;Arid5a;Nod1;Trim14;Pik3cd;Ddx58;Dtx3l;Lep;H2-Q7;Ipo7;Trim12a;Lsm14a;H2-Ab1;Nlrc5;Msrb1	14.096% (53/376)		0.34	NA	NA
GO:0010647	positive regulation of cell communication	Any process that increases the frequency, rate or extent of cell communication. Cell communication is the process that mediates interactions between a cell and its surroundings. Encompasses interactions such as signaling or attachment between one cell and another cell, between a cell and an extracellular matrix, or between a cell and any other aspect of its environment.	0.262397	0.00236296	0.921253	0.293312	0.207704	0.0458476	8.849% (103/1164)		0.58	NA	NA	10.997% (128/1164)		2.63	ENSMUSG00000000532;ENSMUSG00000000567;ENSMUSG00000001506;ENSMUSG00000002108;ENSMUSG00000002489;ENSMUSG00000002731;ENSMUSG00000005057;ENSMUSG00000005087;ENSMUSG00000006611;ENSMUSG00000007659;ENSMUSG00000008999;ENSMUSG00000009013;ENSMUSG00000015134;ENSMUSG00000015533;ENSMUSG00000016494;ENSMUSG00000017446;ENSMUSG00000017466;ENSMUSG00000017737;ENSMUSG00000019842;ENSMUSG00000019850;ENSMUSG00000020053;…	Acvr1b;Sox9;Col1a1;Nr1h3;Tiam1;Prkra;Sh2b2;Cd44;Hfe;Bcl2l1;Bmp7;Dynll1;Aldh1a3;Itga2;Cd34;C1qtnf1;Timp2;Mmp9;Traf3ip2;Tnfaip3;Igf1;Dock2;Igfbp3;Pik3cg;Rasl10b;Doc2b;Map3k14;Sfrp4;Ly86;Glrx;Fam107a;Wnt5a;Rgcc;Dab2;Oxct1;Ripk3;Myc;Trp63;Thpo;Robo1;Wnt10b;Gps2;C1qtnf12;Smoc2;Calcr;Fgd2;Cyp1b1;Tslp;Hbegf;Cd74;Pcsk5;Htr7;Ankrd1;Snca;Col3a1;Igfbp5;Nppc;Ptprc;Glul;Myoc;Grb14;Edn3;Dok5;Il6ra;Sfrp2;Tspan5…	0.773% (9/1164)		0.04	NA	NA	12.973% (151/1164)		0.53	NA	NA	8.247% (96/1164)		0.68	NA	NA	15.722% (183/1164)		1.34	NA	NA
GO:0010712	regulation of collagen metabolic process	Any process that modulates the frequency, rate or extent of the chemical reactions and pathways resulting in the metabolism of collagen, any of a group of fibrous proteins of very high tensile strength that form the main component of connective tissue in animals.	0.0403012	0.00242595	1	0.0175125	0.563847	0.482456	15% (6/40)		1.39	NA	NA	22.5% (9/40)		2.62	ENSMUSG00000000392;ENSMUSG00000015533;ENSMUSG00000022018;ENSMUSG00000026241;ENSMUSG00000027230;ENSMUSG00000027947;ENSMUSG00000028967;ENSMUSG00000034161;ENSMUSG00000042436	Fap;Itga2;Rgcc;Nppc;Creb3l1;Il6ra;Errfi1;Scx;Mfap4	0% (0/40)		0	NA	NA	20% (8/40)		1.76	NA	NA	7.5% (3/40)		0.25	NA	NA	15% (6/40)		0.32	NA	NA
GO:2000272	negative regulation of signaling receptor activity	NA	0.00514912	0.00246741	0.187376	0.381834	0.292066	0.0203397	23.077% (6/26)		2.29	ENSMUSG00000023964;ENSMUSG00000028664;ENSMUSG00000028967;ENSMUSG00000029103;ENSMUSG00000050447;ENSMUSG00000055301	Calcr;Ephb2;Errfi1;Lrpap1;Lypd6;Adh7	26.923% (7/26)		2.61	ENSMUSG00000006611;ENSMUSG00000022594;ENSMUSG00000023964;ENSMUSG00000027203;ENSMUSG00000028967;ENSMUSG00000030772;ENSMUSG00000050447	Hfe;Lynx1;Calcr;Dut;Errfi1;Dkk3;Lypd6	3.846% (1/26)		0.73	NA	NA	11.538% (3/26)		0.42	NA	NA	11.538% (3/26)		0.53	NA	NA	30.769% (8/26)		1.69	NA	NA
GO:0010959	regulation of metal ion transport	Any process that modulates the frequency, rate, or extent of metal ion transport. Metal ion transport is the directed movement of metal ions, any metal ion with an electric charge, into, out of or within a cell, or between cells, by means of some agent such as a transporter or pore.	0.00981217	0.00247931	0.0194022	0.3614	0.665442	0.618088	11.61% (31/267)		2.01	ENSMUSG00000002688;ENSMUSG00000004035;ENSMUSG00000023964;ENSMUSG00000024065;ENSMUSG00000025889;ENSMUSG00000026385;ENSMUSG00000027524;ENSMUSG00000027827;ENSMUSG00000028420;ENSMUSG00000031400;ENSMUSG00000031980;ENSMUSG00000032011;ENSMUSG00000032839;ENSMUSG00000034593;ENSMUSG00000035640;ENSMUSG00000036902;ENSMUSG00000041736;ENSMUSG00000041798;ENSMUSG00000042429;ENSMUSG00000044338;ENSMUSG00000047343;…	Prkd1;Gstm7;Calcr;Ehd3;Snca;Dbi;Edn3;Kcnab1;Tmem38b;G6pdx;Agt;Thy1;Trpc1;Myo5a;Cbarp;Neto2;Tspo;Gck;Adora1;Aplnr;Mettl21c;Osr1;Scn3b;Lgals3;Amigo1;Ptk2b;B2m;Dpp6;Mir133a-2;Nkain1;Kcne1l	14.981% (40/267)		2.61	ENSMUSG00000006611;ENSMUSG00000007122;ENSMUSG00000019970;ENSMUSG00000020053;ENSMUSG00000020303;ENSMUSG00000020573;ENSMUSG00000020681;ENSMUSG00000020893;ENSMUSG00000021591;ENSMUSG00000023964;ENSMUSG00000024042;ENSMUSG00000024065;ENSMUSG00000025889;ENSMUSG00000027488;ENSMUSG00000027524;ENSMUSG00000027716;ENSMUSG00000027827;ENSMUSG00000028420;ENSMUSG00000029417;ENSMUSG00000030707;ENSMUSG00000032011;…	Hfe;Casq1;Sgk1;Igf1;Stc2;Pik3cg;Ace;Per1;Glrx;Calcr;Sik1;Ehd3;Snca;Snta1;Edn3;Trpc3;Kcnab1;Tmem38b;Cxcl9;Coro1a;Thy1;Ubash3b;Gnb5;Myo5a;Cbarp;Neto2;Abcc8;Gck;Aplnr;Dmd;Kcna5;Mettl21c;Scn3b;Prkg1;Cxcl12;Dpp6;Akap6;Fxyd6;Nkain1;Kcne1l	2.247% (6/267)		1.71	NA	NA	11.61% (31/267)		0.44	NA	NA	6.742% (18/267)		0.18	NA	NA	19.101% (51/267)		0.21	NA	NA
GO:0090090	negative regulation of canonical Wnt signaling pathway	Any process that decreases the rate, frequency, or extent of the Wnt signaling pathway through beta-catenin, the series of molecular signals initiated by binding of a Wnt protein to a frizzled family receptor on the surface of the target cell, followed by propagation of the signal via beta-catenin, and ending with a change in transcription of target genes.	0.718789	0.00942851	0.524948	0.0113522	0.1369	0.755115	5.376% (5/93)		0.14	NA	NA	15.054% (14/93)		2.03	ENSMUSG00000000567;ENSMUSG00000021319;ENSMUSG00000021994;ENSMUSG00000022150;ENSMUSG00000027004;ENSMUSG00000027239;ENSMUSG00000027996;ENSMUSG00000028909;ENSMUSG00000030170;ENSMUSG00000030223;ENSMUSG00000030772;ENSMUSG00000044167;ENSMUSG00000044548;ENSMUSG00000048756	Sox9;Sfrp4;Wnt5a;Dab2;Frzb;Mdk;Sfrp2;Ptpru;Wnt5b;Ptpro;Dkk3;Foxo1;Dact1;Foxo3	1.075% (1/93)		0.28	NA	NA	16.129% (15/93)		1.94	NA	NA	10.753% (10/93)		0.86	NA	NA	11.828% (11/93)		0.12	NA	NA
GO:0010952	positive regulation of peptidase activity	Any process that increases the frequency, rate or extent of peptidase activity, the hydrolysis of peptide bonds within proteins.	0.591358	0.00863424	0.305602	0.0145477	0.08351	0.29052	10.714% (15/140)		0.23	NA	NA	13.571% (19/140)		2.06	ENSMUSG00000015354;ENSMUSG00000019539;ENSMUSG00000019851;ENSMUSG00000022346;ENSMUSG00000022883;ENSMUSG00000025889;ENSMUSG00000026193;ENSMUSG00000027996;ENSMUSG00000028195;ENSMUSG00000029718;ENSMUSG00000030110;ENSMUSG00000030793;ENSMUSG00000032359;ENSMUSG00000032402;ENSMUSG00000033420;ENSMUSG00000033538;ENSMUSG00000035105;ENSMUSG00000039304;ENSMUSG00000056054	Pcolce2;Rcn3;Perp;Myc;Robo1;Snca;Fn1;Sfrp2;Ccn1;Pcolce;Ret;Pycard;Ctsh;Smad3;Antxr1;Casp4;Egln3;Tnfsf10;S100a8	1.429% (2/140)		0.51	NA	NA	14.286% (20/140)		1.84	NA	NA	10.714% (15/140)		1.08	NA	NA	15.714% (22/140)		0.54	NA	NA
GO:0002062	chondrocyte differentiation	The process in which a chondroblast acquires specialized structural and/or functional features of a chondrocyte. A chondrocyte is a polymorphic cell that forms cartilage.	0.0283028	0.00280293	0.513358	0.0567619	0.357463	0.359894	12.222% (11/90)		1.55	NA	NA	23.333% (21/90)		2.55	ENSMUSG00000000567;ENSMUSG00000001119;ENSMUSG00000020241;ENSMUSG00000020467;ENSMUSG00000020846;ENSMUSG00000022371;ENSMUSG00000022996;ENSMUSG00000024247;ENSMUSG00000026241;ENSMUSG00000027239;ENSMUSG00000027996;ENSMUSG00000030170;ENSMUSG00000032402;ENSMUSG00000034161;ENSMUSG00000034205;ENSMUSG00000037362;ENSMUSG00000037447;ENSMUSG00000047497;ENSMUSG00000048126;ENSMUSG00000063765;ENSMUSG00000070436	Sox9;Col6a1;Col6a2;Efemp1;Rflnb;Col14a1;Wnt10b;Pkdcc;Nppc;Mdk;Sfrp2;Wnt5b;Smad3;Scx;Loxl2;Ccn3;Arid5a;Adamts12;Col6a3;Chadl;Serpinh1	1.111% (1/90)		0.29	NA	NA	23.333% (21/90)		1.25	NA	NA	13.333% (12/90)		0.45	NA	NA	15.556% (14/90)		0.44	NA	NA
GO:0071560	cellular response to transforming growth factor beta stimulus	Any process that results in a change in state or activity of a cell (in terms of movement, secretion, enzyme production, gene expression, etc.) as a result of a transforming growth factor beta stimulus.	0.0812548	0.00281361	0.772028	0.0638002	0.194015	0.856502	9.239% (17/184)		1.09	NA	NA	13.587% (25/184)		2.55	ENSMUSG00000000532;ENSMUSG00000000567;ENSMUSG00000001506;ENSMUSG00000021388;ENSMUSG00000021994;ENSMUSG00000022150;ENSMUSG00000024544;ENSMUSG00000024803;ENSMUSG00000025784;ENSMUSG00000026043;ENSMUSG00000027204;ENSMUSG00000027750;ENSMUSG00000029661;ENSMUSG00000032402;ENSMUSG00000032726;ENSMUSG00000034161;ENSMUSG00000034675;ENSMUSG00000037095;ENSMUSG00000038624;ENSMUSG00000040488;ENSMUSG00000042834;…	Acvr1b;Sox9;Col1a1;Aspn;Wnt5a;Dab2;Ldlrad4;Ankrd1;Clec3b;Col3a1;Fbn1;Postn;Col1a2;Smad3;Bmp8a;Scx;Dbn1;Lrg1;Nepn;Ltbp4;Nrep;Rasl11b;Jun;Peg10;Pbld1	0.543% (1/184)		0.11	NA	NA	11.957% (22/184)		1.2	NA	NA	13.043% (24/184)		0.71	NA	NA	11.413% (21/184)		0.07	NA	NA
GO:0023056	positive regulation of signaling	Any process that activates, maintains or increases the frequency, rate or extent of a signaling process.	0.282527	0.00282674	0.923537	0.23813	0.159403	0.0306051	8.803% (103/1170)		0.55	NA	NA	10.94% (128/1170)		2.55	ENSMUSG00000000532;ENSMUSG00000000567;ENSMUSG00000001506;ENSMUSG00000002108;ENSMUSG00000002489;ENSMUSG00000002731;ENSMUSG00000005057;ENSMUSG00000005087;ENSMUSG00000006611;ENSMUSG00000007659;ENSMUSG00000008999;ENSMUSG00000009013;ENSMUSG00000015134;ENSMUSG00000015533;ENSMUSG00000016494;ENSMUSG00000017446;ENSMUSG00000017466;ENSMUSG00000017737;ENSMUSG00000019842;ENSMUSG00000019850;ENSMUSG00000020053;…	Acvr1b;Sox9;Col1a1;Nr1h3;Tiam1;Prkra;Sh2b2;Cd44;Hfe;Bcl2l1;Bmp7;Dynll1;Aldh1a3;Itga2;Cd34;C1qtnf1;Timp2;Mmp9;Traf3ip2;Tnfaip3;Igf1;Dock2;Igfbp3;Pik3cg;Rasl10b;Doc2b;Map3k14;Sfrp4;Ly86;Glrx;Fam107a;Wnt5a;Rgcc;Dab2;Oxct1;Ripk3;Myc;Trp63;Thpo;Robo1;Wnt10b;Gps2;C1qtnf12;Smoc2;Calcr;Fgd2;Cyp1b1;Tslp;Hbegf;Cd74;Pcsk5;Htr7;Ankrd1;Snca;Col3a1;Igfbp5;Nppc;Ptprc;Glul;Myoc;Grb14;Edn3;Dok5;Il6ra;Sfrp2;Tspan5…	0.769% (9/1170)		0.03	NA	NA	12.991% (152/1170)		0.62	NA	NA	8.376% (98/1170)		0.8	NA	NA	15.897% (186/1170)		1.51	NA	NA
GO:0045598	regulation of fat cell differentiation	Any process that modulates the frequency, rate or extent of adipocyte differentiation.	0.07241	0.00286029	1	0.000468174	0.140067	0.377292	10.476% (11/105)		1.14	NA	NA	19.048% (20/105)		2.54	ENSMUSG00000006586;ENSMUSG00000020053;ENSMUSG00000021067;ENSMUSG00000021379;ENSMUSG00000021994;ENSMUSG00000022996;ENSMUSG00000023170;ENSMUSG00000024426;ENSMUSG00000027004;ENSMUSG00000027490;ENSMUSG00000027996;ENSMUSG00000028150;ENSMUSG00000030170;ENSMUSG00000032402;ENSMUSG00000039208;ENSMUSG00000039384;ENSMUSG00000044167;ENSMUSG00000044548;ENSMUSG00000044968;ENSMUSG00000056501	Runx1t1;Igf1;Sav1;Id4;Wnt5a;Wnt10b;Gps2;Atat1;Frzb;E2f1;Sfrp2;Rorc;Wnt5b;Smad3;Metrnl;Dusp10;Foxo1;Dact1;Napepld;Cebpb	0% (0/105)		0	NA	NA	19.048% (20/105)		3.33	ENSMUSG00000000440;ENSMUSG00000006586;ENSMUSG00000015568;ENSMUSG00000020053;ENSMUSG00000021379;ENSMUSG00000021994;ENSMUSG00000022878;ENSMUSG00000022996;ENSMUSG00000024426;ENSMUSG00000024972;ENSMUSG00000026676;ENSMUSG00000027490;ENSMUSG00000028150;ENSMUSG00000034957;ENSMUSG00000039208;ENSMUSG00000042190;ENSMUSG00000044405;ENSMUSG00000044548;ENSMUSG00000044646;ENSMUSG00000045294	Pparg;Runx1t1;Lpl;Igf1;Id4;Wnt5a;Adipoq;Wnt10b;Atat1;Lgals12;Ccdc3;E2f1;Rorc;Cebpa;Metrnl;Cmklr1;Adig;Dact1;Zbtb7c;Insig1	10.476% (11/105)		0.85	NA	NA	15.238% (16/105)		0.42	NA	NA
GO:0031953	negative regulation of protein autophosphorylation	Any process that stops, prevents or decreases the rate of the phosphorylation by a protein of one or more of its own residues.	0.548214	0.00966695	1	0.014705	0.215261	0.832255	8.333% (1/12)		0.26	NA	NA	33.333% (4/12)		2.01	ENSMUSG00000022103;ENSMUSG00000026395;ENSMUSG00000028967;ENSMUSG00000052684	Gfra2;Ptprc;Errfi1;Jun	0% (0/12)		0	NA	NA	33.333% (4/12)		1.83	NA	NA	16.667% (2/12)		0.67	NA	NA	8.333% (1/12)		0.08	NA	NA
GO:0048521	negative regulation of behavior	Any process that stops, prevents, or reduces the frequency, rate or extent of behavior, the internally coordinated responses (actions or inactions) of whole living organisms (individuals or groups) to internal or external stimuli.	0.0164159	0.00295302	1	0.00460044	1	0.359258	33.333% (3/9)		1.78	NA	NA	44.444% (4/9)		2.53	ENSMUSG00000024798;ENSMUSG00000034675;ENSMUSG00000044968;ENSMUSG00000074794	Htr7;Dbn1;Napepld;Arrdc3	0% (0/9)		0	NA	NA	44.444% (4/9)		2.34	ENSMUSG00000012705;ENSMUSG00000034675;ENSMUSG00000042429;ENSMUSG00000074794	Retn;Dbn1;Adora1;Arrdc3	0% (0/9)		0	NA	NA	22.222% (2/9)		0.44	NA	NA
GO:0038063	collagen-activated tyrosine kinase receptor signaling pathway	A series of molecular signals initiated by the binding of collagen to a receptor on the surface of the target cell where the receptor possesses tyrosine kinase activity. The pathway ends with regulation of a downstream cellular process, e.g. transcription.	0.109291	0.00295302	1	0.00460044	0.135158	0.116456	22.222% (2/9)		0.96	NA	NA	44.444% (4/9)		2.53	ENSMUSG00000001506;ENSMUSG00000026674;ENSMUSG00000031274;ENSMUSG00000032020	Col1a1;Ddr2;Col4a5;Ubash3b	0% (0/9)		0	NA	NA	44.444% (4/9)		2.34	ENSMUSG00000001506;ENSMUSG00000031502;ENSMUSG00000031503;ENSMUSG00000032020	Col1a1;Col4a1;Col4a2;Ubash3b	22.222% (2/9)		0.87	NA	NA	33.333% (3/9)		0.93	NA	NA
GO:0031987	locomotion involved in locomotory behavior	Self-propelled movement of a cell or organism from one location to another in a behavioral context; the aspect of locomotory behavior having to do with movement.	0.0164159	0.00295302	1	0.174275	1	0.025685	33.333% (3/9)		1.78	NA	NA	44.444% (4/9)		2.53	ENSMUSG00000032245;ENSMUSG00000034593;ENSMUSG00000034675;ENSMUSG00000074794	Cln6;Myo5a;Dbn1;Arrdc3	0% (0/9)		0	NA	NA	22.222% (2/9)		0.76	NA	NA	0% (0/9)		0	NA	NA	44.444% (4/9)		1.59	NA	NA
GO:0022408	negative regulation of cell-cell adhesion	Any process that stops, prevents or reduces the rate or extent of cell adhesion to another cell.	0.4266	0.00296342	0.0800899	0.0713559	0.907279	0.812183	7.087% (9/127)		0.37	NA	NA	14.961% (19/127)		2.53	ENSMUSG00000006611;ENSMUSG00000016496;ENSMUSG00000017446;ENSMUSG00000018899;ENSMUSG00000019850;ENSMUSG00000022018;ENSMUSG00000024610;ENSMUSG00000027239;ENSMUSG00000032020;ENSMUSG00000035914;ENSMUSG00000036594;ENSMUSG00000039899;ENSMUSG00000041202;ENSMUSG00000041417;ENSMUSG00000047139;ENSMUSG00000052920;ENSMUSG00000056501;ENSMUSG00000061353;ENSMUSG00000073421	Hfe;Cd274;C1qtnf1;Irf1;Tnfaip3;Rgcc;Cd74;Mdk;Ubash3b;Cd276;H2-Aa;Fgl2;Pla2g2d;Pik3r1;Cd24a;Prkg1;Cebpb;Cxcl12;H2-Ab1	2.362% (3/127)		1.1	NA	NA	12.598% (16/127)		1.15	NA	NA	4.724% (6/127)		0.04	NA	NA	18.11% (23/127)		0.09	NA	NA
GO:0009611	response to wounding	Any process that results in a change in state or activity of a cell or an organism (in terms of movement, secretion, enzyme production, gene expression, etc.) as a result of a stimulus indicating damage to the organism.	0.0011149	0.00304517	0.930098	0.000299415	0.0365587	0.393531	10.942% (36/329)		2.95	ENSMUSG00000001506;ENSMUSG00000002944;ENSMUSG00000006369;ENSMUSG00000006800;ENSMUSG00000014361;ENSMUSG00000019933;ENSMUSG00000020122;ENSMUSG00000021948;ENSMUSG00000022099;ENSMUSG00000022324;ENSMUSG00000023886;ENSMUSG00000024529;ENSMUSG00000024659;ENSMUSG00000024899;ENSMUSG00000026043;ENSMUSG00000027496;ENSMUSG00000028195;ENSMUSG00000030774;ENSMUSG00000031740;ENSMUSG00000032135;ENSMUSG00000032315;…	Col1a1;Cd36;Fbln1;Sulf2;Mertk;Mrln;Egfr;Prkcd;Dmtn;Matn2;Smoc2;Lox;Anxa1;Papss2;Col3a1;Aurka;Ccn1;Pak1;Mmp2;Mcam;Cyp1a1;Smad3;Ptprf;Wnt4;Inhbb;Tlr4;F13a1;Dusp10;Fzd7;Tspo;Nrep;Rtn4rl1;Jaml;Nog;Ccr2;Mmrn1	11.854% (39/329)		2.52	ENSMUSG00000001506;ENSMUSG00000005087;ENSMUSG00000013236;ENSMUSG00000015533;ENSMUSG00000016494;ENSMUSG00000017446;ENSMUSG00000019850;ENSMUSG00000021994;ENSMUSG00000021998;ENSMUSG00000022346;ENSMUSG00000023886;ENSMUSG00000024486;ENSMUSG00000024501;ENSMUSG00000026043;ENSMUSG00000026109;ENSMUSG00000026193;ENSMUSG00000026837;ENSMUSG00000027239;ENSMUSG00000027496;ENSMUSG00000027750;ENSMUSG00000028195;…	Col1a1;Cd44;Ptprs;Itga2;Cd34;C1qtnf1;Tnfaip3;Wnt5a;Lcp1;Myc;Smoc2;Hbegf;Dpysl3;Col3a1;Tmeff2;Fn1;Col5a1;Mdk;Aurka;Postn;Ccn1;Wnt5b;Gas6;Mmp2;Ubash3b;Cyp1a1;Smad3;Duox1;Hpse;Kcnk2;Dusp10;Abcc8;Nrep;Cd24a;Jaml;Ccr2;Jun;Prkg1;Mmrn1	0.304% (1/329)		0.03	NA	NA	16.109% (53/329)		3.52	ENSMUSG00000001506;ENSMUSG00000001930;ENSMUSG00000005087;ENSMUSG00000005360;ENSMUSG00000006369;ENSMUSG00000006800;ENSMUSG00000007655;ENSMUSG00000015533;ENSMUSG00000018593;ENSMUSG00000019933;ENSMUSG00000020592;ENSMUSG00000020689;ENSMUSG00000020758;ENSMUSG00000021732;ENSMUSG00000021994;ENSMUSG00000021998;ENSMUSG00000022099;ENSMUSG00000022324;ENSMUSG00000023972;ENSMUSG00000024501;ENSMUSG00000024529;…	Col1a1;Vwf;Cd44;Slc1a3;Fbln1;Sulf2;Cav1;Itga2;Sparc;Mrln;Sdc1;Itgb3;Itgb4;Fgf10;Wnt5a;Lcp1;Dmtn;Matn2;Ptk7;Dpysl3;Lox;Anxa1;Gli1;Col3a1;Tmeff2;Fn1;Col5a1;Anxa5;Postn;F3;Pf4;P2rx4;Ptn;Cd9;Tyrobp;Casp3;Pllp;Ubash3b;Mcam;Anxa2;Duox1;Ptprf;Dcbld2;Rap2b;Inhbb;Itga9;Tspo;Rtn4rl1;Ccr2;Cadm4;Ntrk3;Klk8;Thbd	10.03% (33/329)		1.44	NA	NA	15.805% (52/329)		0.41	NA	NA
GO:0050766	positive regulation of phagocytosis	Any process that activates or increases the frequency, rate or extent of phagocytosis.	0.202902	0.00306616	1	0.052592	0.481152	0.825933	10.204% (5/49)		0.69	NA	NA	20.408% (10/49)		2.51	ENSMUSG00000000631;ENSMUSG00000015533;ENSMUSG00000020143;ENSMUSG00000022488;ENSMUSG00000026395;ENSMUSG00000027832;ENSMUSG00000030793;ENSMUSG00000031304;ENSMUSG00000031451;ENSMUSG00000039145	Myo18a;Itga2;Dock2;Nckap1l;Ptprc;Ptx3;Pycard;Il2rg;Gas6;Camk1d	0% (0/49)		0	NA	NA	16.327% (8/49)		1.28	NA	NA	8.163% (4/49)		0.32	NA	NA	10.204% (5/49)		0.08	NA	NA
GO:0034113	heterotypic cell-cell adhesion	The attachment of a cell to a cell of a different type via adhesion molecules.	0.0194848	0.00310838	1	0.0111793	0.923378	0.326672	17.647% (6/34)		1.71	NA	NA	23.529% (8/34)		2.51	ENSMUSG00000001281;ENSMUSG00000005087;ENSMUSG00000008999;ENSMUSG00000019850;ENSMUSG00000019851;ENSMUSG00000026395;ENSMUSG00000032011;ENSMUSG00000060843	Itgb7;Cd44;Bmp7;Tnfaip3;Perp;Ptprc;Thy1;Ctnna3	0% (0/34)		0	NA	NA	32.353% (11/34)		1.95	NA	NA	2.941% (1/34)		0.03	NA	NA	17.647% (6/34)		0.49	NA	NA
GO:0098771	inorganic ion homeostasis	Any process involved in the maintenance of an internal steady state of inorganic ions within an organism or cell.	0.153468	0.00311783	1	0.0482714	0.119442	0.089717	11.648% (53/455)		0.81	NA	NA	13.187% (60/455)		2.51	ENSMUSG00000000682;ENSMUSG00000001270;ENSMUSG00000006611;ENSMUSG00000007122;ENSMUSG00000017446;ENSMUSG00000019970;ENSMUSG00000020303;ENSMUSG00000020573;ENSMUSG00000020681;ENSMUSG00000021319;ENSMUSG00000021994;ENSMUSG00000022094;ENSMUSG00000022346;ENSMUSG00000022416;ENSMUSG00000022797;ENSMUSG00000023032;ENSMUSG00000023078;ENSMUSG00000023964;ENSMUSG00000025270;ENSMUSG00000025889;ENSMUSG00000026062;…	Cd52;Ckb;Hfe;Casq1;C1qtnf1;Sgk1;Stc2;Pik3cg;Ace;Sfrp4;Wnt5a;Slc39a14;Myc;Cacna1i;Tfrc;Slc4a8;Cxcl13;Calcr;Alas2;Snca;Slc9a2;Ptprc;Lcn2;Edn3;Trpc3;Mcub;Bdh2;Tmem38b;Chrna9;Cxcl9;Trpm1;Coro1a;Glrx3;Mt2;Mt1;Car7;Hephl1;Thy1;Ubash3b;Cln6;Smad3;Myo5a;Tmtc2;Npy1r;Car14;Gck;Aplnr;Dmd;Kcna5;Cd24a;Mettl21c;Erfe;Marcksl1;Ccr2;Fzd9;Tmc8;Prkg1;Akap6;Ncs1;Slc8a3	1.758% (8/455)		0	NA	NA	14.505% (66/455)		1.32	NA	NA	8.791% (40/455)		0.92	NA	NA	18.462% (84/455)		1.05	NA	NA
GO:0050829	defense response to Gram-negative bacterium	Reactions triggered in response to the presence of a Gram-negative bacterium that act to protect the cell or organism.	0.00626874	0.0031181	1	0.192356	0.0424476	0.159748	22.222% (6/27)		2.2	ENSMUSG00000002688;ENSMUSG00000009281;ENSMUSG00000016024;ENSMUSG00000035279;ENSMUSG00000039005;ENSMUSG00000069515	Prkd1;Rarres2;Lbp;Ssc5d;Tlr4;Lyz1	25.926% (7/27)		2.51	ENSMUSG00000023990;ENSMUSG00000024379;ENSMUSG00000030793;ENSMUSG00000035279;ENSMUSG00000054072;ENSMUSG00000069515;ENSMUSG00000076617	Tfeb;Tslp;Pycard;Ssc5d;Iigp1;Lyz1;Ighm	0% (0/27)		0	NA	NA	14.815% (4/27)		0.72	NA	NA	18.519% (5/27)		1.37	NA	NA	22.222% (6/27)		0.8	NA	NA
GO:2001185	regulation of CD8-positive, alpha-beta T cell activation	NA	1	0.00295302	1	0.0347658	1	1	0% (0/9)		0	NA	NA	44.444% (4/9)		2.53	ENSMUSG00000006611;ENSMUSG00000016496;ENSMUSG00000018899;ENSMUSG00000022488	Hfe;Cd274;Irf1;Nckap1l	0% (0/9)		0	NA	NA	33.333% (3/9)		1.46	NA	NA	0% (0/9)		0	NA	NA	0% (0/9)		0	NA	NA
GO:0032680	regulation of tumor necrosis factor production	Any process that modulates the frequency, rate or extent of tumor necrosis factor production.	0.281153	0.00337204	1	0.0124093	0.147378	0.902688	8.434% (7/83)		0.55	NA	NA	16.867% (14/83)		2.47	ENSMUSG00000016494;ENSMUSG00000019850;ENSMUSG00000020053;ENSMUSG00000026395;ENSMUSG00000030148;ENSMUSG00000030793;ENSMUSG00000031101;ENSMUSG00000031451;ENSMUSG00000032041;ENSMUSG00000037379;ENSMUSG00000040136;ENSMUSG00000041417;ENSMUSG00000047139;ENSMUSG00000056529	Cd34;Tnfaip3;Igf1;Ptprc;Clec4a2;Pycard;Sash3;Gas6;Tirap;Spon2;Abcc8;Pik3r1;Cd24a;Ptafr	0% (0/83)		0	NA	NA	22.892% (19/83)		1.91	NA	NA	10.843% (9/83)		0.83	NA	NA	9.639% (8/83)		0.04	NA	NA
GO:0001666	response to hypoxia	Any process that results in a change in state or activity of a cell or an organism (in terms of movement, secretion, enzyme production, gene expression, etc.) as a result of a stimulus indicating lowered oxygen tension. Hypoxia, defined as a decline in O2 levels below normoxic levels of 20.8 - 20.95%, results in metabolic adaptation at both the cellular and organismal level.	0.153031	0.00348335	0.336614	0.272743	0.00383911	0.143299	8.14% (21/258)		0.82	NA	NA	12.403% (32/258)		2.46	ENSMUSG00000004328;ENSMUSG00000015533;ENSMUSG00000016494;ENSMUSG00000020108;ENSMUSG00000020303;ENSMUSG00000022018;ENSMUSG00000022346;ENSMUSG00000024803;ENSMUSG00000025270;ENSMUSG00000025586;ENSMUSG00000026241;ENSMUSG00000027490;ENSMUSG00000027750;ENSMUSG00000028194;ENSMUSG00000028463;ENSMUSG00000031490;ENSMUSG00000031520;ENSMUSG00000031538;ENSMUSG00000031740;ENSMUSG00000032315;ENSMUSG00000032402;…	Hif3a;Itga2;Cd34;Ddit4;Stc2;Rgcc;Myc;Ankrd1;Alas2;Cpeb1;Nppc;E2f1;Postn;Ddah1;Car9;Eif4ebp1;Vegfc;Plat;Mmp2;Cyp1a1;Smad3;Loxl2;Dpp4;Egln3;Pdk3;Kcnk2;Kcna5;Cd24a;Foxo3;Cxcl12;Fndc1;Slc8a3	1.163% (3/258)		0.47	NA	NA	9.69% (25/258)		0.56	NA	NA	12.016% (31/258)		2.42	ENSMUSG00000002289;ENSMUSG00000005374;ENSMUSG00000006519;ENSMUSG00000007655;ENSMUSG00000007815;ENSMUSG00000014776;ENSMUSG00000020303;ENSMUSG00000024515;ENSMUSG00000025586;ENSMUSG00000026031;ENSMUSG00000026335;ENSMUSG00000027490;ENSMUSG00000027750;ENSMUSG00000028041;ENSMUSG00000028756;ENSMUSG00000029009;ENSMUSG00000029064;ENSMUSG00000030592;ENSMUSG00000031392;ENSMUSG00000031538;ENSMUSG00000031628;…	Angptl4;Tbl2;Cyba;Cav1;Rhoa;Nol3;Stc2;Smad4;Cpeb1;Cflar;Pam;E2f1;Postn;Adam15;Pink1;Mthfr;Gnb1;Ryr1;Irak1;Plat;Casp3;Rora;Becn1;Pdk3;Foxo3;Bcl2;Lep;Tm9sf4;Fndc1;Sod3;Plekhn1	16.279% (42/258)		0.84	NA	NA
GO:0001934	positive regulation of protein phosphorylation	Any process that activates or increases the frequency, rate or extent of addition of phosphate groups to amino acids within a protein.	0.296728	0.00351424	0.268358	0.0579442	0.0632465	0.0360628	8.735% (58/664)		0.53	NA	NA	10.392% (69/664)		2.45	ENSMUSG00000000532;ENSMUSG00000000567;ENSMUSG00000002489;ENSMUSG00000005087;ENSMUSG00000006611;ENSMUSG00000008999;ENSMUSG00000017446;ENSMUSG00000017466;ENSMUSG00000017737;ENSMUSG00000020053;ENSMUSG00000020427;ENSMUSG00000020573;ENSMUSG00000020681;ENSMUSG00000020941;ENSMUSG00000021994;ENSMUSG00000022018;ENSMUSG00000022150;ENSMUSG00000022221;ENSMUSG00000022488;ENSMUSG00000022847;ENSMUSG00000022883;…	Acvr1b;Sox9;Tiam1;Cd44;Hfe;Bmp7;C1qtnf1;Timp2;Mmp9;Igf1;Igfbp3;Pik3cg;Ace;Map3k14;Wnt5a;Rgcc;Dab2;Ripk3;Nckap1l;Thpo;Robo1;Cdkn1a;Calcr;Fgd2;Tslp;Hbegf;Cd74;Snca;Ptprc;Ddr2;Edn3;Dok5;Il6ra;Sfrp2;Cks1b;Ccn1;Glipr2;Map3k6;Prkag2;Prkcz;Ret;Caprin2;Sbk2;Pycard;Gas6;Vegfc;Tirap;Bmp8a;Alox12b;Gadd45a;Ndrg4;Srcin1;Pik3r1;Reln;Nek10;Aplnr;C1qtnf2;Cd24a;Jun;Tmem119;Musk;Sh3rf2;C1qtnf3;Akap6;Mfhas1;Ccnd1;F…	1.506% (10/664)		0.57	NA	NA	12.952% (86/664)		1.24	NA	NA	9.488% (63/664)		1.2	NA	NA	16.265% (108/664)		1.44	NA	NA
GO:0044406	adhesion of symbiont to host	The attachment of a symbiont to its host via adhesion molecules, general stickiness etc., either directly or indirectly. The host is defined as the larger of the organisms involved in a symbiotic interaction.	1	0.00684738	1	0.0601358	0.187935	0.805332	0% (0/11)		0	NA	NA	36.364% (4/11)		2.16	ENSMUSG00000028268;ENSMUSG00000028270;ENSMUSG00000029298;ENSMUSG00000031451	Gbp3;Gbp2;Gbp9;Gas6	0% (0/11)		0	NA	NA	27.273% (3/11)		1.22	NA	NA	18.182% (2/11)		0.73	NA	NA	9.091% (1/11)		0.09	NA	NA
GO:0060395	SMAD protein signal transduction	The cascade of processes by which a signal interacts with a receptor, causing a change in the activity of a SMAD protein, and ultimately effecting a change in the functioning of the cell.	0.013348	0.00358	1	0.0233605	0.0265364	0.386262	16% (8/50)		1.87	NA	NA	20% (10/50)		2.45	ENSMUSG00000008999;ENSMUSG00000020387;ENSMUSG00000022150;ENSMUSG00000032402;ENSMUSG00000032726;ENSMUSG00000037362;ENSMUSG00000037621;ENSMUSG00000052684;ENSMUSG00000087408;ENSMUSG00000112129	Bmp7;Jade2;Dab2;Smad3;Bmp8a;Ccn3;Atoh8;Jun;Cers1;Pbld1	0% (0/50)		0	NA	NA	18% (9/50)		1.63	NA	NA	16% (8/50)		1.58	NA	NA	16% (8/50)		0.41	NA	NA
GO:0044341	sodium-dependent phosphate transport	The directed movement of phosphate into, out of or within a cell, or between cells, by means of some agent such as a transporter or pore, by a mechanism dependent upon sodium ions.	1	0.000149808	0.0390809	0.0605951	0.00342112	0.524618	0% (0/5)		0	NA	NA	80% (4/5)		3.82	ENSMUSG00000020303;ENSMUSG00000021319;ENSMUSG00000056501;ENSMUSG00000070570	Stc2;Sfrp4;Cebpb;Slc17a7	20% (1/5)		1.41	NA	NA	40% (2/5)		1.22	NA	NA	60% (3/5)		2.47	ENSMUSG00000020303;ENSMUSG00000021319;ENSMUSG00000070570	Stc2;Sfrp4;Slc17a7	20% (1/5)		0.28	NA	NA
GO:0060283	negative regulation of oocyte development	Any process that decreases the rate or extent of the process whose specific outcome is the progression of an oocyte over time, from initial commitment of the cell to its specific fate, to the fully functional differentiated cell.	1	0.00378492	1	0.0605951	0.314279	0.143389	0% (0/5)		0	NA	NA	60% (3/5)		2.42	ENSMUSG00000020053;ENSMUSG00000026241;ENSMUSG00000026888	Igf1;Nppc;Grb14	0% (0/5)		0	NA	NA	40% (2/5)		1.22	NA	NA	20% (1/5)		0.5	NA	NA	40% (2/5)		0.84	NA	NA
GO:0071345	cellular response to cytokine stimulus	Any process that results in a change in state or activity of a cell (in terms of movement, secretion, enzyme production, gene expression, etc.) as a result of a cytokine stimulus.	0.277931	0.003638	0.643004	0.0689523	0.0768133	0.0212036	7.078% (39/551)		0.56	NA	NA	13.249% (73/551)		2.44	ENSMUSG00000000567;ENSMUSG00000000631;ENSMUSG00000001506;ENSMUSG00000005057;ENSMUSG00000005087;ENSMUSG00000015354;ENSMUSG00000018899;ENSMUSG00000021277;ENSMUSG00000021709;ENSMUSG00000021994;ENSMUSG00000022346;ENSMUSG00000022504;ENSMUSG00000022797;ENSMUSG00000022847;ENSMUSG00000022883;ENSMUSG00000023078;ENSMUSG00000023170;ENSMUSG00000024379;ENSMUSG00000024501;ENSMUSG00000024597;ENSMUSG00000024610;…	Sox9;Myo18a;Col1a1;Sh2b2;Cd44;Pcolce2;Irf1;Traf3;Erbin;Wnt5a;Myc;Ciita;Tfrc;Thpo;Robo1;Cxcl13;Gps2;Tslp;Dpysl3;Slc12a2;Cd74;Ankrd1;Msc;Fn1;Ptprc;Myog;Lcn2;Postn;Il6ra;Gbp3;Gbp2;Laptm5;Gbp9;Cxcl9;Pcolce;Irf5;Prdm5;Ybx3;Coro1a;Pycard;Il2rg;Gas6;Vegfc;Mt2;Duox1;Casp4;Dbn1;Ackr1;Ifi203;Cd24a;Adamts12;Pou4f1;Foxo3;Ccr2;Grem2;Mapk11;Iigp1;Cebpb;Nfil3;Spock2;Csf2ra;Cxcl12;Akap6;Ifit3b;Il1rl2;H2-Ab1;Ifi2…	0.726% (4/551)		0.19	NA	NA	14.882% (82/551)		1.16	NA	NA	9.8% (54/551)		1.11	NA	NA	16.878% (93/551)		1.67	NA	NA
GO:0044057	regulation of system process	Any process that modulates the frequency, rate or extent of a system process, a multicellular organismal process carried out by any of the organs or tissues in an organ system.	0.177929	0.00369714	0.798659	0.0989544	0.252961	0.445346	10.782% (40/371)		0.75	NA	NA	13.747% (51/371)		2.43	ENSMUSG00000002108;ENSMUSG00000006457;ENSMUSG00000007122;ENSMUSG00000015533;ENSMUSG00000017446;ENSMUSG00000020053;ENSMUSG00000020439;ENSMUSG00000020681;ENSMUSG00000022358;ENSMUSG00000022371;ENSMUSG00000024011;ENSMUSG00000024065;ENSMUSG00000024486;ENSMUSG00000026185;ENSMUSG00000026459;ENSMUSG00000027488;ENSMUSG00000027524;ENSMUSG00000027716;ENSMUSG00000028420;ENSMUSG00000028834;ENSMUSG00000028967;…	Nr1h3;Actn3;Casq1;Itga2;C1qtnf1;Igf1;Smtn;Ace;Fbxo32;Col14a1;Pi16;Ehd3;Hbegf;Igfbp5;Myog;Snta1;Edn3;Trpc3;Tmem38b;Trim63;Errfi1;Prkcz;Wasf3;Ptpro;Glrx3;Gas6;Mmp2;Smad3;Dbn1;Npy1r;Apln;Ccn3;Abcc8;Pik3r1;Reln;Foxo1;Dmd;Kcna5;Foxo3;Scn3b;Tifab;Nlgn2;Prkg1;Ptafr;C1qtnf3;Ctnna3;Akap6;Cry2;Tmem100;Slc8a3;Kcne1l	0.539% (2/371)		0.1	NA	NA	14.555% (54/371)		1	NA	NA	9.164% (34/371)		0.6	NA	NA	17.251% (64/371)		0.35	NA	NA
GO:0061448	connective tissue development	The progression of a connective tissue over time, from its formation to the mature structure.	0.148088	0.00370752	0.494221	0.00042774	0.00863957	0.0613549	12.981% (27/208)		0.83	NA	NA	19.712% (41/208)		2.43	ENSMUSG00000000567;ENSMUSG00000001119;ENSMUSG00000001506;ENSMUSG00000005087;ENSMUSG00000008999;ENSMUSG00000016494;ENSMUSG00000020053;ENSMUSG00000020241;ENSMUSG00000020467;ENSMUSG00000020846;ENSMUSG00000021379;ENSMUSG00000021994;ENSMUSG00000022098;ENSMUSG00000022186;ENSMUSG00000022371;ENSMUSG00000022996;ENSMUSG00000024247;ENSMUSG00000026241;ENSMUSG00000026819;ENSMUSG00000026837;ENSMUSG00000027004;…	Sox9;Col6a1;Col1a1;Cd44;Bmp7;Cd34;Igf1;Col6a2;Efemp1;Rflnb;Id4;Wnt5a;Bmp1;Oxct1;Col14a1;Wnt10b;Pkdcc;Nppc;Slc25a25;Col5a1;Frzb;Mdk;Il6ra;Sfrp2;Thbs3;Ctsk;Rorc;Ccn1;Wnt5b;Smad3;Bmp8a;Scx;Loxl2;Lum;Ccn3;Arid5a;Adamts12;Col6a3;Chadl;Serpinh1;Arrdc3	0.962% (2/208)		0.31	NA	NA	20.192% (42/208)		3.37	ENSMUSG00000000567;ENSMUSG00000001119;ENSMUSG00000001506;ENSMUSG00000005087;ENSMUSG00000006800;ENSMUSG00000008999;ENSMUSG00000020053;ENSMUSG00000020241;ENSMUSG00000020467;ENSMUSG00000020689;ENSMUSG00000021379;ENSMUSG00000021994;ENSMUSG00000022053;ENSMUSG00000022324;ENSMUSG00000022371;ENSMUSG00000022996;ENSMUSG00000024076;ENSMUSG00000024529;ENSMUSG00000026837;ENSMUSG00000027833;ENSMUSG00000028047;…	Sox9;Col6a1;Col1a1;Cd44;Sulf2;Bmp7;Igf1;Col6a2;Efemp1;Itgb3;Id4;Wnt5a;Ebf2;Matn2;Col14a1;Wnt10b;Vit;Lox;Col5a1;Shox2;Thbs3;Ecm1;Ctsk;Rorc;Bmp3;Mgp;Dgat2;Smpd3;Anxa2;Pth1r;Bmp8a;Scx;Loxl2;Lum;Ccn3;C3ar1;Adamts12;Col6a3;Cytl1;Serpinh1;Bscl2;Arrdc3	13.942% (29/208)		2.06	ENSMUSG00000001119;ENSMUSG00000001506;ENSMUSG00000002409;ENSMUSG00000006464;ENSMUSG00000006800;ENSMUSG00000014599;ENSMUSG00000020241;ENSMUSG00000020467;ENSMUSG00000021379;ENSMUSG00000022053;ENSMUSG00000022324;ENSMUSG00000022371;ENSMUSG00000022996;ENSMUSG00000024238;ENSMUSG00000024529;ENSMUSG00000026031;ENSMUSG00000026837;ENSMUSG00000028047;ENSMUSG00000028108;ENSMUSG00000028111;ENSMUSG00000028150;…	Col6a1;Col1a1;Dyrk1b;Bbs1;Sulf2;Csf1;Col6a2;Efemp1;Id4;Ebf2;Matn2;Col14a1;Wnt10b;Zeb1;Lox;Cflar;Col5a1;Thbs3;Ecm1;Ctsk;Rorc;Bmp3;Anxa2;Lum;Arid5a;C3ar1;Col6a3;Lep;Serpinh1	17.788% (37/208)		1.21	NA	NA
GO:0010677	negative regulation of cellular carbohydrate metabolic process	Any process that decreases the rate, extent or frequency of the chemical reactions and pathways involving carbohydrates, any of a group of organic compounds based of the general formula Cx(H2O)y, as carried out by individual cells.	0.390493	0.00376874	0.243777	0.580672	0.472648	0.100485	8.571% (3/35)		0.41	NA	NA	22.857% (8/35)		2.42	ENSMUSG00000006457;ENSMUSG00000020108;ENSMUSG00000023571;ENSMUSG00000024042;ENSMUSG00000026459;ENSMUSG00000041798;ENSMUSG00000052920;ENSMUSG00000058914	Actn3;Ddit4;C1qtnf12;Sik1;Myog;Gck;Prkg1;C1qtnf3	2.857% (1/35)		0.61	NA	NA	8.571% (3/35)		0.24	NA	NA	8.571% (3/35)		0.33	NA	NA	22.857% (8/35)		1	NA	NA
GO:0019886	antigen processing and presentation of exogenous peptide antigen via MHC class II	The process in which an antigen-presenting cell expresses a peptide antigen of exogenous origin on its cell surface in association with an MHC class II protein complex. The peptide antigen is typically, but not always, processed from a whole protein.	0.00237213	0.00378492	1	0.00535788	0.314279	0.0211875	60% (3/5)		2.62	ENSMUSG00000024610;ENSMUSG00000036594;ENSMUSG00000073421	Cd74;H2-Aa;H2-Ab1	60% (3/5)		2.42	ENSMUSG00000024610;ENSMUSG00000036594;ENSMUSG00000073421	Cd74;H2-Aa;H2-Ab1	0% (0/5)		0	NA	NA	60% (3/5)		2.27	ENSMUSG00000024610;ENSMUSG00000036594;ENSMUSG00000073421	Cd74;H2-Aa;H2-Ab1	20% (1/5)		0.5	NA	NA	60% (3/5)		1.67	NA	NA
GO:0008228	opsonization	The process in which a microorganism (or other particulate material) is rendered more susceptible to phagocytosis by coating with an opsonin, a blood serum protein such as a complement component or antibody.	0.0359699	0.00378492	1	0.0605951	0.314279	0.143389	40% (2/5)		1.44	NA	NA	60% (3/5)		2.42	ENSMUSG00000000631;ENSMUSG00000027832;ENSMUSG00000037379	Myo18a;Ptx3;Spon2	0% (0/5)		0	NA	NA	40% (2/5)		1.22	NA	NA	20% (1/5)		0.5	NA	NA	40% (2/5)		0.84	NA	NA
GO:0014878	response to electrical stimulus involved in regulation of muscle adaptation	Any process that results in a change in state or activity of a cell or an organism (in terms of movement, secretion, enzyme production, gene expression, etc.) as a result of an electrical stimulus. This process occurs as part of the regulation of muscle adaptation.	1	0.00378492	1	0.0605951	0.314279	0.524618	0% (0/5)		0	NA	NA	60% (3/5)		2.42	ENSMUSG00000022358;ENSMUSG00000026459;ENSMUSG00000028834	Fbxo32;Myog;Trim63	0% (0/5)		0	NA	NA	40% (2/5)		1.22	NA	NA	20% (1/5)		0.5	NA	NA	20% (1/5)		0.28	NA	NA
GO:0071347	cellular response to interleukin-1	Any process that results in a change in state or activity of a cell (in terms of movement, secretion, enzyme production, gene expression, etc.) as a result of an interleukin-1 stimulus.	0.930613	0.0096869	0.409989	0.104596	0.716225	0.908886	3.03% (2/66)		0.03	NA	NA	16.667% (11/66)		2.01	ENSMUSG00000000567;ENSMUSG00000018899;ENSMUSG00000022346;ENSMUSG00000024803;ENSMUSG00000026193;ENSMUSG00000026822;ENSMUSG00000030793;ENSMUSG00000047497;ENSMUSG00000053137;ENSMUSG00000056501;ENSMUSG00000070942	Sox9;Irf1;Myc;Ankrd1;Fn1;Lcn2;Pycard;Adamts12;Mapk11;Cebpb;Il1rl2	1.515% (1/66)		0.39	NA	NA	13.636% (9/66)		0.98	NA	NA	6.061% (4/66)		0.14	NA	NA	9.091% (6/66)		0.04	NA	NA
GO:0035701	hematopoietic stem cell migration	The orderly movement of a hematopoietic stem cell from one site to another. A hematopoietic stem cell is a cell from which all cells of the lymphoid and myeloid lineages develop, including blood cells and cells of the immune system.	0.281764	0.00378492	1	0.00535788	1	0.0211875	20% (1/5)		0.55	NA	NA	60% (3/5)		2.42	ENSMUSG00000026395;ENSMUSG00000031451;ENSMUSG00000049103	Ptprc;Gas6;Ccr2	0% (0/5)		0	NA	NA	60% (3/5)		2.27	ENSMUSG00000005672;ENSMUSG00000026395;ENSMUSG00000049103	Kit;Ptprc;Ccr2	0% (0/5)		0	NA	NA	60% (3/5)		1.67	NA	NA
GO:0035860	glial cell-derived neurotrophic factor receptor signaling pathway	The series of molecular signals generated as a consequence of a glial cell-derived neurotrophic factor receptor binding to one of its physiological ligands.	0.0359699	0.00378492	1	0.00535788	0.314279	0.524618	40% (2/5)		1.44	NA	NA	60% (3/5)		2.42	ENSMUSG00000022103;ENSMUSG00000027316;ENSMUSG00000030110	Gfra2;Gfra4;Ret	0% (0/5)		0	NA	NA	60% (3/5)		2.27	ENSMUSG00000006800;ENSMUSG00000022103;ENSMUSG00000030110	Sulf2;Gfra2;Ret	20% (1/5)		0.5	NA	NA	20% (1/5)		0.28	NA	NA
GO:1900748	positive regulation of vascular endothelial growth factor signaling pathway	NA	0.0359699	0.00378492	1	1	1	0.143389	40% (2/5)		1.44	NA	NA	60% (3/5)		2.42	ENSMUSG00000022883;ENSMUSG00000023886;ENSMUSG00000046318	Robo1;Smoc2;Ccbe1	0% (0/5)		0	NA	NA	0% (0/5)		0	NA	NA	0% (0/5)		0	NA	NA	40% (2/5)		0.84	NA	NA
GO:0043931	ossification involved in bone maturation	The formation of bone or of a bony substance, or the conversion of fibrous tissue or of cartilage into bone, involved in the progression of the skeleton from its formation to its mature state.	0.604282	0.00269016	1	0.109902	0.000261557	0.875451	7.143% (1/14)		0.22	NA	NA	35.714% (5/14)		2.57	ENSMUSG00000006457;ENSMUSG00000020053;ENSMUSG00000020846;ENSMUSG00000028047;ENSMUSG00000036862	Actn3;Igf1;Rflnb;Thbs3;Dchs1	0% (0/14)		0	NA	NA	21.429% (3/14)		0.96	NA	NA	42.857% (6/14)		3.58	ENSMUSG00000006457;ENSMUSG00000007815;ENSMUSG00000028047;ENSMUSG00000030592;ENSMUSG00000050860;ENSMUSG00000059201	Actn3;Rhoa;Thbs3;Ryr1;Phospho1;Lep	7.143% (1/14)		0.06	NA	NA
GO:2000542	negative regulation of gastrulation	NA	0.281764	0.00378492	1	0.0605951	0.045506	1	20% (1/5)		0.55	NA	NA	60% (3/5)		2.42	ENSMUSG00000026042;ENSMUSG00000026837;ENSMUSG00000027996	Col5a2;Col5a1;Sfrp2	0% (0/5)		0	NA	NA	40% (2/5)		1.22	NA	NA	40% (2/5)		1.34	NA	NA	0% (0/5)		0	NA	NA
GO:0042744	hydrogen peroxide catabolic process	The chemical reactions and pathways resulting in the breakdown of hydrogen peroxide (H2O2).	0.0018592	0.00378789	1	0.736063	0.298426	0.142345	33.333% (5/15)		2.73	ENSMUSG00000018339;ENSMUSG00000025889;ENSMUSG00000031722;ENSMUSG00000052305;ENSMUSG00000073940	Gpx3;Snca;Hp;Hbb-bs;Hbb-bt	33.333% (5/15)		2.42	ENSMUSG00000018339;ENSMUSG00000020674;ENSMUSG00000025889;ENSMUSG00000052305;ENSMUSG00000073940	Gpx3;Pxdn;Snca;Hbb-bs;Hbb-bt	0% (0/15)		0	NA	NA	6.667% (1/15)		0.13	NA	NA	13.333% (2/15)		0.53	NA	NA	26.667% (4/15)		0.85	NA	NA
GO:0032331	negative regulation of chondrocyte differentiation	Any process that stops, prevents, or reduces the frequency, rate or extent of chondrocyte differentiation.	1	0.00378789	1	0.129111	0.677728	1	0% (0/15)		0	NA	NA	33.333% (5/15)		2.42	ENSMUSG00000000567;ENSMUSG00000020467;ENSMUSG00000020846;ENSMUSG00000047497;ENSMUSG00000063765	Sox9;Efemp1;Rflnb;Adamts12;Chadl	0% (0/15)		0	NA	NA	20% (3/15)		0.89	NA	NA	6.667% (1/15)		0.17	NA	NA	0% (0/15)		0	NA	NA
GO:0050776	regulation of immune response	Any process that modulates the frequency, rate or extent of the immune response, the immunological reaction of an organism to an immunogenic stimulus.	0.0354778	0.00395892	0.193693	0.170995	0.0265965	0.491619	10.594% (41/387)		1.45	NA	NA	14.212% (55/387)		2.4	ENSMUSG00000001128;ENSMUSG00000005057;ENSMUSG00000005763;ENSMUSG00000006611;ENSMUSG00000016496;ENSMUSG00000018899;ENSMUSG00000019850;ENSMUSG00000020437;ENSMUSG00000021994;ENSMUSG00000022018;ENSMUSG00000022221;ENSMUSG00000022488;ENSMUSG00000022797;ENSMUSG00000022887;ENSMUSG00000023170;ENSMUSG00000023990;ENSMUSG00000024105;ENSMUSG00000024610;ENSMUSG00000026043;ENSMUSG00000026395;ENSMUSG00000027947;…	Cfp;Sh2b2;Cd247;Hfe;Cd274;Irf1;Tnfaip3;Myo1g;Wnt5a;Rgcc;Ripk3;Nckap1l;Tfrc;Masp1;Gps2;Tfeb;Themis3;Cd74;Col3a1;Ptprc;Il6ra;Smpdl3b;Prkcz;Pycard;Sash3;Adcy7;Cmtm3;Thy1;Cadm1;Ctsh;Smad3;Rac2;Dpp4;Cd276;Tap1;Spon2;Arid5a;Rftn1;Dusp10;Fgl2;Ifi203;Lat2;Serpinb1a;Cd24a;Ccr2;Usp46;Ptafr;Nfam1;Cd59b;H2-Q6;H2-Ab1;Ifi207;H2-T10;Mndal;Gbp5	1.292% (5/387)		0.71	NA	NA	16.796% (65/387)		0.77	NA	NA	11.886% (46/387)		1.58	NA	NA	13.953% (54/387)		0.31	NA	NA
GO:0010951	negative regulation of endopeptidase activity	Any process that decreases the frequency, rate or extent of endopeptidase activity, the endohydrolysis of peptide bonds within proteins.	0.11311	0.00402336	0.100095	0.0145477	0.08351	0.666671	9.286% (13/140)		0.95	NA	NA	14.286% (20/140)		2.4	ENSMUSG00000000753;ENSMUSG00000005087;ENSMUSG00000007659;ENSMUSG00000017466;ENSMUSG00000017737;ENSMUSG00000020053;ENSMUSG00000021223;ENSMUSG00000025780;ENSMUSG00000025889;ENSMUSG00000027996;ENSMUSG00000031451;ENSMUSG00000042292;ENSMUSG00000042842;ENSMUSG00000044734;ENSMUSG00000047557;ENSMUSG00000048126;ENSMUSG00000049404;ENSMUSG00000068794;ENSMUSG00000069792;ENSMUSG00000070436	Serpinf1;Cd44;Bcl2l1;Timp2;Mmp9;Igf1;Papln;Itih5;Snca;Sfrp2;Gas6;Mrtfa;Serpinb6b;Serpinb1a;Lxn;Col6a3;Rarres1;Col28a1;Wfdc17;Serpinh1	2.143% (3/140)		1	NA	NA	14.286% (20/140)		1.84	NA	NA	10.714% (15/140)		1.08	NA	NA	12.857% (18/140)		0.18	NA	NA
GO:0014910	regulation of smooth muscle cell migration	Any process that modulates the frequency, rate or extent of smooth muscle cell migration.	0.689572	0.00251544	1	0.154986	0.150322	0.287538	11.111% (8/72)		0.16	NA	NA	18.056% (13/72)		2.6	ENSMUSG00000015533;ENSMUSG00000020053;ENSMUSG00000020427;ENSMUSG00000020681;ENSMUSG00000022346;ENSMUSG00000024087;ENSMUSG00000024713;ENSMUSG00000026185;ENSMUSG00000027239;ENSMUSG00000027750;ENSMUSG00000034593;ENSMUSG00000036564;ENSMUSG00000052920	Itga2;Igf1;Igfbp3;Ace;Myc;Cyp1b1;Pcsk5;Igfbp5;Mdk;Postn;Myo5a;Ndrg4;Prkg1	0% (0/72)		0	NA	NA	12.5% (9/72)		0.81	NA	NA	11.111% (8/72)		0.82	NA	NA	16.667% (12/72)		0.54	NA	NA
GO:0050729	positive regulation of inflammatory response	Any process that activates or increases the frequency, rate or extent of the inflammatory response.	0.00279047	0.00421346	0.146253	2.12671e-05	0.874417	0.120247	15.294% (13/85)		2.55	ENSMUSG00000016024;ENSMUSG00000019326;ENSMUSG00000020122;ENSMUSG00000025889;ENSMUSG00000027762;ENSMUSG00000030281;ENSMUSG00000032193;ENSMUSG00000039005;ENSMUSG00000044968;ENSMUSG00000049103;ENSMUSG00000050222;ENSMUSG00000056054;ENSMUSG00000062515	Lbp;Aoc3;Egfr;Snca;Sucnr1;Il17rc;Ldlr;Tlr4;Napepld;Ccr2;Il17d;S100a8;Fabp4	16.471% (14/85)		2.38	ENSMUSG00000015533;ENSMUSG00000020573;ENSMUSG00000020681;ENSMUSG00000021994;ENSMUSG00000024379;ENSMUSG00000025889;ENSMUSG00000027239;ENSMUSG00000044968;ENSMUSG00000047139;ENSMUSG00000049103;ENSMUSG00000050222;ENSMUSG00000056054;ENSMUSG00000056501;ENSMUSG00000105504	Itga2;Pik3cg;Ace;Wnt5a;Tslp;Snca;Mdk;Napepld;Cd24a;Ccr2;Il17d;S100a8;Cebpb;Gbp5	2.353% (2/85)		0.83	NA	NA	23.529% (20/85)		4.67	ENSMUSG00000015533;ENSMUSG00000015568;ENSMUSG00000016024;ENSMUSG00000019326;ENSMUSG00000021994;ENSMUSG00000024810;ENSMUSG00000026321;ENSMUSG00000027762;ENSMUSG00000030717;ENSMUSG00000031616;ENSMUSG00000031639;ENSMUSG00000034957;ENSMUSG00000036887;ENSMUSG00000038481;ENSMUSG00000038642;ENSMUSG00000049103;ENSMUSG00000056220;ENSMUSG00000060063;ENSMUSG00000062515;ENSMUSG00000067212	Itga2;Lpl;Lbp;Aoc3;Wnt5a;Il33;Tnfrsf11a;Sucnr1;Nupr1;Ednra;Tlr3;Cebpa;C1qa;Cdk19;Ctss;Ccr2;Pla2g4a;Alox5ap;Fabp4;H2-T23	4.706% (4/85)		0.06	NA	NA	18.824% (16/85)		0.92	NA	NA
GO:0050678	regulation of epithelial cell proliferation	Any process that modulates the frequency, rate or extent of epithelial cell proliferation.	0.0759072	0.00425616	1	0.0218583	0.461159	0.185157	13.147% (33/251)		1.12	NA	NA	12.351% (31/251)		2.37	ENSMUSG00000000567;ENSMUSG00000000753;ENSMUSG00000013584;ENSMUSG00000019850;ENSMUSG00000020053;ENSMUSG00000021067;ENSMUSG00000021994;ENSMUSG00000022018;ENSMUSG00000022346;ENSMUSG00000022510;ENSMUSG00000022883;ENSMUSG00000022996;ENSMUSG00000025932;ENSMUSG00000026473;ENSMUSG00000027239;ENSMUSG00000027996;ENSMUSG00000028967;ENSMUSG00000030323;ENSMUSG00000031520;ENSMUSG00000032402;ENSMUSG00000037010;…	Sox9;Serpinf1;Aldh1a2;Tnfaip3;Igf1;Sav1;Wnt5a;Rgcc;Myc;Trp63;Robo1;Wnt10b;Eya1;Glul;Mdk;Sfrp2;Errfi1;Ift122;Vegfc;Smad3;Apln;Lrg1;Atoh8;Dusp10;Aplnr;Fgfbp1;Jaml;Jun;Cxcl12;Ccnd1;Pbld1	0.797% (2/251)		0	NA	NA	12.351% (31/251)		1.66	NA	NA	7.57% (19/251)		0.34	NA	NA	15.936% (40/251)		0.73	NA	NA
GO:0050921	positive regulation of chemotaxis	Any process that activates or increases the frequency, rate or extent of the directed movement of a motile cell or organism in response to a specific chemical concentration gradient.	0.00454137	0.00444165	0.528751	0.0525598	0.687413	0.263222	17.021% (16/94)		2.34	ENSMUSG00000002688;ENSMUSG00000004951;ENSMUSG00000009281;ENSMUSG00000016024;ENSMUSG00000023078;ENSMUSG00000023886;ENSMUSG00000024610;ENSMUSG00000027524;ENSMUSG00000027762;ENSMUSG00000031380;ENSMUSG00000032402;ENSMUSG00000040552;ENSMUSG00000042190;ENSMUSG00000049103;ENSMUSG00000049130;ENSMUSG00000059456	Prkd1;Hspb1;Rarres2;Lbp;Cxcl13;Smoc2;Cd74;Edn3;Sucnr1;Vegfd;Smad3;C3ar1;Cmklr1;Ccr2;C5ar1;Ptk2b	19.149% (18/94)		2.35	ENSMUSG00000002489;ENSMUSG00000015533;ENSMUSG00000021994;ENSMUSG00000022488;ENSMUSG00000023078;ENSMUSG00000023886;ENSMUSG00000024610;ENSMUSG00000026193;ENSMUSG00000027239;ENSMUSG00000027524;ENSMUSG00000031451;ENSMUSG00000031520;ENSMUSG00000032402;ENSMUSG00000033220;ENSMUSG00000039145;ENSMUSG00000045136;ENSMUSG00000049103;ENSMUSG00000061353	Tiam1;Itga2;Wnt5a;Nckap1l;Cxcl13;Smoc2;Cd74;Fn1;Mdk;Edn3;Gas6;Vegfc;Smad3;Rac2;Camk1d;Tubb2b;Ccr2;Cxcl12	1.064% (1/94)		0.28	NA	NA	22.34% (21/94)		1.28	NA	NA	6.383% (6/94)		0.16	NA	NA	20.213% (19/94)		0.58	NA	NA
GO:0010715	regulation of extracellular matrix disassembly	Any process that modulates the rate, frequency or extent of extracellular matrix disassembly. Extracellular matrix disassembly is a process that results in the breakdown of the extracellular matrix.	0.484213	0.00463057	1	1	1	0.149988	10% (1/10)		0.31	NA	NA	40% (4/10)		2.33	ENSMUSG00000000392;ENSMUSG00000026674;ENSMUSG00000029581;ENSMUSG00000035000	Fap;Ddr2;Fscn1;Dpp4	0% (0/10)		0	NA	NA	0% (0/10)		0	NA	NA	0% (0/10)		0	NA	NA	30% (3/10)		0.82	NA	NA
GO:0003429	growth plate cartilage chondrocyte morphogenesis	The process in which the structures of a chondrocyte in the growth plate cartilage are generated and organized.	0.022352	0.00463057	0.0766504	5.75551e-05	0.000370625	0.0382132	30% (3/10)		1.65	NA	NA	40% (4/10)		2.33	ENSMUSG00000001119;ENSMUSG00000020241;ENSMUSG00000022371;ENSMUSG00000048126	Col6a1;Col6a2;Col14a1;Col6a3	10% (1/10)		1.12	NA	NA	60% (6/10)		4.24	ENSMUSG00000001119;ENSMUSG00000020241;ENSMUSG00000022324;ENSMUSG00000022371;ENSMUSG00000024076;ENSMUSG00000048126	Col6a1;Col6a2;Matn2;Col14a1;Vit;Col6a3	50% (5/10)		3.43	ENSMUSG00000001119;ENSMUSG00000020241;ENSMUSG00000022324;ENSMUSG00000022371;ENSMUSG00000048126	Col6a1;Col6a2;Matn2;Col14a1;Col6a3	40% (4/10)		1.42	NA	NA
GO:0070486	leukocyte aggregation	The adhesion of one leukocyte to one or more other leukocytes via adhesion molecules.	0.484213	0.00463057	1	0.0465984	1	0.411575	10% (1/10)		0.31	NA	NA	40% (4/10)		2.33	ENSMUSG00000005087;ENSMUSG00000008999;ENSMUSG00000033220;ENSMUSG00000056054	Cd44;Bmp7;Rac2;S100a8	0% (0/10)		0	NA	NA	30% (3/10)		1.33	NA	NA	0% (0/10)		0	NA	NA	20% (2/10)		0.39	NA	NA
GO:0046629	gamma-delta T cell activation	The change in morphology and behavior of a gamma-delta T cell resulting from exposure to a mitogen, cytokine, chemokine, cellular ligand, or an antigen for which it is specific.	0.484213	0.00463057	1	0.206194	0.529866	0.411575	10% (1/10)		0.31	NA	NA	40% (4/10)		2.33	ENSMUSG00000022488;ENSMUSG00000026395;ENSMUSG00000028150;ENSMUSG00000048534	Nckap1l;Ptprc;Rorc;Jaml	0% (0/10)		0	NA	NA	20% (2/10)		0.69	NA	NA	10% (1/10)		0.28	NA	NA	20% (2/10)		0.39	NA	NA
GO:0032651	regulation of interleukin-1 beta production	Any process that modulates the frequency, rate, or extent of interleukin-1 beta production.	0.0485195	0.00467748	1	0.0340747	0.212045	0.361939	18.182% (4/22)		1.31	NA	NA	27.273% (6/22)		2.33	ENSMUSG00000019850;ENSMUSG00000020053;ENSMUSG00000028967;ENSMUSG00000030793;ENSMUSG00000032402;ENSMUSG00000090272	Tnfaip3;Igf1;Errfi1;Pycard;Smad3;Mndal	0% (0/22)		0	NA	NA	22.727% (5/22)		1.47	NA	NA	13.636% (3/22)		0.67	NA	NA	18.182% (4/22)		0.44	NA	NA
GO:0072010	glomerular epithelium development	The process whose specific outcome is the progression of the glomerular epithelium over time, from its formation to the mature structure. The glomerular epithelium is an epithelial tissue that covers the outer surfaces of the glomerulus. The glomerular epithelium consists of both parietal and visceral epithelium. Metanephric glomerular parietal epithelial cells are specialized epithelial cells th…	1	0.00688065	1	0.170615	0.121473	0.423594	0% (0/17)		0	NA	NA	29.412% (5/17)		2.16	ENSMUSG00000016494;ENSMUSG00000030087;ENSMUSG00000030223;ENSMUSG00000045763;ENSMUSG00000047139	Cd34;Klf15;Ptpro;Basp1;Cd24a	0% (0/17)		0	NA	NA	17.647% (3/17)		0.77	NA	NA	17.647% (3/17)		0.92	NA	NA	17.647% (3/17)		0.37	NA	NA
GO:1903055	positive regulation of extracellular matrix organization	NA	0.0784964	0.00517265	1	0.758506	0.701177	0.0160161	18.75% (3/16)		1.11	NA	NA	31.25% (5/16)		2.29	ENSMUSG00000000567;ENSMUSG00000022018;ENSMUSG00000026674;ENSMUSG00000029581;ENSMUSG00000032402	Sox9;Rgcc;Ddr2;Fscn1;Smad3	0% (0/16)		0	NA	NA	6.25% (1/16)		0.12	NA	NA	6.25% (1/16)		0.15	NA	NA	37.5% (6/16)		1.8	NA	NA
GO:0045066	regulatory T cell differentiation	The process in which a relatively unspecialized T cell acquires specialized features of a regulatory T cell. Regulatory T cells control or suppress immune responses through a variety of mechanisms and subsets include the CD4+CD25+ cell type as well as certain CD8+ cell types.	0.273452	0.00517265	1	0.149397	1	0.669965	12.5% (2/16)		0.56	NA	NA	31.25% (5/16)		2.29	ENSMUSG00000018899;ENSMUSG00000027239;ENSMUSG00000031304;ENSMUSG00000039384;ENSMUSG00000041202	Irf1;Mdk;Il2rg;Dusp10;Pla2g2d	0% (0/16)		0	NA	NA	18.75% (3/16)		0.83	NA	NA	0% (0/16)		0	NA	NA	12.5% (2/16)		0.17	NA	NA
GO:0042246	tissue regeneration	The regrowth of lost or destroyed tissues.	0.194264	0.00530747	0.385863	0.0316228	0.0310838	0.331547	9.836% (6/61)		0.71	NA	NA	18.033% (11/61)		2.28	ENSMUSG00000020053;ENSMUSG00000022996;ENSMUSG00000023067;ENSMUSG00000027239;ENSMUSG00000027750;ENSMUSG00000027864;ENSMUSG00000036334;ENSMUSG00000037362;ENSMUSG00000039384;ENSMUSG00000045103;ENSMUSG00000049551	Igf1;Wnt10b;Cdkn1a;Mdk;Postn;Ptgfrn;Igsf10;Ccn3;Dusp10;Dmd;Fzd9	1.639% (1/61)		0.41	NA	NA	16.393% (10/61)		1.5	NA	NA	14.754% (9/61)		1.51	NA	NA	16.393% (10/61)		0.48	NA	NA
GO:0032649	regulation of interferon-gamma production	Any process that modulates the frequency, rate, or extent of interferon-gamma production. Interferon-gamma is also known as type II interferon.	0.42558	0.00540962	1	0.00312213	0.761312	0.129218	8.108% (3/37)		0.37	NA	NA	21.622% (8/37)		2.27	ENSMUSG00000016496;ENSMUSG00000021994;ENSMUSG00000022221;ENSMUSG00000027947;ENSMUSG00000030793;ENSMUSG00000031101;ENSMUSG00000031451;ENSMUSG00000049103	Cd274;Wnt5a;Ripk3;Il6ra;Pycard;Sash3;Gas6;Ccr2	0% (0/37)		0	NA	NA	24.324% (9/37)		2.51	ENSMUSG00000001123;ENSMUSG00000020101;ENSMUSG00000021699;ENSMUSG00000021994;ENSMUSG00000024810;ENSMUSG00000030793;ENSMUSG00000035692;ENSMUSG00000049103;ENSMUSG00000051439	Lgals9;Vsir;Pde4d;Wnt5a;Il33;Pycard;Isg15;Ccr2;Cd14	5.405% (2/37)		0.12	NA	NA	21.622% (8/37)		0.89	NA	NA
GO:0009617	response to bacterium	Any process that results in a change in state or activity of a cell or an organism (in terms of movement, secretion, enzyme production, gene expression, etc.) as a result of a stimulus from a bacterium.	3.73247e-05	0.00550686	0.376616	1.471e-09	0.0268867	0.583693	13.043% (51/391)		4.43	ENSMUSG00000000326;ENSMUSG00000000682;ENSMUSG00000002108;ENSMUSG00000002688;ENSMUSG00000002944;ENSMUSG00000009281;ENSMUSG00000015243;ENSMUSG00000016024;ENSMUSG00000018774;ENSMUSG00000021069;ENSMUSG00000021948;ENSMUSG00000022665;ENSMUSG00000022894;ENSMUSG00000023078;ENSMUSG00000024222;ENSMUSG00000024803;ENSMUSG00000025372;ENSMUSG00000025586;ENSMUSG00000025889;ENSMUSG00000026822;ENSMUSG00000030107;…	Comt;Cd52;Nr1h3;Prkd1;Cd36;Rarres2;Abca1;Lbp;Cd68;Pygl;Prkcd;Ccdc80;Adamts5;Cxcl13;Fkbp5;Ankrd1;Baiap2;Cpeb1;Snca;Lcn2;Usp18;Timp4;Car5b;Vegfd;Hpgd;Hp;Mt2;Tent5a;Cyp1a1;Ifit1;Scn7a;Ssc5d;Stab2;Thrsp;Scd1;Lrg1;Tlr4;Dusp10;Fmo1;Tspo;C5ar1;Ptges;Adh7;B2m;H2-K1;Fabp4;Lyz1;Hba-a1;Ifi204;Amy1;Ifit3	13.555% (53/391)		2.26	ENSMUSG00000000682;ENSMUSG00000002108;ENSMUSG00000016496;ENSMUSG00000018920;ENSMUSG00000019850;ENSMUSG00000020681;ENSMUSG00000021423;ENSMUSG00000021709;ENSMUSG00000021994;ENSMUSG00000023078;ENSMUSG00000023990;ENSMUSG00000024222;ENSMUSG00000024379;ENSMUSG00000024803;ENSMUSG00000025586;ENSMUSG00000025889;ENSMUSG00000026822;ENSMUSG00000027559;ENSMUSG00000028268;ENSMUSG00000028270;ENSMUSG00000029298;…	Cd52;Nr1h3;Cd274;Cxcl16;Tnfaip3;Ace;Ly86;Erbin;Wnt5a;Cxcl13;Tfeb;Fkbp5;Tslp;Ankrd1;Cpeb1;Snca;Lcn2;Car3;Gbp3;Gbp2;Gbp9;Cxcl9;Irf5;Kcnj8;Pycard;Cd209d;Mt2;Tirap;Cyp1a1;Loxl1;Ssc5d;Stab2;Lrg1;Fer1l6;Spon2;Arid5a;Dusp10;Abcc8;Cd24a;Jun;Iigp1;Cebpb;Ptafr;Hmcn1;Lyz1;Hba-a1;Amy1;Ighm;Tgtp2;Tgtp1;Mndal;Gbp10;Gbp5	1.023% (4/391)		0.42	NA	NA	20.716% (81/391)		8.83	ENSMUSG00000000326;ENSMUSG00000000682;ENSMUSG00000001123;ENSMUSG00000001348;ENSMUSG00000005951;ENSMUSG00000007655;ENSMUSG00000015568;ENSMUSG00000016024;ENSMUSG00000017830;ENSMUSG00000018593;ENSMUSG00000018774;ENSMUSG00000018920;ENSMUSG00000020614;ENSMUSG00000021069;ENSMUSG00000021423;ENSMUSG00000021699;ENSMUSG00000021732;ENSMUSG00000021994;ENSMUSG00000022500;ENSMUSG00000022665;ENSMUSG00000022878;…	Comt;Cd52;Lgals9;Acp5;Shpk;Cav1;Lpl;Lbp;Dhx58;Sparc;Cd68;Cxcl16;Fam20a;Pygl;Ly86;Pde4d;Fgf10;Wnt5a;Litaf;Ccdc80;Adipoq;Adamts5;Eif2ak2;Baiap2;Casp1;Tnfrsf11a;Mrc1;Vim;Car3;Vcam1;Ifi44;Gbp3;Gbp2;Plac8;Pf4;Cxcl9;P2rx7;Herc6;Pycard;Trim30a;Car5b;Gpm6a;Hpgd;Ednra;Casp3;Tent5a;Loxl1;Oas2;Plcg2;Ifit1;Scn7a;Ssc5d;Stab2;Thrsp;Isg15;Scd1;Fer1l6;Spon2;Cdk19;Fmo1;Tspo;Tnfrsf14;C5ar1;Ptges;Cd14;Adh7;Gpc3;Pta…	12.02% (47/391)		1.57	NA	NA	13.555% (53/391)		0.23	NA	NA
GO:0046888	negative regulation of hormone secretion	Any process that stops, prevents, or reduces the frequency, rate or extent of the regulated release of a hormone from a cell.	0.0186381	0.00554021	1	0.0770265	0.184982	0.0545019	15.094% (8/53)		1.73	NA	NA	18.868% (10/53)		2.26	ENSMUSG00000020427;ENSMUSG00000027524;ENSMUSG00000031842;ENSMUSG00000032726;ENSMUSG00000036437;ENSMUSG00000037362;ENSMUSG00000040136;ENSMUSG00000055980;ENSMUSG00000061751;ENSMUSG00000068742	Igfbp3;Edn3;Pde4c;Bmp8a;Npy1r;Ccn3;Abcc8;Irs1;Kalrn;Cry2	0% (0/53)		0	NA	NA	15.094% (8/53)		1.11	NA	NA	11.321% (6/53)		0.73	NA	NA	22.642% (12/53)		1.26	NA	NA
GO:0038065	collagen-activated signaling pathway	A series of molecular signals initiated by collagen binding to a cell surface receptor, and ending with regulation of a downstream cellular process, e.g. transcription.	0.153632	0.00561448	1	0.162129	0.187935	0.186118	18.182% (2/11)		0.81	NA	NA	54.545% (6/11)		2.25	ENSMUSG00000001506;ENSMUSG00000015533;ENSMUSG00000026674;ENSMUSG00000031274;ENSMUSG00000032020;ENSMUSG00000032243	Col1a1;Itga2;Ddr2;Col4a5;Ubash3b;Itga11	0% (0/11)		0	NA	NA	45.455% (5/11)		0.79	NA	NA	18.182% (2/11)		0.73	NA	NA	27.273% (3/11)		0.73	NA	NA
GO:0048002	antigen processing and presentation of peptide antigen	The process in which an antigen-presenting cell expresses peptide antigen in association with an MHC protein complex on its cell surface, including proteolysis and transport steps for the peptide antigen both prior to and following assembly with the MHC protein complex. The peptide antigen is typically, but not always, processed from an endogenous or exogenous protein.	0.318506	0.00577097	1	0.17093	0.00249187	0.201073	25.714% (9/35)		0.5	NA	NA	28.571% (10/35)		2.24	ENSMUSG00000006611;ENSMUSG00000024610;ENSMUSG00000030148;ENSMUSG00000030793;ENSMUSG00000036594;ENSMUSG00000037321;ENSMUSG00000037649;ENSMUSG00000073409;ENSMUSG00000073421;ENSMUSG00000079491	Hfe;Cd74;Clec4a2;Pycard;H2-Aa;Tap1;H2-DMa;H2-Q6;H2-Ab1;H2-T10	0% (0/35)		0	NA	NA	45.714% (16/35)		0.77	NA	NA	42.857% (15/35)		2.6	ENSMUSG00000021583;ENSMUSG00000024308;ENSMUSG00000024392;ENSMUSG00000026471;ENSMUSG00000030793;ENSMUSG00000035929;ENSMUSG00000037321;ENSMUSG00000038213;ENSMUSG00000060550;ENSMUSG00000060802;ENSMUSG00000061232;ENSMUSG00000073409;ENSMUSG00000073411;ENSMUSG00000073421;ENSMUSG00000079491	Erap1;Tapbp;Bag6;Mr1;Pycard;H2-Q4;Tap1;Tapbpl;H2-Q7;B2m;H2-K1;H2-Q6;H2-D1;H2-Ab1;H2-T10	20% (7/35)		0.7	NA	NA
GO:0070098	chemokine-mediated signaling pathway	A series of molecular signals initiated by the binding of a chemokine to a receptor on the surface of a cell, and ending with regulation of a downstream cellular process, e.g. transcription.	0.122341	0.00586663	1	0.00283457	0.373706	0.226757	13.333% (4/30)		0.91	NA	NA	23.333% (7/30)		2.23	ENSMUSG00000022847;ENSMUSG00000022883;ENSMUSG00000023078;ENSMUSG00000029417;ENSMUSG00000037872;ENSMUSG00000049103;ENSMUSG00000061353	Thpo;Robo1;Cxcl13;Cxcl9;Ackr1;Ccr2;Cxcl12	0% (0/30)		0	NA	NA	26.667% (8/30)		2.55	ENSMUSG00000019122;ENSMUSG00000027030;ENSMUSG00000029373;ENSMUSG00000029417;ENSMUSG00000037872;ENSMUSG00000049103;ENSMUSG00000050295;ENSMUSG00000059456	Ccl9;Stk39;Pf4;Cxcl9;Ackr1;Ccr2;Foxc1;Ptk2b	10% (3/30)		0.43	NA	NA	20% (6/30)		0.64	NA	NA
GO:0042832	defense response to protozoan	Reactions triggered in response to the presence of a protozoan that act to protect the cell or organism.	1	0.00894681	0.133762	0.192624	0.380131	0.732894	0% (0/18)		0	NA	NA	27.778% (5/18)		2.05	ENSMUSG00000028268;ENSMUSG00000028270;ENSMUSG00000029298;ENSMUSG00000054072;ENSMUSG00000105096	Gbp3;Gbp2;Gbp9;Iigp1;Gbp10	5.556% (1/18)		0.87	NA	NA	16.667% (3/18)		0.72	NA	NA	11.111% (2/18)		0.42	NA	NA	11.111% (2/18)		0.13	NA	NA
GO:0045597	positive regulation of cell differentiation	Any process that activates or increases the frequency, rate or extent of cell differentiation.	0.00437994	0.00592326	0.548833	0.00127221	0.1169	0.0390336	8.835% (66/747)		2.36	ENSMUSG00000000435;ENSMUSG00000000440;ENSMUSG00000001506;ENSMUSG00000002565;ENSMUSG00000002688;ENSMUSG00000002944;ENSMUSG00000003948;ENSMUSG00000004951;ENSMUSG00000009281;ENSMUSG00000020027;ENSMUSG00000020387;ENSMUSG00000020427;ENSMUSG00000021219;ENSMUSG00000021270;ENSMUSG00000022018;ENSMUSG00000022037;ENSMUSG00000022099;ENSMUSG00000023328;ENSMUSG00000024247;ENSMUSG00000024610;ENSMUSG00000024659;…	Myf5;Pparg;Col1a1;Scin;Prkd1;Cd36;Mmd;Hspb1;Rarres2;Socs2;Jade2;Igfbp3;Rgs6;Hsp90aa1;Rgcc;Clu;Dmtn;Ache;Pkdcc;Cd74;Anxa1;Ankrd1;Msr1;Baiap2;Cpeb1;Olfm1;Aurka;Edn3;Ccn1;Ephb2;Ctnnbip1;Prkcz;Ret;Cd27;Pak1;Agt;Smad3;Ptprf;Loxl2;H2-Aa;Wnt4;Trim67;Klf10;Dusp10;Tph1;Inhba;Pik3r1;Tspo;Enc1;Cmklr1;Reln;Dock5;Napepld;Tenm4;Nog;Ccr2;Fzd4;Amigo1;Foxo6;Ntrk2;Map6;Ptk2b;Mir133a-2;Tmem100;Cebpd;Ifi204	13.119% (98/747)		2.23	ENSMUSG00000000532;ENSMUSG00000000567;ENSMUSG00000000753;ENSMUSG00000001506;ENSMUSG00000002274;ENSMUSG00000002489;ENSMUSG00000006457;ENSMUSG00000008999;ENSMUSG00000015396;ENSMUSG00000016494;ENSMUSG00000017466;ENSMUSG00000018899;ENSMUSG00000019970;ENSMUSG00000020053;ENSMUSG00000020387;ENSMUSG00000020427;ENSMUSG00000020681;ENSMUSG00000021067;ENSMUSG00000021219;ENSMUSG00000021319;ENSMUSG00000021994;…	Acvr1b;Sox9;Serpinf1;Col1a1;Metrn;Tiam1;Actn3;Bmp7;Cd83;Cd34;Timp2;Irf1;Sgk1;Igf1;Jade2;Igfbp3;Ace;Sav1;Rgs6;Sfrp4;Wnt5a;Rgcc;Dab2;Myc;Nckap1l;Trp63;Thpo;Robo1;Wnt10b;Pkdcc;Dpysl3;Cd74;Htr7;Ankrd1;Cpeb1;Fam20c;Fn1;Nppc;Ptprc;Myog;Ddr2;Myoc;Frzb;Mdk;E2f1;Aurka;Edn3;Sfrp2;Ccn1;Glipr2;Prkcz;Cxcl9;Ret;Plxnd1;Wnt5b;Caprin2;Sash3;Il2rg;Gas6;Vegfc;Smad3;Loxl2;Dbn1;Cd276;Ndrg4;H2-Aa;Trim67;Klf10;Atoh8;Ca…	0.803% (6/747)		0.26	NA	NA	13.119% (98/747)		2.9	ENSMUSG00000000440;ENSMUSG00000000567;ENSMUSG00000000753;ENSMUSG00000001123;ENSMUSG00000001506;ENSMUSG00000001761;ENSMUSG00000003948;ENSMUSG00000005672;ENSMUSG00000006457;ENSMUSG00000008999;ENSMUSG00000015396;ENSMUSG00000015568;ENSMUSG00000020053;ENSMUSG00000020086;ENSMUSG00000020101;ENSMUSG00000020689;ENSMUSG00000021270;ENSMUSG00000021319;ENSMUSG00000021943;ENSMUSG00000021994;ENSMUSG00000022037;…	Pparg;Sox9;Serpinf1;Lgals9;Col1a1;Smo;Mmd;Kit;Actn3;Bmp7;Cd83;Lpl;Igf1;H2afy2;Vsir;Itgb3;Hsp90aa1;Sfrp4;Gdf10;Wnt5a;Clu;Dmtn;Enpp2;Adipoq;Wnt10b;Ptk7;Dpysl3;Cd74;Anxa1;Baiap2;Stat1;Fn1;Ptprc;Ccdc3;Vim;Olfm1;E2f1;Stmn2;Shox2;Glipr2;Ephb2;Ptch2;Prkcz;Pf4;Cxcl9;P2rx4;Ptn;Ret;Cd27;Tyrobp;Il2rg;Plxna3;Dixdc1;Anxa2;Ppp1r9a;Sox10;Ptprf;Loxl2;Dbn1;Cebpa;Eef2k;Isg15;Ripor2;H2-Aa;C1qa;Metrnl;Negr1;Cd53;Npn…	8.434% (63/747)		0.93	NA	NA	16.064% (120/747)		1.41	NA	NA
GO:0048048	embryonic eye morphogenesis	The process occurring in the embryo by which the anatomical structures of the post-embryonic eye are generated and organized.	0.179694	0.00593246	1	0.0405966	0.23166	0.395252	13.043% (3/23)		0.75	NA	NA	26.087% (6/23)		2.23	ENSMUSG00000008999;ENSMUSG00000015134;ENSMUSG00000020467;ENSMUSG00000027204;ENSMUSG00000053279;ENSMUSG00000060572	Bmp7;Aldh1a3;Efemp1;Fbn1;Aldh1a1;Mfap2	0% (0/23)		0	NA	NA	21.739% (5/23)		1.39	NA	NA	13.043% (3/23)		0.64	NA	NA	17.391% (4/23)		0.4	NA	NA
GO:1904064	positive regulation of cation transmembrane transport	NA	0.00134728	0.00613601	0.575526	0.0085126	0.668155	0.00510208	17.757% (19/107)		2.87	ENSMUSG00000004035;ENSMUSG00000022965;ENSMUSG00000023964;ENSMUSG00000024065;ENSMUSG00000025701;ENSMUSG00000025889;ENSMUSG00000026385;ENSMUSG00000027524;ENSMUSG00000028664;ENSMUSG00000031400;ENSMUSG00000031980;ENSMUSG00000032011;ENSMUSG00000032839;ENSMUSG00000042453;ENSMUSG00000044338;ENSMUSG00000050947;ENSMUSG00000061576;ENSMUSG00000065460;ENSMUSG00000090122	Gstm7;Ifngr2;Calcr;Ehd3;Alox5;Snca;Dbi;Edn3;Ephb2;G6pdx;Agt;Thy1;Trpc1;Reln;Aplnr;Amigo1;Dpp6;Mir133a-2;Kcne1l	14.953% (16/107)		2.21	ENSMUSG00000007122;ENSMUSG00000021591;ENSMUSG00000023964;ENSMUSG00000024065;ENSMUSG00000025889;ENSMUSG00000027524;ENSMUSG00000029417;ENSMUSG00000032011;ENSMUSG00000040136;ENSMUSG00000042453;ENSMUSG00000044338;ENSMUSG00000045103;ENSMUSG00000052920;ENSMUSG00000061576;ENSMUSG00000061603;ENSMUSG00000090122	Casq1;Glrx;Calcr;Ehd3;Snca;Edn3;Cxcl9;Thy1;Abcc8;Reln;Aplnr;Dmd;Prkg1;Dpp6;Akap6;Kcne1l	0.935% (1/107)		0.24	NA	NA	15.888% (17/107)		2.07	ENSMUSG00000020264;ENSMUSG00000022602;ENSMUSG00000025701;ENSMUSG00000026385;ENSMUSG00000028664;ENSMUSG00000029417;ENSMUSG00000031400;ENSMUSG00000031616;ENSMUSG00000032011;ENSMUSG00000032839;ENSMUSG00000034330;ENSMUSG00000037989;ENSMUSG00000038319;ENSMUSG00000038642;ENSMUSG00000044338;ENSMUSG00000051177;ENSMUSG00000056201	Slc36a2;Arc;Alox5;Dbi;Ephb2;Cxcl9;G6pdx;Ednra;Thy1;Trpc1;Plcg2;Wnk2;Kcnh2;Ctss;Aplnr;Plcb1;Cfl1	6.542% (7/107)		0.18	NA	NA	23.364% (25/107)		2.29	ENSMUSG00000007122;ENSMUSG00000021591;ENSMUSG00000022965;ENSMUSG00000023964;ENSMUSG00000024065;ENSMUSG00000025889;ENSMUSG00000026842;ENSMUSG00000027524;ENSMUSG00000028584;ENSMUSG00000028854;ENSMUSG00000029361;ENSMUSG00000031980;ENSMUSG00000032011;ENSMUSG00000032826;ENSMUSG00000040287;ENSMUSG00000042453;ENSMUSG00000044338;ENSMUSG00000045103;ENSMUSG00000045962;ENSMUSG00000050147;ENSMUSG00000050947;…	Casq1;Glrx;Ifngr2;Calcr;Ehd3;Snca;Abl1;Edn3;Lrrc38;Slc9a1;Nos1;Agt;Thy1;Ank2;Stac3;Reln;Aplnr;Dmd;Wnk1;F2rl3;Amigo1;Dpp6;Akap6;Kcne1l;Kcnj11
GO:0030282	bone mineralization	The deposition of hydroxyapatite, a form of calcium phosphate with the formula Ca10(PO4)6(OH)2, in bone tissue.	0.000499359	0.00616643	0.472667	0.000322918	0.22404	0.0440384	17.5% (14/80)		3.3	ENSMUSG00000024247;ENSMUSG00000024529;ENSMUSG00000028108;ENSMUSG00000028195;ENSMUSG00000028420;ENSMUSG00000029661;ENSMUSG00000032402;ENSMUSG00000032492;ENSMUSG00000036856;ENSMUSG00000037465;ENSMUSG00000048387;ENSMUSG00000049551;ENSMUSG00000059201;ENSMUSG00000059456	Pkdcc;Lox;Ecm1;Ccn1;Tmem38b;Col1a2;Smad3;Pth1r;Wnt4;Klf10;Osr1;Fzd9;Lep;Ptk2b	23.75% (19/80)		2.21	ENSMUSG00000000567;ENSMUSG00000006457;ENSMUSG00000008999;ENSMUSG00000020053;ENSMUSG00000020846;ENSMUSG00000021388;ENSMUSG00000022996;ENSMUSG00000024247;ENSMUSG00000025784;ENSMUSG00000025854;ENSMUSG00000026674;ENSMUSG00000028195;ENSMUSG00000028420;ENSMUSG00000029661;ENSMUSG00000032402;ENSMUSG00000035914;ENSMUSG00000037465;ENSMUSG00000049551;ENSMUSG00000054675	Sox9;Actn3;Bmp7;Igf1;Rflnb;Aspn;Wnt10b;Pkdcc;Clec3b;Fam20c;Ddr2;Ccn1;Tmem38b;Col1a2;Smad3;Cd276;Klf10;Fzd9;Tmem119	1.25% (1/80)		0.33	NA	NA	25% (20/80)		3.49	ENSMUSG00000000567;ENSMUSG00000006457;ENSMUSG00000008999;ENSMUSG00000020053;ENSMUSG00000022996;ENSMUSG00000024529;ENSMUSG00000028108;ENSMUSG00000029468;ENSMUSG00000029661;ENSMUSG00000029838;ENSMUSG00000030218;ENSMUSG00000031342;ENSMUSG00000031906;ENSMUSG00000032492;ENSMUSG00000035692;ENSMUSG00000038301;ENSMUSG00000048368;ENSMUSG00000054675;ENSMUSG00000055653;ENSMUSG00000059456	Sox9;Actn3;Bmp7;Igf1;Wnt10b;Lox;Ecm1;P2rx7;Col1a2;Ptn;Mgp;Gpm6b;Smpd3;Pth1r;Isg15;Snx10;Omd;Tmem119;Gpc3;Ptk2b	10% (8/80)		0.65	NA	NA	21.25% (17/80)		1.36	NA	NA
GO:0033273	response to vitamin	Any process that results in a change in state or activity of a cell or an organism (in terms of movement, secretion, enzyme production, gene expression, etc.) as a result of a vitamin stimulus.	0.172245	0.00630186	0.109108	0.00622709	0.253554	0.27096	14.085% (10/71)		0.76	NA	NA	16.901% (12/71)		2.2	ENSMUSG00000001506;ENSMUSG00000008999;ENSMUSG00000013584;ENSMUSG00000015533;ENSMUSG00000020303;ENSMUSG00000025777;ENSMUSG00000027750;ENSMUSG00000027792;ENSMUSG00000031451;ENSMUSG00000032315;ENSMUSG00000054612;ENSMUSG00000070348	Col1a1;Bmp7;Aldh1a2;Itga2;Stc2;Gdap1;Postn;Bche;Gas6;Cyp1a1;Mgmt;Ccnd1	2.817% (2/71)		0.96	NA	NA	18.31% (13/71)		2.21	ENSMUSG00000000440;ENSMUSG00000001506;ENSMUSG00000008999;ENSMUSG00000010663;ENSMUSG00000015533;ENSMUSG00000018593;ENSMUSG00000024079;ENSMUSG00000027750;ENSMUSG00000029838;ENSMUSG00000032725;ENSMUSG00000041736;ENSMUSG00000046402;ENSMUSG00000070348	Pparg;Col1a1;Bmp7;Fads1;Itga2;Sparc;Eif2ak2;Postn;Ptn;Folr2;Tspo;Rbp1;Ccnd1	14.085% (10/71)		0.6	NA	NA	16.901% (12/71)		0.57	NA	NA
GO:2001257	regulation of cation channel activity	NA	0.0856273	0.00630451	0.543662	0.319636	0.28178	0.0132723	14.286% (14/98)		1.07	NA	NA	15.306% (15/98)		2.2	ENSMUSG00000007122;ENSMUSG00000017737;ENSMUSG00000024065;ENSMUSG00000027827;ENSMUSG00000032192;ENSMUSG00000034593;ENSMUSG00000035640;ENSMUSG00000036902;ENSMUSG00000040136;ENSMUSG00000042453;ENSMUSG00000045103;ENSMUSG00000051790;ENSMUSG00000052920;ENSMUSG00000061603;ENSMUSG00000090122	Casq1;Mmp9;Ehd3;Kcnab1;Gnb5;Myo5a;Cbarp;Neto2;Abcc8;Reln;Dmd;Nlgn2;Prkg1;Akap6;Kcne1l	1.02% (1/98)		0.26	NA	NA	10.204% (10/98)		0.5	NA	NA	9.184% (9/98)		0.55	NA	NA	22.449% (22/98)		1.88	NA	NA
GO:0055080	cation homeostasis	Any process involved in the maintenance of an internal steady state of cations within an organism or cell.	0.126445	0.00633891	1	0.0847225	0.135767	0.0363792	11.83% (53/448)		0.9	NA	NA	12.946% (58/448)		2.2	ENSMUSG00000000682;ENSMUSG00000006611;ENSMUSG00000007122;ENSMUSG00000017446;ENSMUSG00000019970;ENSMUSG00000020303;ENSMUSG00000020573;ENSMUSG00000020681;ENSMUSG00000021994;ENSMUSG00000022094;ENSMUSG00000022346;ENSMUSG00000022416;ENSMUSG00000022797;ENSMUSG00000023032;ENSMUSG00000023078;ENSMUSG00000023964;ENSMUSG00000025270;ENSMUSG00000025889;ENSMUSG00000026062;ENSMUSG00000026395;ENSMUSG00000026822;…	Cd52;Hfe;Casq1;C1qtnf1;Sgk1;Stc2;Pik3cg;Ace;Wnt5a;Slc39a14;Myc;Cacna1i;Tfrc;Slc4a8;Cxcl13;Calcr;Alas2;Snca;Slc9a2;Ptprc;Lcn2;Edn3;Trpc3;Mcub;Bdh2;Tmem38b;Chrna9;Cxcl9;Trpm1;Coro1a;Glrx3;Mt2;Mt1;Car7;Hephl1;Thy1;Ubash3b;Cln6;Smad3;Myo5a;Tmtc2;Npy1r;Car14;Gck;Aplnr;Dmd;Kcna5;Cd24a;Mettl21c;Erfe;Marcksl1;Ccr2;Fzd9;Tmc8;Prkg1;Akap6;Ncs1;Slc8a3	1.786% (8/448)		0	NA	NA	14.286% (64/448)		1.07	NA	NA	8.705% (39/448)		0.87	NA	NA	18.75% (84/448)		1.44	NA	NA
GO:0007186	G protein-coupled receptor signaling pathway	A series of molecular signals that proceeds with an activated receptor promoting the exchange of GDP for GTP on the alpha-subunit of an associated heterotrimeric G-protein complex. The GTP-bound activated alpha-G-protein then dissociates from the beta- and gamma-subunits to further transmit the signal within the cell. The pathway begins with receptor-ligand interaction, or for basal GPCR signalin…	0.000272757	0.00637964	0.473165	6.65682e-05	0.479502	0.427283	13.043% (42/322)		3.56	ENSMUSG00000015243;ENSMUSG00000020963;ENSMUSG00000021219;ENSMUSG00000022206;ENSMUSG00000023267;ENSMUSG00000023964;ENSMUSG00000024659;ENSMUSG00000025889;ENSMUSG00000026938;ENSMUSG00000027762;ENSMUSG00000028782;ENSMUSG00000031144;ENSMUSG00000031298;ENSMUSG00000031394;ENSMUSG00000031613;ENSMUSG00000031980;ENSMUSG00000032492;ENSMUSG00000033174;ENSMUSG00000036078;ENSMUSG00000037010;ENSMUSG00000039956;…	Abca1;Tshr;Rgs6;Npr3;Gabrr2;Calcr;Anxa1;Snca;Fcna;Sucnr1;Adgrb2;Syp;Adgrg2;Opn1mw;Hpgd;Agt;Pth1r;Mgll;Sigmar1;Apln;Mrap;Ptger3;C3ar1;Fzd7;Cmklr1;Adora1;Gng2;Aplnr;Olfr1033;Mc2r;Ccr2;C5ar1;Fzd9;Fzd4;Lpar4;Gnai1;Gpr182;Mir133a-2;Rdh11;Gpr179;Arrdc3;Chml	11.491% (37/322)		2.2	ENSMUSG00000020573;ENSMUSG00000021219;ENSMUSG00000021994;ENSMUSG00000023267;ENSMUSG00000023964;ENSMUSG00000024186;ENSMUSG00000024597;ENSMUSG00000024697;ENSMUSG00000024798;ENSMUSG00000025889;ENSMUSG00000028782;ENSMUSG00000029417;ENSMUSG00000030523;ENSMUSG00000030844;ENSMUSG00000031070;ENSMUSG00000031394;ENSMUSG00000031486;ENSMUSG00000031659;ENSMUSG00000032192;ENSMUSG00000032528;ENSMUSG00000032766;…	Pik3cg;Rgs6;Wnt5a;Gabrr2;Calcr;Rgs11;Slc12a2;Gna14;Htr7;Snca;Adgrb2;Cxcl9;Trpm1;Rgs10;Mrgprf;Opn1mw;Adgra2;Adcy7;Gnb5;Vipr1;Gng11;Rac2;Ramp1;Npy1r;Apln;Kcnk2;Gng2;Aplnr;Gng7;Ccr2;Prokr1;Fzd9;Ptafr;Celsr2;Gpr179;Gpr27;Arrdc3	0.932% (3/322)		0.32	NA	NA	20.186% (65/322)		4.18	ENSMUSG00000001761;ENSMUSG00000003228;ENSMUSG00000004730;ENSMUSG00000007480;ENSMUSG00000007655;ENSMUSG00000018326;ENSMUSG00000018909;ENSMUSG00000019122;ENSMUSG00000020654;ENSMUSG00000020689;ENSMUSG00000020901;ENSMUSG00000020963;ENSMUSG00000021719;ENSMUSG00000021994;ENSMUSG00000022206;ENSMUSG00000022840;ENSMUSG00000024659;ENSMUSG00000024697;ENSMUSG00000024998;ENSMUSG00000026463;ENSMUSG00000027762;…	Smo;Grk5;Adgre1;Mc5r;Cav1;Ywhab;Arrb1;Ccl9;Adcy3;Itgb3;Pik3r5;Tshr;Rgs7bp;Wnt5a;Npr3;Adcy5;Anxa1;Gna14;Plce1;Atp2b4;Sucnr1;Stmn1;Pf4;Cxcl9;Adcyap1r1;Mrgprf;Adgrg2;Gabra3;Opn1mw;Adgra2;Adrb3;Hpgd;Ednra;Adcy7;Pth1r;Mgll;Rac2;Lpar6;Sigmar1;Apln;Gngt2;Mrap;Ptger3;Spns2;C3ar1;Kctd12b;Cmklr1;Adora1;Aplnr;Fzd1;Hcar2;Gng7;Ccr2;Oxtr;C5ar1;Hcar1;Lpar4;Fzd2;Plcb1;Ptafr;Gnai1;Gpr179;Gpr27;Arrdc3;Chml	7.453% (24/322)		0.32	NA	NA	14.286% (46/322)		0.37	NA	NA
GO:0022603	regulation of anatomical structure morphogenesis	Any process that modulates the frequency, rate or extent of anatomical structure morphogenesis.	0.0851075	0.00640803	0.935485	0.0378367	0.112991	0.712984	8.575% (65/758)		1.07	NA	NA	10.29% (78/758)		2.19	ENSMUSG00000000567;ENSMUSG00000000753;ENSMUSG00000002274;ENSMUSG00000002489;ENSMUSG00000005087;ENSMUSG00000008999;ENSMUSG00000013236;ENSMUSG00000015745;ENSMUSG00000016494;ENSMUSG00000017144;ENSMUSG00000017737;ENSMUSG00000019850;ENSMUSG00000019970;ENSMUSG00000021388;ENSMUSG00000021994;ENSMUSG00000022018;ENSMUSG00000022150;ENSMUSG00000022346;ENSMUSG00000022438;ENSMUSG00000022883;ENSMUSG00000023886;…	Sox9;Serpinf1;Metrn;Tiam1;Cd44;Bmp7;Ptprs;Plekho1;Cd34;Rnd3;Mmp9;Tnfaip3;Sgk1;Aspn;Wnt5a;Rgcc;Dab2;Myc;Parvb;Robo1;Smoc2;Epb41l3;Cyp1b1;Fgd1;Hgs;Eya1;Col5a2;Fn1;Myog;Glul;Myoc;Col5a1;Creb3l1;Mdk;Postn;Sfrp2;Ddah1;Pdlim5;Adgrb2;Cxcl9;Wasf3;Ret;Plxnd1;Caprin2;Coro1a;Adgra2;Vegfc;Thy1;Ctsh;Scx;Dbn1;Vat1;Lrg1;Srcin1;Arhgap18;Abcc8;Dnm3;Sh3kbp1;Reln;Ago4;Aplnr;Dact1;Tubb2b;Ccbe1;Tgif1;Adamts12;Fgfbp1;…	0.66% (5/758)		0.03	NA	NA	14.776% (112/758)		1.42	NA	NA	8.443% (64/758)		0.95	NA	NA	13.193% (100/758)		0.15	NA	NA
GO:0014894	response to denervation involved in regulation of muscle adaptation	Any process that results in a change in state or activity of a cell or an organism (in terms of movement, secretion, enzyme production, gene expression, etc.) as a result of a denervation stimulus. This process occurs as part of the regulation of muscle adaptation.	1	0.000436697	1	0.206194	0.529866	0.0382132	0% (0/10)		0	NA	NA	50% (5/10)		3.36	ENSMUSG00000006457;ENSMUSG00000007122;ENSMUSG00000022358;ENSMUSG00000026459;ENSMUSG00000045103	Actn3;Casq1;Fbxo32;Myog;Dmd	0% (0/10)		0	NA	NA	20% (2/10)		0.69	NA	NA	10% (1/10)		0.28	NA	NA	40% (4/10)		1.42	NA	NA
GO:0003073	regulation of systemic arterial blood pressure	The process that modulates the force with which blood travels through the systemic arterial circulatory system. The process is controlled by a balance of processes that increase pressure and decrease pressure.	0.613398	0.00355087	1	0.217655	0.057254	0.0500384	13.793% (8/58)		0.21	NA	NA	18.966% (11/58)		2.45	ENSMUSG00000020439;ENSMUSG00000020681;ENSMUSG00000020684;ENSMUSG00000024713;ENSMUSG00000027524;ENSMUSG00000027750;ENSMUSG00000028194;ENSMUSG00000030223;ENSMUSG00000031451;ENSMUSG00000049538;ENSMUSG00000053719	Smtn;Ace;Rasl10b;Pcsk5;Edn3;Postn;Ddah1;Ptpro;Gas6;Adamts16;Klk1b26	0% (0/58)		0	NA	NA	17.241% (10/58)		0.66	NA	NA	13.793% (8/58)		1.24	NA	NA	22.414% (13/58)		1.3	NA	NA
GO:0097091	synaptic vesicle clustering	The process that results in grouping synaptic vesicles in presynaptic structures.	0.153632	0.00684738	0.083988	0.623432	1	0.0536418	18.182% (2/11)		0.81	NA	NA	36.364% (4/11)		2.16	ENSMUSG00000007659;ENSMUSG00000009394;ENSMUSG00000051790;ENSMUSG00000061601	Bcl2l1;Syn2;Nlgn2;Pclo	9.091% (1/11)		1.08	NA	NA	9.091% (1/11)		0.21	NA	NA	0% (0/11)		0	NA	NA	36.364% (4/11)		1.27	NA	NA
GO:0045725	positive regulation of glycogen biosynthetic process	Any process that activates or increases the frequency, rate or extent of the chemical reactions and pathways resulting in the formation of glycogen.	0.153632	0.00684738	0.083988	0.623432	1	0.0112132	18.182% (2/11)		0.81	NA	NA	36.364% (4/11)		2.16	ENSMUSG00000020053;ENSMUSG00000041798;ENSMUSG00000046491;ENSMUSG00000055980	Igf1;Gck;C1qtnf2;Irs1	9.091% (1/11)		1.08	NA	NA	9.091% (1/11)		0.21	NA	NA	0% (0/11)		0	NA	NA	45.455% (5/11)		1.95	NA	NA
GO:1901201	regulation of extracellular matrix assembly	NA	0.0292985	0.00684738	1	0.623432	1	0.0536418	27.273% (3/11)		1.53	NA	NA	36.364% (4/11)		2.16	ENSMUSG00000000567;ENSMUSG00000022018;ENSMUSG00000032402;ENSMUSG00000033420	Sox9;Rgcc;Smad3;Antxr1	0% (0/11)		0	NA	NA	9.091% (1/11)		0.21	NA	NA	0% (0/11)		0	NA	NA	36.364% (4/11)		1.27	NA	NA
GO:0022409	positive regulation of cell-cell adhesion	Any process that activates or increases the rate or extent of cell adhesion to another cell.	0.0145155	0.00686365	0.115007	0.0408653	0.0745454	0.0823592	11.409% (17/149)		1.84	NA	NA	22.148% (33/149)		2.16	ENSMUSG00000005087;ENSMUSG00000008999;ENSMUSG00000011256;ENSMUSG00000015396;ENSMUSG00000016496;ENSMUSG00000018899;ENSMUSG00000020053;ENSMUSG00000021994;ENSMUSG00000022488;ENSMUSG00000022797;ENSMUSG00000023078;ENSMUSG00000024610;ENSMUSG00000026395;ENSMUSG00000026494;ENSMUSG00000027239;ENSMUSG00000027947;ENSMUSG00000028909;ENSMUSG00000029053;ENSMUSG00000030707;ENSMUSG00000030793;ENSMUSG00000031101;…	Cd44;Bmp7;Adam19;Cd83;Cd274;Irf1;Igf1;Wnt5a;Nckap1l;Tfrc;Cxcl13;Cd74;Ptprc;Kif26b;Mdk;Il6ra;Ptpru;Prkcz;Coro1a;Pycard;Sash3;Il2rg;Thy1;Dpp4;Cd276;H2-Aa;Dusp10;Cd24a;Ccr2;Ptafr;Cd59b;Il1rl2;H2-Ab1	2.013% (3/149)		0.94	NA	NA	20.134% (30/149)		1.39	NA	NA	10.738% (16/149)		1.13	NA	NA	18.121% (27/149)		1.08	NA	NA
GO:0090023	positive regulation of neutrophil chemotaxis	Any process that increases the frequency, rate, or extent of neutrophil chemotaxis. Neutrophil chemotaxis is the directed movement of a neutrophil cell, the most numerous polymorphonuclear leukocyte found in the blood, in response to an external stimulus, usually an infection or wounding.	0.0203126	0.00688065	1	0.000283405	0.121473	0.702815	23.529% (4/17)		1.69	NA	NA	29.412% (5/17)		2.16	ENSMUSG00000022488;ENSMUSG00000024610;ENSMUSG00000027239;ENSMUSG00000033220;ENSMUSG00000039145	Nckap1l;Cd74;Mdk;Rac2;Camk1d	0% (0/17)		0	NA	NA	41.176% (7/17)		3.55	ENSMUSG00000016024;ENSMUSG00000024610;ENSMUSG00000031616;ENSMUSG00000033220;ENSMUSG00000036006;ENSMUSG00000040552;ENSMUSG00000049130	Lbp;Cd74;Ednra;Rac2;Ripor2;C3ar1;C5ar1	17.647% (3/17)		0.92	NA	NA	11.765% (2/17)		0.15	NA	NA
GO:0046633	alpha-beta T cell proliferation	The expansion of an alpha-beta T cell population by cell division.	0.796063	0.00741596	1	0.23263	0.529085	0.428271	4.167% (1/24)		0.1	NA	NA	25% (6/24)		2.13	ENSMUSG00000016496;ENSMUSG00000018899;ENSMUSG00000020143;ENSMUSG00000026395;ENSMUSG00000047139;ENSMUSG00000049103	Cd274;Irf1;Dock2;Ptprc;Cd24a;Ccr2	0% (0/24)		0	NA	NA	33.333% (8/24)		0.63	NA	NA	8.333% (2/24)		0.28	NA	NA	16.667% (4/24)		0.37	NA	NA
GO:0048820	hair follicle maturation	A developmental process, independent of morphogenetic (shape) change, that is required for a hair follicle to attain its fully functional state.	0.517271	0.00684738	1	0.238651	0.0406178	0.186118	9.091% (1/11)		0.29	NA	NA	36.364% (4/11)		2.16	ENSMUSG00000021595;ENSMUSG00000021994;ENSMUSG00000022996;ENSMUSG00000034593	Nsun2;Wnt5a;Wnt10b;Myo5a	0% (0/11)		0	NA	NA	18.182% (2/11)		0.62	NA	NA	27.273% (3/11)		1.39	NA	NA	27.273% (3/11)		0.73	NA	NA
GO:0060047	heart contraction	The multicellular organismal process in which the heart decreases in volume in a characteristic way to propel blood through the body.	0.185736	0.00697591	1	0.810825	0.984719	0.0811713	10.884% (16/147)		0.73	NA	NA	13.605% (20/147)		2.16	ENSMUSG00000020439;ENSMUSG00000020681;ENSMUSG00000024065;ENSMUSG00000024486;ENSMUSG00000027488;ENSMUSG00000027524;ENSMUSG00000028420;ENSMUSG00000030247;ENSMUSG00000031068;ENSMUSG00000037010;ENSMUSG00000041417;ENSMUSG00000045103;ENSMUSG00000045534;ENSMUSG00000049281;ENSMUSG00000052920;ENSMUSG00000060843;ENSMUSG00000061603;ENSMUSG00000061816;ENSMUSG00000068614;ENSMUSG00000090122	Smtn;Ace;Ehd3;Hbegf;Snta1;Edn3;Tmem38b;Kcnj8;Glrx3;Apln;Pik3r1;Dmd;Kcna5;Scn3b;Prkg1;Ctnna3;Akap6;Myl1;Actc1;Kcne1l	0% (0/147)		0	NA	NA	6.803% (10/147)		0.09	NA	NA	3.401% (5/147)		0.01	NA	NA	23.129% (34/147)		1.09	NA	NA
GO:0006814	sodium ion transport	The directed movement of sodium ions (Na+) into, out of or within a cell, or between cells, by means of some agent such as a transporter or pore.	0.0385129	0.00703101	0.611496	0.0213792	0.632662	0.672874	11.017% (13/118)		1.41	NA	NA	14.407% (17/118)		2.15	ENSMUSG00000019970;ENSMUSG00000020893;ENSMUSG00000021591;ENSMUSG00000023032;ENSMUSG00000024042;ENSMUSG00000024597;ENSMUSG00000026062;ENSMUSG00000027488;ENSMUSG00000029321;ENSMUSG00000033998;ENSMUSG00000036902;ENSMUSG00000045103;ENSMUSG00000049281;ENSMUSG00000066705;ENSMUSG00000070570;ENSMUSG00000078532;ENSMUSG00000079055	Sgk1;Per1;Glrx;Slc4a8;Sik1;Slc12a2;Slc9a2;Snta1;Slc10a6;Kcnk1;Neto2;Dmd;Scn3b;Fxyd6;Slc17a7;Nkain1;Slc8a3	0.847% (1/118)		0.21	NA	NA	14.407% (17/118)		1.67	NA	NA	6.78% (8/118)		0.2	NA	NA	19.492% (23/118)		0.17	NA	NA
GO:0071549	cellular response to dexamethasone stimulus	Any process that results in a change in state or activity of a cell (in terms of movement, secretion, enzyme production, gene expression, etc.) as a result of a dexamethasone stimulus.	0.0451788	0.00709609	0.219204	0.267164	0.669641	0.126302	16.129% (5/31)		1.35	NA	NA	22.581% (7/31)		2.15	ENSMUSG00000000753;ENSMUSG00000020108;ENSMUSG00000022358;ENSMUSG00000028967;ENSMUSG00000031490;ENSMUSG00000044167;ENSMUSG00000047343	Serpinf1;Ddit4;Fbxo32;Errfi1;Eif4ebp1;Foxo1;Mettl21c	3.226% (1/31)		0.66	NA	NA	12.903% (4/31)		0.57	NA	NA	6.452% (2/31)		0.17	NA	NA	22.581% (7/31)		0.9	NA	NA
GO:0048565	digestive tract development	The process whose specific outcome is the progression of the digestive tract over time, from its formation to the mature structure. The digestive tract is the anatomical structure through which food passes and is processed.	0.0334441	0.00713142	0.476883	0.0329318	0.541824	0.324941	12.346% (10/81)		1.48	NA	NA	16.049% (13/81)		2.15	ENSMUSG00000013584;ENSMUSG00000021067;ENSMUSG00000021994;ENSMUSG00000022510;ENSMUSG00000023067;ENSMUSG00000024247;ENSMUSG00000024713;ENSMUSG00000026043;ENSMUSG00000027996;ENSMUSG00000032315;ENSMUSG00000032402;ENSMUSG00000036862;ENSMUSG00000044548	Aldh1a2;Sav1;Wnt5a;Trp63;Cdkn1a;Pkdcc;Pcsk5;Col3a1;Sfrp2;Cyp1a1;Smad3;Dchs1;Dact1	1.235% (1/81)		0.32	NA	NA	19.753% (16/81)		1.48	NA	NA	7.407% (6/81)		0.27	NA	NA	16.049% (13/81)		0.49	NA	NA
GO:1903243	negative regulation of cardiac muscle hypertrophy in response to stress	NA	0.00451877	0.00714728	1	0.412924	1	0.0380584	50% (3/6)		2.34	ENSMUSG00000028967;ENSMUSG00000032402;ENSMUSG00000044167	Errfi1;Smad3;Foxo1	50% (3/6)		2.15	ENSMUSG00000028967;ENSMUSG00000032402;ENSMUSG00000044167	Errfi1;Smad3;Foxo1	0% (0/6)		0	NA	NA	16.667% (1/6)		0.38	NA	NA	0% (0/6)		0	NA	NA	50% (3/6)		1.42	NA	NA
GO:0015671	oxygen transport	The directed movement of oxygen (O2) into, out of or within a cell, or between cells, by means of some agent such as a transporter or pore.	0.00451877	0.00714728	1	0.412924	1	0.00431649	50% (3/6)		2.34	ENSMUSG00000052305;ENSMUSG00000069919;ENSMUSG00000073940	Hbb-bs;Hba-a1;Hbb-bt	50% (3/6)		2.15	ENSMUSG00000052305;ENSMUSG00000069919;ENSMUSG00000073940	Hbb-bs;Hba-a1;Hbb-bt	0% (0/6)		0	NA	NA	16.667% (1/6)		0.38	NA	NA	0% (0/6)		0	NA	NA	66.667% (4/6)		2.36	ENSMUSG00000052305;ENSMUSG00000069917;ENSMUSG00000069919;ENSMUSG00000073940	Hbb-bs;Hba-a2;Hba-a1;Hbb-bt
GO:0043568	positive regulation of insulin-like growth factor receptor signaling pathway	Any process that increases the frequency, rate or extent of insulin-like growth factor receptor signaling.	0.00451877	0.00714728	1	0.412924	1	0.0380584	50% (3/6)		2.34	ENSMUSG00000017493;ENSMUSG00000020427;ENSMUSG00000026185	Igfbp4;Igfbp3;Igfbp5	50% (3/6)		2.15	ENSMUSG00000020053;ENSMUSG00000020427;ENSMUSG00000026185	Igf1;Igfbp3;Igfbp5	0% (0/6)		0	NA	NA	16.667% (1/6)		0.38	NA	NA	0% (0/6)		0	NA	NA	50% (3/6)		1.42	NA	NA
GO:0035567	non-canonical Wnt signaling pathway	The series of molecular signals initiated by binding of a Wnt protein to a frizzled family receptor on the surface of the target cell, followed by propagation of the signal via effectors other than beta-catenin.	0.631649	0.00882556	0.273419	0.246097	0.162081	0.822454	12.5% (5/40)		0.2	NA	NA	20% (8/40)		2.05	ENSMUSG00000021319;ENSMUSG00000021994;ENSMUSG00000022150;ENSMUSG00000026697;ENSMUSG00000027004;ENSMUSG00000027996;ENSMUSG00000044548;ENSMUSG00000049551	Sfrp4;Wnt5a;Dab2;Myoc;Frzb;Sfrp2;Dact1;Fzd9	2.5% (1/40)		0.56	NA	NA	20% (8/40)		0.61	NA	NA	12.5% (5/40)		0.79	NA	NA	10% (4/40)		0.08	NA	NA
GO:0033625	positive regulation of integrin activation	Any process that activates or increases the frequency, rate, or extent of integrin activation.	0.327778	0.00714728	1	0.412924	0.36413	0.0380584	16.667% (1/6)		0.48	NA	NA	50% (3/6)		2.15	ENSMUSG00000023078;ENSMUSG00000024713;ENSMUSG00000047139	Cxcl13;Pcsk5;Cd24a	0% (0/6)		0	NA	NA	16.667% (1/6)		0.38	NA	NA	16.667% (1/6)		0.44	NA	NA	50% (3/6)		1.42	NA	NA
GO:2000049	positive regulation of cell-cell adhesion mediated by cadherin	NA	0.327778	0.00714728	1	0.412924	1	0.196054	16.667% (1/6)		0.48	NA	NA	50% (3/6)		2.15	ENSMUSG00000011256;ENSMUSG00000021994;ENSMUSG00000028909	Adam19;Wnt5a;Ptpru	0% (0/6)		0	NA	NA	16.667% (1/6)		0.38	NA	NA	0% (0/6)		0	NA	NA	33.333% (2/6)		0.71	NA	NA
GO:0071425	hematopoietic stem cell proliferation	The expansion of a hematopoietic stem cell population by cell division. A hematopoietic stem cell is a stem cell from which all cells of the lymphoid and myeloid lineages develop.	1	0.00362923	1	0.262031	0.457557	0.570154	0% (0/21)		0	NA	NA	28.571% (6/21)		2.44	ENSMUSG00000016494;ENSMUSG00000020681;ENSMUSG00000021994;ENSMUSG00000022847;ENSMUSG00000022996;ENSMUSG00000027996	Cd34;Ace;Wnt5a;Thpo;Wnt10b;Sfrp2	0% (0/21)		0	NA	NA	14.286% (3/21)		0.58	NA	NA	9.524% (2/21)		0.34	NA	NA	14.286% (3/21)		0.24	NA	NA
GO:0046006	regulation of activated T cell proliferation	Any process that modulates the frequency, rate or extent of activated T cell proliferation.	0.751177	0.00362923	1	0.262031	0.457557	0.059379	4.762% (1/21)		0.12	NA	NA	28.571% (6/21)		2.44	ENSMUSG00000016496;ENSMUSG00000020053;ENSMUSG00000022221;ENSMUSG00000027947;ENSMUSG00000030793;ENSMUSG00000047139	Cd274;Igf1;Ripk3;Il6ra;Pycard;Cd24a	0% (0/21)		0	NA	NA	14.286% (3/21)		0.58	NA	NA	9.524% (2/21)		0.34	NA	NA	28.571% (6/21)		1.23	NA	NA
GO:0048050	post-embryonic eye morphogenesis	The process, occurring after embryonic development, by which the anatomical structures of the eye are generated and organized. The eye is the organ of sight.	0.327778	0.00714728	1	0.0100413	0.0650223	0.590331	16.667% (1/6)		0.48	NA	NA	50% (3/6)		2.15	ENSMUSG00000020467;ENSMUSG00000027204;ENSMUSG00000060572	Efemp1;Fbn1;Mfap2	0% (0/6)		0	NA	NA	50% (3/6)		2	NA	NA	33.333% (2/6)		1.19	NA	NA	16.667% (1/6)		0.23	NA	NA
GO:0009635	response to herbicide	Any process that results in a change in state or activity of a cell or an organism (in terms of movement, secretion, enzyme production, gene expression, etc.) as a result of a herbicide stimulus. Herbicides are chemicals used to kill or control the growth of plants.	0.0516955	0.00714728	1	0.412924	0.36413	0.0380584	33.333% (2/6)		1.29	NA	NA	50% (3/6)		2.15	ENSMUSG00000026822;ENSMUSG00000032315;ENSMUSG00000032348	Lcn2;Cyp1a1;Gsta4	0% (0/6)		0	NA	NA	16.667% (1/6)		0.38	NA	NA	16.667% (1/6)		0.44	NA	NA	50% (3/6)		1.42	NA	NA
GO:0040036	regulation of fibroblast growth factor receptor signaling pathway	Any process that modulates the frequency, rate or extent of fibroblast growth factor receptor signaling pathway activity.	0.000567529	0.00741596	0.174289	0.0478231	0.0921856	0.701755	29.167% (7/24)		3.25	ENSMUSG00000006800;ENSMUSG00000008090;ENSMUSG00000023886;ENSMUSG00000036856;ENSMUSG00000037010;ENSMUSG00000048373;ENSMUSG00000048616	Sulf2;Fgfrl1;Smoc2;Wnt4;Apln;Fgfbp1;Nog	25% (6/24)		2.13	ENSMUSG00000021994;ENSMUSG00000023886;ENSMUSG00000025854;ENSMUSG00000027230;ENSMUSG00000037010;ENSMUSG00000048373	Wnt5a;Smoc2;Fam20c;Creb3l1;Apln;Fgfbp1	4.167% (1/24)		0.76	NA	NA	20.833% (5/24)		1.32	NA	NA	16.667% (4/24)		1.04	NA	NA	25% (6/24)		0.15	NA	NA
GO:0032675	regulation of interleukin-6 production	Any process that modulates the frequency, rate, or extent of interleukin-6 production.	1	0.00407503	1	0.306529	0.134376	0.580301	11.864% (7/59)		0	NA	NA	18.644% (11/59)		2.39	ENSMUSG00000019850;ENSMUSG00000021994;ENSMUSG00000022488;ENSMUSG00000024379;ENSMUSG00000027947;ENSMUSG00000030793;ENSMUSG00000031451;ENSMUSG00000037379;ENSMUSG00000047139;ENSMUSG00000050222;ENSMUSG00000070942	Tnfaip3;Wnt5a;Nckap1l;Tslp;Il6ra;Pycard;Gas6;Spon2;Cd24a;Il17d;Il1rl2	0% (0/59)		0	NA	NA	20.339% (12/59)		0.51	NA	NA	11.864% (7/59)		0.87	NA	NA	13.559% (8/59)		0.24	NA	NA
GO:0010718	positive regulation of epithelial to mesenchymal transition	Any process that increases the rate, frequency, or extent of epithelial to mesenchymal transition. Epithelial to mesenchymal transition is where an epithelial cell loses apical/basolateral polarity, severs intercellular adhesive junctions, degrades basement membrane components and becomes a migratory mesenchymal cell.	0.101396	0.00754564	1	0.108974	0.060473	0.45688	12.821% (5/39)		0.99	NA	NA	20.513% (8/39)		2.12	ENSMUSG00000001506;ENSMUSG00000008999;ENSMUSG00000022018;ENSMUSG00000022150;ENSMUSG00000027239;ENSMUSG00000028480;ENSMUSG00000032402;ENSMUSG00000034205	Col1a1;Bmp7;Rgcc;Dab2;Mdk;Glipr2;Smad3;Loxl2	0% (0/39)		0	NA	NA	15.385% (6/39)		0.96	NA	NA	15.385% (6/39)		1.22	NA	NA	15.385% (6/39)		0.34	NA	NA
GO:0071230	cellular response to amino acid stimulus	Any process that results in a change in state or activity of a cell (in terms of movement, secretion, enzyme production, gene expression, etc.) as a result of an amino acid stimulus. An amino acid is a carboxylic acids containing one or more amino groups.	0.00226329	0.00768769	1	0.0179703	0.00594532	0.00201201	17.188% (11/64)		2.65	ENSMUSG00000001506;ENSMUSG00000007659;ENSMUSG00000020122;ENSMUSG00000025372;ENSMUSG00000025586;ENSMUSG00000026043;ENSMUSG00000028019;ENSMUSG00000029661;ENSMUSG00000031740;ENSMUSG00000050947;ENSMUSG00000055254	Col1a1;Bcl2l1;Egfr;Baiap2;Cpeb1;Col3a1;Pdgfc;Col1a2;Mmp2;Amigo1;Ntrk2	17.188% (11/64)		2.11	ENSMUSG00000001119;ENSMUSG00000001506;ENSMUSG00000007659;ENSMUSG00000025586;ENSMUSG00000026042;ENSMUSG00000026043;ENSMUSG00000029661;ENSMUSG00000031740;ENSMUSG00000038332;ENSMUSG00000040690;ENSMUSG00000056501	Col6a1;Col1a1;Bcl2l1;Cpeb1;Col5a2;Col3a1;Col1a2;Mmp2;Sesn1;Col16a1;Cebpb	0% (0/64)		0	NA	NA	17.188% (11/64)		1.75	NA	NA	17.188% (11/64)		2.23	ENSMUSG00000001119;ENSMUSG00000001506;ENSMUSG00000006519;ENSMUSG00000024238;ENSMUSG00000025586;ENSMUSG00000026042;ENSMUSG00000026043;ENSMUSG00000029661;ENSMUSG00000031502;ENSMUSG00000038332;ENSMUSG00000055254	Col6a1;Col1a1;Cyba;Zeb1;Cpeb1;Col5a2;Col3a1;Col1a2;Col4a1;Sesn1;Ntrk2	28.125% (18/64)		2.7	ENSMUSG00000001119;ENSMUSG00000001506;ENSMUSG00000006435;ENSMUSG00000007659;ENSMUSG00000020122;ENSMUSG00000020661;ENSMUSG00000023826;ENSMUSG00000025586;ENSMUSG00000026043;ENSMUSG00000026509;ENSMUSG00000028991;ENSMUSG00000029661;ENSMUSG00000031740;ENSMUSG00000032350;ENSMUSG00000050552;ENSMUSG00000050947;ENSMUSG00000056501;ENSMUSG00000091512	Col6a1;Col1a1;Neurl1a;Bcl2l1;Egfr;Dnmt3a;Prkn;Cpeb1;Col3a1;Capn2;Mtor;Col1a2;Mmp2;Gclc;Lamtor4;Amigo1;Cebpb;Lamtor3
GO:0009612	response to mechanical stimulus	Any process that results in a change in state or activity of a cell or an organism (in terms of movement, secretion, enzyme production, gene expression, etc.) as a result of a mechanical stimulus.	0.150478	0.00778587	0.366548	0.054246	0.192478	0.0786605	8.696% (14/161)		0.82	NA	NA	14.907% (24/161)		2.11	ENSMUSG00000000567;ENSMUSG00000001506;ENSMUSG00000015533;ENSMUSG00000018899;ENSMUSG00000020053;ENSMUSG00000020423;ENSMUSG00000020941;ENSMUSG00000022346;ENSMUSG00000024798;ENSMUSG00000024803;ENSMUSG00000026043;ENSMUSG00000027239;ENSMUSG00000027750;ENSMUSG00000029205;ENSMUSG00000031740;ENSMUSG00000032086;ENSMUSG00000034161;ENSMUSG00000036390;ENSMUSG00000037624;ENSMUSG00000045103;ENSMUSG00000045534;…	Sox9;Col1a1;Itga2;Irf1;Igf1;Btg2;Map3k14;Myc;Htr7;Ankrd1;Col3a1;Mdk;Postn;Chrna9;Mmp2;Bace1;Scx;Gadd45a;Kcnk2;Dmd;Kcna5;Tifab;Jun;Cxcl12	1.242% (2/161)		0.44	NA	NA	12.422% (20/161)		1.27	NA	NA	9.317% (15/161)		0.72	NA	NA	18.012% (29/161)		1.1	NA	NA
GO:0042391	regulation of membrane potential	Any process that modulates the establishment or extent of a membrane potential, the electric potential existing across any membrane arising from charges in the membrane itself and from the charges present in the media on either side of the membrane.	0.0583653	0.00792292	0.619599	0.715541	0.800504	0.0155243	10.305% (27/262)		1.23	NA	NA	11.832% (31/262)		2.1	ENSMUSG00000001986;ENSMUSG00000007659;ENSMUSG00000021591;ENSMUSG00000022346;ENSMUSG00000022416;ENSMUSG00000023267;ENSMUSG00000024065;ENSMUSG00000025889;ENSMUSG00000026697;ENSMUSG00000027488;ENSMUSG00000028280;ENSMUSG00000029053;ENSMUSG00000029205;ENSMUSG00000030247;ENSMUSG00000033998;ENSMUSG00000034675;ENSMUSG00000035226;ENSMUSG00000037624;ENSMUSG00000038257;ENSMUSG00000042453;ENSMUSG00000045103;…	Gria3;Bcl2l1;Glrx;Myc;Cacna1i;Gabrr2;Ehd3;Snca;Myoc;Snta1;Gabrr1;Prkcz;Chrna9;Kcnj8;Kcnk1;Dbn1;Rims4;Kcnk2;Glra3;Reln;Dmd;Kcna5;Scn3b;Fzd9;Nlgn2;Jun;Ctnna3;Dpp6;Akap6;Slc17a7;Kcne1l	0.763% (2/262)		0.21	NA	NA	12.214% (32/262)		0.15	NA	NA	6.107% (16/262)		0.1	NA	NA	18.702% (49/262)		1.81	NA	NA
GO:0048659	smooth muscle cell proliferation	The multiplication or reproduction of smooth muscle cells, resulting in the expansion of a cell population.	0.406036	0.00800848	0.671997	0.0258211	0.13336	0.364691	13.669% (19/139)		0.39	NA	NA	13.669% (19/139)		2.1	ENSMUSG00000015533;ENSMUSG00000017737;ENSMUSG00000019850;ENSMUSG00000020053;ENSMUSG00000020427;ENSMUSG00000022346;ENSMUSG00000023067;ENSMUSG00000024486;ENSMUSG00000026185;ENSMUSG00000026241;ENSMUSG00000027947;ENSMUSG00000031740;ENSMUSG00000036564;ENSMUSG00000037010;ENSMUSG00000037362;ENSMUSG00000041417;ENSMUSG00000052684;ENSMUSG00000052920;ENSMUSG00000056529	Itga2;Mmp9;Tnfaip3;Igf1;Igfbp3;Myc;Cdkn1a;Hbegf;Igfbp5;Nppc;Il6ra;Mmp2;Ndrg4;Apln;Ccn3;Pik3r1;Jun;Prkg1;Ptafr	0.719% (1/139)		0.17	NA	NA	13.669% (19/139)		1.59	NA	NA	10.072% (14/139)		0.87	NA	NA	15.108% (21/139)		0.44	NA	NA
GO:0002682	regulation of immune system process	Any process that modulates the frequency, rate, or extent of an immune system process.	0.0864495	0.0081965	0.0931463	0.0826748	0.225158	0.398413	10.051% (79/786)		1.06	NA	NA	13.613% (107/786)		2.09	ENSMUSG00000000532;ENSMUSG00000000567;ENSMUSG00000000631;ENSMUSG00000001128;ENSMUSG00000002108;ENSMUSG00000005057;ENSMUSG00000005763;ENSMUSG00000005980;ENSMUSG00000006611;ENSMUSG00000015396;ENSMUSG00000015533;ENSMUSG00000016496;ENSMUSG00000017737;ENSMUSG00000018899;ENSMUSG00000019842;ENSMUSG00000019850;ENSMUSG00000020053;ENSMUSG00000020437;ENSMUSG00000020681;ENSMUSG00000021277;ENSMUSG00000021994;…	Acvr1b;Sox9;Myo18a;Cfp;Nr1h3;Sh2b2;Cd247;Dnase1;Hfe;Cd83;Itga2;Cd274;Mmp9;Irf1;Traf3ip2;Tnfaip3;Igf1;Myo1g;Ace;Traf3;Wnt5a;Rgcc;Ripk3;Myc;Nckap1l;Tfrc;Thpo;Masp1;Cdkn1a;Cxcl13;Gps2;Tfeb;Themis3;Tslp;Cd74;Snca;Col3a1;Ptprc;Fbn1;Mdk;Edn3;Il6ra;Rorc;Smpdl3b;Prkcz;Coro1a;Pycard;Sash3;Il2rg;Tsc22d3;Gas6;Cd209a;Vegfc;Slc7a2;Adcy7;Cmtm3;Thy1;Ubash3b;Cadm1;Ctsh;Smad3;Lmo2;Rac2;Dpp4;Cd276;H2-Aa;Tap1;Ccn3;…	1.272% (10/786)		1.03	NA	NA	15.903% (125/786)		1.08	NA	NA	10.687% (84/786)		0.65	NA	NA	15.522% (122/786)		0.4	NA	NA
GO:0007268	chemical synaptic transmission	The vesicular release of classical neurotransmitter molecules from a presynapse, across a chemical synapse, the subsequent activation of neurotransmitter receptors at the postsynapse of a target cell (neuron, muscle, or secretory cell) and the effects of this activation on the postsynaptic membrane potential and ionic composition of the postsynaptic cytosol. This process encompasses both spontane…	0.337624	0.00821655	0.798659	0.256138	0.68413	0.0199912	9.704% (36/371)		0.47	NA	NA	11.051% (41/371)		2.09	ENSMUSG00000007659;ENSMUSG00000009394;ENSMUSG00000013236;ENSMUSG00000017737;ENSMUSG00000020388;ENSMUSG00000020848;ENSMUSG00000021750;ENSMUSG00000022594;ENSMUSG00000023267;ENSMUSG00000024798;ENSMUSG00000025586;ENSMUSG00000025889;ENSMUSG00000026473;ENSMUSG00000027438;ENSMUSG00000027524;ENSMUSG00000027792;ENSMUSG00000028280;ENSMUSG00000029053;ENSMUSG00000029205;ENSMUSG00000031538;ENSMUSG00000031883;…	Bcl2l1;Syn2;Ptprs;Mmp9;Pdlim4;Doc2b;Fam107a;Lynx1;Gabrr2;Htr7;Cpeb1;Snca;Glul;Napb;Edn3;Bche;Gabrr1;Prkcz;Chrna9;Plat;Car7;Bace1;Pde4a;Rasd2;Myo5a;Dbn1;Rims4;Glra3;Reln;Tubb2b;Cd24a;Ccr2;Syt12;Nlgn2;Usp46;Musk;Pclo;Ncs1;Ica1;Slc17a7;Slc8a3	0.539% (2/371)		0.1	NA	NA	12.938% (48/371)		0.59	NA	NA	6.739% (25/371)		0.16	NA	NA	20.485% (76/371)		1.7	NA	NA
GO:0032024	positive regulation of insulin secretion	Any process that activates or increases the frequency, rate or extent of the regulated release of insulin.	0.0651227	0.00825255	0.360762	0.957309	0.921673	0.23915	12.5% (7/56)		1.19	NA	NA	17.857% (10/56)		2.08	ENSMUSG00000009013;ENSMUSG00000020848;ENSMUSG00000021591;ENSMUSG00000022186;ENSMUSG00000023571;ENSMUSG00000026473;ENSMUSG00000041794;ENSMUSG00000041798;ENSMUSG00000051790;ENSMUSG00000072875	Dynll1;Doc2b;Glrx;Oxct1;C1qtnf12;Glul;Myrip;Gck;Nlgn2;Gpr27	1.786% (1/56)		0.44	NA	NA	3.571% (2/56)		0.02	NA	NA	3.571% (2/56)		0.04	NA	NA	17.857% (10/56)		0.62	NA	NA
GO:0001704	formation of primary germ layer	The formation of the ectoderm, mesoderm and endoderm during gastrulation.	0.383009	0.00831846	0.464133	0.00555228	0.67826	0.520637	7.692% (6/78)		0.42	NA	NA	21.795% (17/78)		2.08	ENSMUSG00000001119;ENSMUSG00000008999;ENSMUSG00000015533;ENSMUSG00000017737;ENSMUSG00000021994;ENSMUSG00000025932;ENSMUSG00000026042;ENSMUSG00000026193;ENSMUSG00000026837;ENSMUSG00000027996;ENSMUSG00000030699;ENSMUSG00000031740;ENSMUSG00000031790;ENSMUSG00000032402;ENSMUSG00000034161;ENSMUSG00000037621;ENSMUSG00000068196	Col6a1;Bmp7;Itga2;Mmp9;Wnt5a;Eya1;Col5a2;Fn1;Col5a1;Sfrp2;Tbx6;Mmp2;Mmp15;Smad3;Scx;Atoh8;Col8a1	1.282% (1/78)		0.33	NA	NA	17.949% (14/78)		2.26	ENSMUSG00000001119;ENSMUSG00000008999;ENSMUSG00000015533;ENSMUSG00000020758;ENSMUSG00000021994;ENSMUSG00000026042;ENSMUSG00000026193;ENSMUSG00000026768;ENSMUSG00000026837;ENSMUSG00000031503;ENSMUSG00000034161;ENSMUSG00000041324;ENSMUSG00000050295;ENSMUSG00000068196	Col6a1;Bmp7;Itga2;Itgb4;Wnt5a;Col5a2;Fn1;Itga8;Col5a1;Col4a2;Scx;Inhba;Foxc1;Col8a1	6.41% (5/78)		0.17	NA	NA	14.103% (11/78)		0.28	NA	NA
GO:0002687	positive regulation of leukocyte migration	Any process that activates or increases the frequency, rate, or extent of leukocyte migration.	0.0238739	0.00850474	1	0.0939847	0.495098	0.570596	15.385% (14/91)		1.62	NA	NA	18.681% (17/91)		2.07	ENSMUSG00000015533;ENSMUSG00000017737;ENSMUSG00000021994;ENSMUSG00000022488;ENSMUSG00000023078;ENSMUSG00000024610;ENSMUSG00000027239;ENSMUSG00000027524;ENSMUSG00000030793;ENSMUSG00000031451;ENSMUSG00000031520;ENSMUSG00000032011;ENSMUSG00000033220;ENSMUSG00000039145;ENSMUSG00000049103;ENSMUSG00000056529;ENSMUSG00000061353	Itga2;Mmp9;Wnt5a;Nckap1l;Cxcl13;Cd74;Mdk;Edn3;Pycard;Gas6;Vegfc;Thy1;Rac2;Camk1d;Ccr2;Ptafr;Cxcl12	0% (0/91)		0	NA	NA	26.374% (24/91)		1.03	NA	NA	7.692% (7/91)		0.31	NA	NA	17.582% (16/91)		0.24	NA	NA
GO:0050866	negative regulation of cell activation	Any process that stops, prevents, or reduces the frequency, rate or extent of cell activation.	0.128326	0.00850875	0.0198032	0.0483818	0.736941	0.63376	9.231% (12/130)		0.89	NA	NA	13.846% (18/130)		2.07	ENSMUSG00000002108;ENSMUSG00000006611;ENSMUSG00000016496;ENSMUSG00000017446;ENSMUSG00000018899;ENSMUSG00000019850;ENSMUSG00000024610;ENSMUSG00000027239;ENSMUSG00000032020;ENSMUSG00000035914;ENSMUSG00000036594;ENSMUSG00000039899;ENSMUSG00000041202;ENSMUSG00000047139;ENSMUSG00000049103;ENSMUSG00000052920;ENSMUSG00000056501;ENSMUSG00000073421	Nr1h3;Hfe;Cd274;C1qtnf1;Irf1;Tnfaip3;Cd74;Mdk;Ubash3b;Cd276;H2-Aa;Fgl2;Pla2g2d;Cd24a;Ccr2;Prkg1;Cebpb;H2-Ab1	3.077% (4/130)		1.7	NA	NA	13.077% (17/130)		1.32	NA	NA	6.154% (8/130)		0.13	NA	NA	19.231% (25/130)		0.2	NA	NA
GO:0010966	regulation of phosphate transport	Any process that modulates the frequency, rate or extent of phosphate transport. Phosphate transport is the directed movement of phosphate into, out of or within a cell, or between cells, by means of some agent such as a transporter or pore.	1	0.00378492	0.0390809	0.358415	0.045506	0.524618	0% (0/5)		0	NA	NA	60% (3/5)		2.42	ENSMUSG00000020303;ENSMUSG00000021319;ENSMUSG00000056501	Stc2;Sfrp4;Cebpb	20% (1/5)		1.41	NA	NA	20% (1/5)		0.45	NA	NA	40% (2/5)		1.34	NA	NA	20% (1/5)		0.28	NA	NA
GO:0006954	inflammatory response	The immediate defensive reaction (by vertebrate tissue) to infection or injury caused by chemical or physical agents. The process is characterized by local vasodilation, extravasation of plasma into intercellular spaces and accumulation of white blood cells and macrophages.	0.0595108	0.00864617	0.199235	1.52164e-05	0.639157	0.583693	13.043% (51/391)		1.23	NA	NA	14.578% (57/391)		2.06	ENSMUSG00000000753;ENSMUSG00000002108;ENSMUSG00000005980;ENSMUSG00000006611;ENSMUSG00000015533;ENSMUSG00000019850;ENSMUSG00000020053;ENSMUSG00000020573;ENSMUSG00000020681;ENSMUSG00000020893;ENSMUSG00000021423;ENSMUSG00000021994;ENSMUSG00000022504;ENSMUSG00000023078;ENSMUSG00000023170;ENSMUSG00000023571;ENSMUSG00000024379;ENSMUSG00000025889;ENSMUSG00000026193;ENSMUSG00000026971;ENSMUSG00000027239;…	Serpinf1;Nr1h3;Dnase1;Hfe;Itga2;Tnfaip3;Igf1;Pik3cg;Ace;Per1;Ly86;Wnt5a;Ciita;Cxcl13;Gps2;C1qtnf12;Tslp;Snca;Fn1;Itgb6;Mdk;Ahcy;Tspan2;Smpdl3b;Prkcz;Cxcl9;Pycard;Slc7a2;Adcy7;Smad3;Casp4;Cd276;Ccn3;Ackr1;Camk1d;Metrnl;Dusp10;Pik3cd;Bace2;Chil3;Serpinb1a;Napepld;Cd24a;Adamts12;Lxn;Gm4737;Ccr2;Il17d;Jun;S100a8;Cebpb;Ptafr;C1qtnf3;Mfhas1;Il1rl2;Clec7a;Gbp5	1.279% (5/391)		0.7	NA	NA	20.46% (80/391)		4.82	ENSMUSG00000000290;ENSMUSG00000000440;ENSMUSG00000000753;ENSMUSG00000001123;ENSMUSG00000001348;ENSMUSG00000001761;ENSMUSG00000005672;ENSMUSG00000005951;ENSMUSG00000005980;ENSMUSG00000006344;ENSMUSG00000015340;ENSMUSG00000015533;ENSMUSG00000015568;ENSMUSG00000016024;ENSMUSG00000017969;ENSMUSG00000018774;ENSMUSG00000019122;ENSMUSG00000019326;ENSMUSG00000020053;ENSMUSG00000020592;ENSMUSG00000021423;…	Itgb2;Pparg;Serpinf1;Lgals9;Acp5;Smo;Kit;Shpk;Dnase1;Ggt5;Cybb;Itga2;Lpl;Lbp;Ptgis;Cd68;Ccl9;Aoc3;Igf1;Sdc1;Ly86;Wnt5a;Clu;Adipoq;Anxa1;Il33;Alox5;Casp1;Fn1;Tnfrsf11a;Stk39;Chst1;Ahcy;Sucnr1;Vcam1;Ecm1;Prkcz;Pf4;Cxcl9;P2rx7;Ptn;Ephb6;Tyrobp;Nupr1;Pycard;Plp1;Ednra;Tlr3;Adcy7;Cspg4;Mgll;Casp4;Grn;Cebpa;C1qa;Ccn3;Icam1;Ackr1;Cdk19;Fndc4;Ctss;Orm1;Metrnl;C3ar1;Bace2;Cmklr1;Adora1;Adamts12;Lxn;Gm4737…	6.905% (27/391)		0.19	NA	NA	13.555% (53/391)		0.23	NA	NA
GO:0090288	negative regulation of cellular response to growth factor stimulus	Any process that decreases the rate, frequency, or extent of a change in state or activity of a cell (in terms of movement, secretion, enzyme production, gene expression, etc.) as a result of a growth factor stimulus.	0.000663197	0.00872271	1	0.285293	0.0142165	0.85696	15.315% (17/111)		3.18	ENSMUSG00000000058;ENSMUSG00000006800;ENSMUSG00000008090;ENSMUSG00000020325;ENSMUSG00000023078;ENSMUSG00000024066;ENSMUSG00000029096;ENSMUSG00000031283;ENSMUSG00000031980;ENSMUSG00000032387;ENSMUSG00000033295;ENSMUSG00000036856;ENSMUSG00000037010;ENSMUSG00000048616;ENSMUSG00000050069;ENSMUSG00000092035;ENSMUSG00000112129	Cav2;Sulf2;Fgfrl1;Fstl3;Cxcl13;Xdh;Htra3;Chrdl1;Agt;Rbpms2;Ptprf;Wnt4;Apln;Nog;Grem2;Peg10;Pbld1	14.414% (16/111)		2.06	ENSMUSG00000021388;ENSMUSG00000021994;ENSMUSG00000023078;ENSMUSG00000024544;ENSMUSG00000025793;ENSMUSG00000027204;ENSMUSG00000027230;ENSMUSG00000027996;ENSMUSG00000031486;ENSMUSG00000037010;ENSMUSG00000038624;ENSMUSG00000047497;ENSMUSG00000049907;ENSMUSG00000050069;ENSMUSG00000092035;ENSMUSG00000112129	Aspn;Wnt5a;Cxcl13;Ldlrad4;Hgs;Fbn1;Creb3l1;Sfrp2;Adgra2;Apln;Nepn;Adamts12;Rasl11b;Grem2;Peg10;Pbld1	0% (0/111)		0	NA	NA	15.315% (17/111)		0.54	NA	NA	13.514% (15/111)		1.85	NA	NA	10.811% (12/111)		0.07	NA	NA
GO:0000052	citrulline metabolic process	The chemical reactions and pathways involving citrulline, N5-carbamoyl-L-ornithine, an alpha amino acid not found in proteins.	1	0.00714728	1	0.412924	0.36413	0.196054	0% (0/6)		0	NA	NA	50% (3/6)		2.15	ENSMUSG00000007039;ENSMUSG00000025007;ENSMUSG00000028194	Ddah2;Aldh18a1;Ddah1	0% (0/6)		0	NA	NA	16.667% (1/6)		0.38	NA	NA	16.667% (1/6)		0.44	NA	NA	33.333% (2/6)		0.71	NA	NA
GO:0046329	negative regulation of JNK cascade	Any process that stops, prevents, or reduces the frequency, rate or extent of signal transduction mediated by the JNK cascade.	0.853629	0.0048035	1	0.451998	0.35336	0.582822	3.448% (1/29)		0.07	NA	NA	24.138% (7/29)		2.32	ENSMUSG00000020893;ENSMUSG00000021319;ENSMUSG00000023170;ENSMUSG00000027996;ENSMUSG00000039384;ENSMUSG00000044548;ENSMUSG00000057719	Per1;Sfrp4;Gps2;Sfrp2;Dusp10;Dact1;Sh3rf2	0% (0/29)		0	NA	NA	10.345% (3/29)		0.34	NA	NA	10.345% (3/29)		0.45	NA	NA	13.793% (4/29)		0.23	NA	NA
GO:0045599	negative regulation of fat cell differentiation	Any process that stops, prevents, or reduces the frequency, rate or extent of adipocyte differentiation.	0.252171	0.00882556	1	0.0491451	0.0669759	0.822454	10% (4/40)		0.6	NA	NA	20% (8/40)		2.05	ENSMUSG00000006586;ENSMUSG00000021379;ENSMUSG00000021994;ENSMUSG00000022996;ENSMUSG00000023170;ENSMUSG00000027490;ENSMUSG00000032402;ENSMUSG00000044167	Runx1t1;Id4;Wnt5a;Wnt10b;Gps2;E2f1;Smad3;Foxo1	0% (0/40)		0	NA	NA	17.5% (7/40)		1.31	NA	NA	15% (6/40)		1.17	NA	NA	10% (4/40)		0.08	NA	NA
GO:0044342	type B pancreatic cell proliferation	The multiplication or reproduction of pancreatic B cells, resulting in the expansion of an pancreatic B cell population. Pancreatic B cell are cells of the pancreas that secrete insulin.	0.00451818	0.00894681	1	0.192624	0.380131	0.0291286	27.778% (5/18)		2.35	ENSMUSG00000017493;ENSMUSG00000020427;ENSMUSG00000023034;ENSMUSG00000026185;ENSMUSG00000028967	Igfbp4;Igfbp3;Nr4a1;Igfbp5;Errfi1	27.778% (5/18)		2.05	ENSMUSG00000020427;ENSMUSG00000026185;ENSMUSG00000028967;ENSMUSG00000037362;ENSMUSG00000044734	Igfbp3;Igfbp5;Errfi1;Ccn3;Serpinb1a	0% (0/18)		0	NA	NA	16.667% (3/18)		0.72	NA	NA	11.111% (2/18)		0.42	NA	NA	33.333% (6/18)		1.54	NA	NA
GO:0009065	glutamine family amino acid catabolic process	The chemical reactions and pathways resulting in the breakdown of amino acids of the glutamine family, comprising arginine, glutamate, glutamine and proline.	0.321982	0.00894681	1	0.459581	0.380131	0.00749982	11.111% (2/18)		0.49	NA	NA	27.778% (5/18)		2.05	ENSMUSG00000003526;ENSMUSG00000007039;ENSMUSG00000024654;ENSMUSG00000028194;ENSMUSG00000030934	Prodh;Ddah2;Asrgl1;Ddah1;Oat	0% (0/18)		0	NA	NA	11.111% (2/18)		0.34	NA	NA	11.111% (2/18)		0.42	NA	NA	38.889% (7/18)		2.12	ENSMUSG00000003526;ENSMUSG00000007039;ENSMUSG00000025911;ENSMUSG00000028737;ENSMUSG00000029246;ENSMUSG00000029361;ENSMUSG00000030934	Prodh;Ddah2;Adhfe1;Aldh4a1;Ppat;Nos1;Oat
GO:0032653	regulation of interleukin-10 production	Any process that modulates the frequency, rate, or extent of interleukin-10 production.	0.696428	0.00894681	1	0.459581	1	0.732894	5.556% (1/18)		0.16	NA	NA	27.778% (5/18)		2.05	ENSMUSG00000015396;ENSMUSG00000016494;ENSMUSG00000016496;ENSMUSG00000024379;ENSMUSG00000031101	Cd83;Cd34;Cd274;Tslp;Sash3	0% (0/18)		0	NA	NA	11.111% (2/18)		0.34	NA	NA	0% (0/18)		0	NA	NA	11.111% (2/18)		0.13	NA	NA
GO:0050853	B cell receptor signaling pathway	A series of molecular signals initiated by the cross-linking of an antigen receptor on a B cell.	0.863026	0.00586663	1	0.474674	0.170248	0.804103	3.333% (1/30)		0.06	NA	NA	23.333% (7/30)		2.23	ENSMUSG00000022488;ENSMUSG00000023170;ENSMUSG00000026395;ENSMUSG00000031875;ENSMUSG00000039316;ENSMUSG00000040751;ENSMUSG00000058099	Nckap1l;Gps2;Ptprc;Cmtm3;Rftn1;Lat2;Nfam1	0% (0/30)		0	NA	NA	10% (3/30)		0.32	NA	NA	13.333% (4/30)		0.77	NA	NA	10% (3/30)		0.09	NA	NA
GO:0071773	cellular response to BMP stimulus	Any process that results in a change in state or activity of a cell (in terms of movement, secretion, enzyme production, gene expression, etc.) as a result of a bone morphogenetic protein (BMP) stimulus.	0.0613204	0.0091051	0.558106	0.0192381	0.464945	0.850882	10.784% (11/102)		1.21	NA	NA	14.706% (15/102)		2.04	ENSMUSG00000000567;ENSMUSG00000006611;ENSMUSG00000008999;ENSMUSG00000021319;ENSMUSG00000021994;ENSMUSG00000027204;ENSMUSG00000027996;ENSMUSG00000028195;ENSMUSG00000032726;ENSMUSG00000034161;ENSMUSG00000047497;ENSMUSG00000050069;ENSMUSG00000059022;ENSMUSG00000069763;ENSMUSG00000087408	Sox9;Hfe;Bmp7;Sfrp4;Wnt5a;Fbn1;Sfrp2;Ccn1;Bmp8a;Scx;Adamts12;Grem2;Kcp;Tmem100;Cers1	0.98% (1/102)		0.25	NA	NA	19.608% (20/102)		1.72	NA	NA	7.843% (8/102)		0.33	NA	NA	10.784% (11/102)		0.07	NA	NA
GO:0030890	positive regulation of B cell proliferation	Any process that activates or increases the rate or extent of B cell proliferation.	0.0722488	0.00914951	0.180858	0.639224	0.103751	0.120707	16% (4/25)		1.14	NA	NA	24% (6/25)		2.04	ENSMUSG00000022488;ENSMUSG00000022797;ENSMUSG00000023067;ENSMUSG00000024610;ENSMUSG00000026395;ENSMUSG00000031101	Nckap1l;Tfrc;Cdkn1a;Cd74;Ptprc;Sash3	4% (1/25)		0.74	NA	NA	8% (2/25)		0.19	NA	NA	16% (4/25)		0.98	NA	NA	24% (6/25)		0.92	NA	NA
GO:0009620	response to fungus	Any process that results in a change in state or activity of a cell or an organism (in terms of movement, secretion, enzyme production, gene expression, etc.) as a result of a stimulus from a fungus.	0.0722488	0.00914951	1	0.891508	0.848643	0.691271	16% (4/25)		1.14	NA	NA	24% (6/25)		2.04	ENSMUSG00000024379;ENSMUSG00000027832;ENSMUSG00000031827;ENSMUSG00000037379;ENSMUSG00000039936;ENSMUSG00000079293	Tslp;Ptx3;Cotl1;Spon2;Pik3cd;Clec7a	0% (0/25)		0	NA	NA	4% (1/25)		0.05	NA	NA	4% (1/25)		0.07	NA	NA	12% (3/25)		0.16	NA	NA
GO:0002691	regulation of cellular extravasation	Any process that modulates the frequency, rate, or extent of cellular extravasation.	0.481982	0.00914951	1	0.0160726	1	0.691271	8% (2/25)		0.32	NA	NA	24% (6/25)		2.04	ENSMUSG00000022221;ENSMUSG00000027239;ENSMUSG00000032011;ENSMUSG00000049103;ENSMUSG00000056529;ENSMUSG00000061353	Ripk3;Mdk;Thy1;Ccr2;Ptafr;Cxcl12	0% (0/25)		0	NA	NA	24% (6/25)		1.79	NA	NA	0% (0/25)		0	NA	NA	12% (3/25)		0.16	NA	NA
GO:0006936	muscle contraction	A process in which force is generated within muscle tissue, resulting in a change in muscle geometry. Force generation involves a chemo-mechanical energy conversion step that is carried out by the actin/myosin complex activity, which generates force through ATP hydrolysis.	0.339759	0.00916155	0.818341	0.28404	0.581833	0.322035	8.962% (19/212)		0.47	NA	NA	12.264% (26/212)		2.04	ENSMUSG00000006457;ENSMUSG00000007122;ENSMUSG00000015533;ENSMUSG00000020439;ENSMUSG00000020475;ENSMUSG00000024065;ENSMUSG00000024798;ENSMUSG00000027488;ENSMUSG00000027524;ENSMUSG00000028420;ENSMUSG00000028834;ENSMUSG00000030247;ENSMUSG00000034675;ENSMUSG00000036437;ENSMUSG00000045103;ENSMUSG00000045534;ENSMUSG00000049281;ENSMUSG00000049625;ENSMUSG00000052920;ENSMUSG00000056529;ENSMUSG00000060843;…	Actn3;Casq1;Itga2;Smtn;Pgam2;Ehd3;Htr7;Snta1;Edn3;Tmem38b;Trim63;Kcnj8;Dbn1;Npy1r;Dmd;Kcna5;Scn3b;Tifab;Prkg1;Ptafr;Ctnna3;Akap6;Myl1;Actc1;Slc8a3;Kcne1l	0.472% (1/212)		0.09	NA	NA	11.792% (25/212)		0.55	NA	NA	7.075% (15/212)		0.24	NA	NA	15.094% (32/212)		0.49	NA	NA
GO:0051017	actin filament bundle assembly	The assembly of actin filament bundles; actin filaments are on the same axis but may be oriented with the same or opposite polarities and may be packed with different levels of tightness.	0.0406693	0.00919353	0.650135	0.00715561	0.202946	0.351104	10.687% (14/131)		1.39	NA	NA	13.74% (18/131)		2.04	ENSMUSG00000017144;ENSMUSG00000018387;ENSMUSG00000020388;ENSMUSG00000021750;ENSMUSG00000021998;ENSMUSG00000022018;ENSMUSG00000024043;ENSMUSG00000024501;ENSMUSG00000026109;ENSMUSG00000026697;ENSMUSG00000029581;ENSMUSG00000032402;ENSMUSG00000034675;ENSMUSG00000036995;ENSMUSG00000041417;ENSMUSG00000054364;ENSMUSG00000069662;ENSMUSG00000116165	Rnd3;Shroom1;Pdlim4;Fam107a;Lcp1;Rgcc;Arhgap28;Dpysl3;Tmeff2;Myoc;Fscn1;Smad3;Dbn1;Asap3;Pik3r1;Rhob;Marcks;Pdxp	0.763% (1/131)		0.19	NA	NA	15.267% (20/131)		2.15	ENSMUSG00000015143;ENSMUSG00000017144;ENSMUSG00000018387;ENSMUSG00000018909;ENSMUSG00000020388;ENSMUSG00000021998;ENSMUSG00000022099;ENSMUSG00000024501;ENSMUSG00000025372;ENSMUSG00000025380;ENSMUSG00000026109;ENSMUSG00000028832;ENSMUSG00000029675;ENSMUSG00000031523;ENSMUSG00000032827;ENSMUSG00000034675;ENSMUSG00000041959;ENSMUSG00000056201;ENSMUSG00000059456;ENSMUSG00000069662	Actn1;Rnd3;Shroom1;Arrb1;Pdlim4;Lcp1;Dmtn;Dpysl3;Baiap2;Fscn2;Tmeff2;Stmn1;Eln;Dlc1;Ppp1r9a;Dbn1;S100a10;Cfl1;Ptk2b;Marcks	13.74% (18/131)		0.69	NA	NA	15.267% (20/131)		0.45	NA	NA
GO:0010976	positive regulation of neuron projection development	Any process that increases the rate, frequency or extent of neuron projection development. Neuron projection development is the process whose specific outcome is the progression of a neuron projection over time, from its formation to the mature structure. A neuron projection is any process extending from a neural cell, such as axons or dendrites (collectively called neurites).	0.337933	0.00928665	0.625828	0.133815	0.371796	0.0189313	7.17% (19/265)		0.47	NA	NA	11.698% (31/265)		2.03	ENSMUSG00000000753;ENSMUSG00000002274;ENSMUSG00000002489;ENSMUSG00000008999;ENSMUSG00000019970;ENSMUSG00000021994;ENSMUSG00000022883;ENSMUSG00000024501;ENSMUSG00000024798;ENSMUSG00000024803;ENSMUSG00000025586;ENSMUSG00000026193;ENSMUSG00000027239;ENSMUSG00000030110;ENSMUSG00000030123;ENSMUSG00000030309;ENSMUSG00000034675;ENSMUSG00000036564;ENSMUSG00000036913;ENSMUSG00000039145;ENSMUSG00000042453;…	Serpinf1;Metrn;Tiam1;Bmp7;Sgk1;Wnt5a;Robo1;Dpysl3;Htr7;Ankrd1;Cpeb1;Fn1;Mdk;Ret;Plxnd1;Caprin2;Dbn1;Ndrg4;Trim67;Camk1d;Reln;Dmd;Tubb2b;Cd24a;Islr2;Nlgn2;Foxo6;Fbxo31;Cxcl12;Kalrn;Plxnc1	0.755% (2/265)		0.2	NA	NA	10.566% (28/265)		0.87	NA	NA	7.925% (21/265)		0.43	NA	NA	18.491% (49/265)		1.72	NA	NA
GO:0010642	negative regulation of platelet-derived growth factor receptor signaling pathway	Any process that stops, prevents, or reduces the frequency, rate or extent of the platelet-derived growth factor receptor signaling pathway.	0.548214	0.00966695	1	0.655441	0.595768	0.0719295	8.333% (1/12)		0.26	NA	NA	33.333% (4/12)		2.01	ENSMUSG00000021591;ENSMUSG00000025793;ENSMUSG00000025889;ENSMUSG00000036564	Glrx;Hgs;Snca;Ndrg4	0% (0/12)		0	NA	NA	8.333% (1/12)		0.18	NA	NA	8.333% (1/12)		0.22	NA	NA	33.333% (4/12)		1.14	NA	NA
GO:0090101	negative regulation of transmembrane receptor protein serine/threonine kinase signaling pathway	Any process that decreases the rate, frequency, or extent of the series of molecular signals generated as a consequence of a transmembrane receptor serine/threonine kinase binding to its physiological ligand.	0.0879276	0.00966257	1	0.568966	0.155152	0.955628	10.714% (9/84)		1.06	NA	NA	15.476% (13/84)		2.01	ENSMUSG00000021388;ENSMUSG00000021994;ENSMUSG00000024544;ENSMUSG00000027204;ENSMUSG00000027996;ENSMUSG00000031111;ENSMUSG00000037362;ENSMUSG00000038624;ENSMUSG00000048826;ENSMUSG00000049907;ENSMUSG00000050069;ENSMUSG00000092035;ENSMUSG00000112129	Aspn;Wnt5a;Ldlrad4;Fbn1;Sfrp2;Igsf1;Ccn3;Nepn;Dact2;Rasl11b;Grem2;Peg10;Pbld1	0% (0/84)		0	NA	NA	15.476% (13/84)		0.24	NA	NA	10.714% (9/84)		0.81	NA	NA	8.333% (7/84)		0.02	NA	NA
GO:0018119	peptidyl-cysteine S-nitrosylation	The covalent addition of a nitric oxide (NO) group to the sulphur (S) atom of a cysteine residue in a protein, to form peptidyl-S-nitrosyl-L-cysteine.	0.548214	0.00966695	1	0.655441	0.595768	0.0170666	8.333% (1/12)		0.26	NA	NA	33.333% (4/12)		2.01	ENSMUSG00000020681;ENSMUSG00000027488;ENSMUSG00000045103;ENSMUSG00000056054	Ace;Snta1;Dmd;S100a8	0% (0/12)		0	NA	NA	8.333% (1/12)		0.18	NA	NA	8.333% (1/12)		0.22	NA	NA	41.667% (5/12)		1.77	NA	NA
GO:0050966	detection of mechanical stimulus involved in sensory perception of pain	The series of events involved in the perception of pain in which a mechanical stimulus is received and converted into a molecular signal.	0.17691	0.00966695	1	0.655441	1	0.224181	16.667% (2/12)		0.75	NA	NA	33.333% (4/12)		2.01	ENSMUSG00000015533;ENSMUSG00000024798;ENSMUSG00000032086;ENSMUSG00000061353	Itga2;Htr7;Bace1;Cxcl12	0% (0/12)		0	NA	NA	8.333% (1/12)		0.18	NA	NA	0% (0/12)		0	NA	NA	25% (3/12)		0.65	NA	NA
GO:0051412	response to corticosterone	Any process that results in a change in state or activity of a cell or an organism (in terms of movement, secretion, enzyme production, gene expression, etc.) as a result of a corticosterone stimulus. Corticosterone is a 21 carbon steroid hormone of the corticosteroid type, produced in the cortex of the adrenal glands. In many species, corticosterone is the principal glucocorticoid, involved in r…	0.17691	0.00966695	0.091268	0.271326	0.215261	0.224181	16.667% (2/12)		0.75	NA	NA	33.333% (4/12)		2.01	ENSMUSG00000023067;ENSMUSG00000024798;ENSMUSG00000048756;ENSMUSG00000070348	Cdkn1a;Htr7;Foxo3;Ccnd1	8.333% (1/12)		1.04	NA	NA	16.667% (2/12)		0.57	NA	NA	16.667% (2/12)		0.67	NA	NA	25% (3/12)		0.65	NA	NA
GO:0036342	post-anal tail morphogenesis	The process in which a post-anal tail is generated and organized. A post-anal tail is a muscular region of the body that extends posterior to the anus. The post-anal tail may aid locomotion and balance.	1	0.00966695	1	0.655441	0.595768	1	0% (0/12)		0	NA	NA	33.333% (4/12)		2.01	ENSMUSG00000021994;ENSMUSG00000022510;ENSMUSG00000027996;ENSMUSG00000036862	Wnt5a;Trp63;Sfrp2;Dchs1	0% (0/12)		0	NA	NA	8.333% (1/12)		0.18	NA	NA	8.333% (1/12)		0.22	NA	NA	0% (0/12)		0	NA	NA
GO:0007165	signal transduction	The cellular process in which a signal is conveyed to trigger a change in the activity or state of a cell. Signal transduction begins with reception of a signal (e.g. a ligand binding to a receptor or receptor activation by a stimulus such as light), or for signal transduction in the absence of ligand, signal-withdrawal or the activity of a constitutively active receptor. Signal transduction ends…	0.843908	0.00228839	0.079761	0.754331	0.575944	0.267906	7.581% (241/3179)		0.07	NA	NA	10.286% (327/3179)		2.64	ENSMUSG00000000532;ENSMUSG00000000567;ENSMUSG00000001281;ENSMUSG00000001506;ENSMUSG00000001986;ENSMUSG00000002108;ENSMUSG00000002274;ENSMUSG00000002489;ENSMUSG00000002731;ENSMUSG00000004473;ENSMUSG00000005057;ENSMUSG00000005087;ENSMUSG00000005763;ENSMUSG00000006457;ENSMUSG00000006611;ENSMUSG00000007122;ENSMUSG00000007659;ENSMUSG00000008999;ENSMUSG00000011256;ENSMUSG00000011305;ENSMUSG00000013236;…	Acvr1b;Sox9;Itgb7;Col1a1;Gria3;Nr1h3;Metrn;Tiam1;Prkra;Clec11a;Sh2b2;Cd44;Cd247;Actn3;Hfe;Casq1;Bcl2l1;Bmp7;Adam19;Plin5;Ptprs;Aldh1a2;Glis2;Aldh1a3;Itga2;Cd34;Cd274;Rnd3;C1qtnf1;Timp2;Mmp9;Cyth4;Irf1;Cxcl16;Rcn3;Traf3ip2;Tnfaip3;Perp;Rhobtb1;Sgk1;Pde7b;Igf1;Ddit4;Srgap1;Dock2;Stc2;Jade2;Igfbp3;Myo1g;Efemp1;Pgam2;Pik3cg;Llgl2;Per1;Map3k14;Rab15;Sav1;Net1;Rgs6;Traf3;Sfrp4;Aspn;Ly86;Glrx;Erbin;Wnt5…	1.07% (34/3179)		1.1	NA	NA	11.041% (351/3179)		0.12	NA	NA	7.675% (244/3179)		0.24	NA	NA	14.91% (474/3179)		0.57	NA	NA
GO:0045761	regulation of adenylate cyclase activity	Any process that modulates the frequency, rate or extent of adenylate cyclase activity.	0.17691	0.00966695	1	0.271326	0.00854796	0.224181	16.667% (2/12)		0.75	NA	NA	33.333% (4/12)		2.01	ENSMUSG00000017466;ENSMUSG00000023964;ENSMUSG00000048240;ENSMUSG00000061603	Timp2;Calcr;Gng7;Akap6	0% (0/12)		0	NA	NA	16.667% (2/12)		0.57	NA	NA	33.333% (4/12)		2.07	ENSMUSG00000017466;ENSMUSG00000022206;ENSMUSG00000035863;ENSMUSG00000048240	Timp2;Npr3;Palm;Gng7	25% (3/12)		0.65	NA	NA
GO:0034505	tooth mineralization	The process in which calcium salts are deposited into calcareous tooth structures such as dental enamel, dentin and cementum.	0.17691	0.00966695	1	0.271326	0.595768	0.224181	16.667% (2/12)		0.75	NA	NA	33.333% (4/12)		2.01	ENSMUSG00000001506;ENSMUSG00000021388;ENSMUSG00000025854;ENSMUSG00000044167	Col1a1;Aspn;Fam20c;Foxo1	0% (0/12)		0	NA	NA	16.667% (2/12)		0.57	NA	NA	8.333% (1/12)		0.22	NA	NA	25% (3/12)		0.65	NA	NA
GO:0071638	negative regulation of monocyte chemotactic protein-1 production	Any process that stops, prevents, or reduces the frequency, rate, or extent of production of monocyte chemotactic protein-1.	1	0.00714728	1	1	1	0.196054	0% (0/6)		0	NA	NA	50% (3/6)		2.15	ENSMUSG00000021709;ENSMUSG00000047139;ENSMUSG00000058914	Erbin;Cd24a;C1qtnf3	0% (0/6)		0	NA	NA	0% (0/6)		0	NA	NA	0% (0/6)		0	NA	NA	33.333% (2/6)		0.71	NA	NA
GO:0014744	positive regulation of muscle adaptation	Any process that activates or increases the frequency, rate or extent of muscle adaptation.	1	0.00714728	1	1	0.0650223	0.0380584	0% (0/6)		0	NA	NA	50% (3/6)		2.15	ENSMUSG00000026459;ENSMUSG00000027716;ENSMUSG00000048756	Myog;Trpc3;Foxo3	0% (0/6)		0	NA	NA	0% (0/6)		0	NA	NA	33.333% (2/6)		1.19	NA	NA	50% (3/6)		1.42	NA	NA
GO:0051591	response to cAMP	Any process that results in a change in state or activity of a cell or an organism (in terms of movement, secretion, enzyme production, gene expression, etc.) as a result of a cAMP (cyclic AMP, adenosine 3',5'-cyclophosphate) stimulus.	0.0493728	0.00976667	1	0.00138524	0.644049	0.599406	12% (9/75)		1.31	NA	NA	16% (12/75)		2.01	ENSMUSG00000001506;ENSMUSG00000020573;ENSMUSG00000020893;ENSMUSG00000022996;ENSMUSG00000026114;ENSMUSG00000026185;ENSMUSG00000033268;ENSMUSG00000041417;ENSMUSG00000052684;ENSMUSG00000056529;ENSMUSG00000061603;ENSMUSG00000079055	Col1a1;Pik3cg;Per1;Wnt10b;Cnga3;Igfbp5;Duox1;Pik3r1;Jun;Ptafr;Akap6;Slc8a3	0% (0/75)		0	NA	NA	20% (15/75)		2.86	ENSMUSG00000001506;ENSMUSG00000018593;ENSMUSG00000020592;ENSMUSG00000022099;ENSMUSG00000022878;ENSMUSG00000022996;ENSMUSG00000025355;ENSMUSG00000032338;ENSMUSG00000033022;ENSMUSG00000033268;ENSMUSG00000035064;ENSMUSG00000041193;ENSMUSG00000056529;ENSMUSG00000059456;ENSMUSG00000074743	Col1a1;Sparc;Sdc1;Dmtn;Adipoq;Wnt10b;Mmp19;Hcn4;Cdo1;Duox1;Eef2k;Pla2g5;Ptafr;Ptk2b;Thbd	6.667% (5/75)		0.19	NA	NA	13.333% (10/75)		0.22	NA	NA
GO:0071222	cellular response to lipopolysaccharide	Any process that results in a change in state or activity of a cell (in terms of movement, secretion, enzyme production, gene expression, etc.) as a result of a lipopolysaccharide stimulus; lipopolysaccharide is a major component of the cell wall of gram-negative bacteria.	0.224709	0.00992178	0.282069	0.00365031	0.0148722	0.140558	8.333% (11/132)		0.65	NA	NA	13.636% (18/132)		2	ENSMUSG00000002108;ENSMUSG00000016496;ENSMUSG00000018920;ENSMUSG00000019850;ENSMUSG00000021423;ENSMUSG00000021994;ENSMUSG00000023078;ENSMUSG00000024803;ENSMUSG00000025586;ENSMUSG00000026822;ENSMUSG00000028270;ENSMUSG00000029417;ENSMUSG00000030793;ENSMUSG00000037379;ENSMUSG00000037447;ENSMUSG00000056501;ENSMUSG00000056529;ENSMUSG00000105096	Nr1h3;Cd274;Cxcl16;Tnfaip3;Ly86;Wnt5a;Cxcl13;Ankrd1;Cpeb1;Lcn2;Gbp2;Cxcl9;Pycard;Spon2;Arid5a;Cebpb;Ptafr;Gbp10	1.515% (2/132)		0.55	NA	NA	15.909% (21/132)		2.44	ENSMUSG00000005951;ENSMUSG00000016024;ENSMUSG00000018774;ENSMUSG00000018920;ENSMUSG00000021423;ENSMUSG00000021699;ENSMUSG00000021994;ENSMUSG00000022500;ENSMUSG00000025888;ENSMUSG00000026712;ENSMUSG00000026728;ENSMUSG00000028270;ENSMUSG00000029373;ENSMUSG00000029417;ENSMUSG00000030793;ENSMUSG00000037379;ENSMUSG00000038481;ENSMUSG00000041736;ENSMUSG00000051439;ENSMUSG00000056529;ENSMUSG00000060477	Shpk;Lbp;Cd68;Cxcl16;Ly86;Pde4d;Wnt5a;Litaf;Casp1;Mrc1;Vim;Gbp2;Pf4;Cxcl9;Pycard;Spon2;Cdk19;Tspo;Cd14;Ptafr;Irak2	12.879% (17/132)		1.83	NA	NA	17.424% (23/132)		0.85	NA	NA
GO:0010830	regulation of myotube differentiation	Any process that modulates the frequency, rate or extent of myotube differentiation. Myotube differentiation is the process in which a relatively unspecialized cell acquires specialized features of a myotube cell. Myotubes are multinucleated cells that are formed when proliferating myoblasts exit the cell cycle, differentiate and fuse.	0.384609	0.00993606	1	0.052592	0.142555	0.364085	8.163% (4/49)		0.41	NA	NA	18.367% (9/49)		2	ENSMUSG00000006457;ENSMUSG00000024042;ENSMUSG00000026459;ENSMUSG00000029417;ENSMUSG00000030256;ENSMUSG00000037362;ENSMUSG00000054675;ENSMUSG00000061353;ENSMUSG00000110206	Actn3;Sik1;Myog;Cxcl9;Bhlhe41;Ccn3;Tmem119;Cxcl12;Flt3l	0% (0/49)		0	NA	NA	16.327% (8/49)		1.28	NA	NA	12.245% (6/49)		0.85	NA	NA	16.327% (8/49)		0.44	NA	NA
GO:0043281	regulation of cysteine-type endopeptidase activity involved in apoptotic process	Any process that modulates the activity of a cysteine-type endopeptidase involved in apoptosis.	0.118027	0.00996812	0.137914	0.0571757	0.12962	0.171687	12.346% (20/162)		0.93	NA	NA	12.963% (21/162)		2	ENSMUSG00000005087;ENSMUSG00000007659;ENSMUSG00000017737;ENSMUSG00000020053;ENSMUSG00000022346;ENSMUSG00000022510;ENSMUSG00000022883;ENSMUSG00000025889;ENSMUSG00000027996;ENSMUSG00000028195;ENSMUSG00000030110;ENSMUSG00000030793;ENSMUSG00000031451;ENSMUSG00000032359;ENSMUSG00000032402;ENSMUSG00000033538;ENSMUSG00000035105;ENSMUSG00000039304;ENSMUSG00000042292;ENSMUSG00000054612;ENSMUSG00000056054	Cd44;Bcl2l1;Mmp9;Igf1;Myc;Trp63;Robo1;Snca;Sfrp2;Ccn1;Ret;Pycard;Gas6;Ctsh;Smad3;Casp4;Egln3;Tnfsf10;Mrtfa;Mgmt;S100a8	1.852% (3/162)		0.86	NA	NA	12.346% (20/162)		1.24	NA	NA	9.877% (16/162)		0.89	NA	NA	16.667% (27/162)		0.77	NA	NA
GO:0055065	metal ion homeostasis	Any process involved in the maintenance of an internal steady state of metal ions within an organism or cell.	0.115028	0.0101684	1	0.0271092	0.114334	0.00825667	12.407% (50/403)		0.94	NA	NA	13.151% (53/403)		1.99	NA	NA	1.985% (8/403)		0	NA	NA	15.385% (62/403)		1.57	NA	NA	8.933% (36/403)		0.94	NA	NA	18.114% (73/403)		2.08	ENSMUSG00000000682;ENSMUSG00000002015;ENSMUSG00000004070;ENSMUSG00000005802;ENSMUSG00000007122;ENSMUSG00000019768;ENSMUSG00000019969;ENSMUSG00000020122;ENSMUSG00000020354;ENSMUSG00000020544;ENSMUSG00000020886;ENSMUSG00000022094;ENSMUSG00000022416;ENSMUSG00000022564;ENSMUSG00000022797;ENSMUSG00000023030;ENSMUSG00000023078;ENSMUSG00000023826;ENSMUSG00000023964;ENSMUSG00000024789;ENSMUSG00000025270;…	Cd52;Bcap31;Hmox2;Slc30a4;Casq1;Esr1;Psen1;Egfr;Sgcd;Cox11;Dlg4;Slc39a14;Cacna1i;Grina;Tfrc;Slc11a2;Cxcl13;Prkn;Calcr;Jak2;Alas2;Snca;Lcn2;Abl1;Itgav;Edn3;Anxa5;Sypl2;Bdh2;Tmem38b;Slc9a1;Tmem165;Nos1;Trim24;Coro1a;Glrx3;Atp2b3;Rasa3;Mt2;Mt1;Hephl1;Agt;Thy1;Slc37a4;Anxa2;Nptn;Smad3;Ank2;Kctd7;Slc25a37;Myo5a;Ibtk;Fgf2;Tgm2;Gck;Aplnr;Dmd;Kcna5;Cd24a;Mettl21c;Ccr2;Fzd9;Tmc8;F2rl3;Commd1;Tmco1;Ncoa4;F…
GO:0031960	response to corticosteroid	Any process that results in a change in state or activity of a cell or an organism (in terms of movement, secretion, enzyme production, gene expression, etc.) as a result of a corticosteroid hormone stimulus. A corticosteroid is a steroid hormone that is produced in the adrenal cortex. Corticosteroids are involved in a wide range of physiologic systems such as stress response, immune response and…	0.478897	0.0111963	0.243757	0.0053138	0.0253641	0.0197273	15.966% (19/119)		0.32	NA	NA	19.328% (23/119)		1.95	NA	NA	1.681% (2/119)		0.61	NA	NA	15.966% (19/119)		2.27	ENSMUSG00000000753;ENSMUSG00000001506;ENSMUSG00000015340;ENSMUSG00000018593;ENSMUSG00000020592;ENSMUSG00000022358;ENSMUSG00000022878;ENSMUSG00000024659;ENSMUSG00000026100;ENSMUSG00000028834;ENSMUSG00000031490;ENSMUSG00000031628;ENSMUSG00000033022;ENSMUSG00000033208;ENSMUSG00000036256;ENSMUSG00000045594;ENSMUSG00000056529;ENSMUSG00000059146;ENSMUSG00000070348	Serpinf1;Col1a1;Cybb;Sparc;Sdc1;Fbxo32;Adipoq;Anxa1;Mstn;Trim63;Eif4ebp1;Casp3;Cdo1;S100b;Igfbp7;Glb1;Ptafr;Ntrk3;Ccnd1	12.605% (15/119)		1.6	NA	NA	21.008% (25/119)		1.7	NA	NA
GO:0042493	response to drug	Any process that results in a change in state or activity of a cell or an organism (in terms of movement, secretion, enzyme production, gene expression, etc.) as a result of a drug stimulus. A drug is a substance used in the diagnosis, treatment or prevention of a disease.	0.00044425	0.0117251	0.715068	0.000161169	0.0720777	0.285326	11.502% (36/313)		3.35	ENSMUSG00000000326;ENSMUSG00000000440;ENSMUSG00000001436;ENSMUSG00000001506;ENSMUSG00000015243;ENSMUSG00000019278;ENSMUSG00000020122;ENSMUSG00000022797;ENSMUSG00000023067;ENSMUSG00000024529;ENSMUSG00000024659;ENSMUSG00000024803;ENSMUSG00000025889;ENSMUSG00000026822;ENSMUSG00000026922;ENSMUSG00000027792;ENSMUSG00000028494;ENSMUSG00000028970;ENSMUSG00000030110;ENSMUSG00000030317;ENSMUSG00000031740;…	Comt;Pparg;Slc19a1;Col1a1;Abca1;Dpep1;Egfr;Tfrc;Cdkn1a;Lox;Anxa1;Ankrd1;Snca;Lcn2;Agpat2;Bche;Plin2;Abcb1b;Ret;Timp4;Mmp2;Mt2;Pde4a;Cyp1a1;Dpyd;Acer2;Atp1a3;Inhba;Tspo;Aldh1a1;Ptk2b;B2m;Slc22a12;Actc1;Ccnd1;Cers1	11.182% (35/313)		1.93	NA	NA	0.639% (2/313)		0.15	NA	NA	14.696% (46/313)		3.79	ENSMUSG00000000326;ENSMUSG00000000440;ENSMUSG00000001436;ENSMUSG00000001506;ENSMUSG00000002997;ENSMUSG00000005360;ENSMUSG00000015340;ENSMUSG00000015533;ENSMUSG00000015568;ENSMUSG00000018909;ENSMUSG00000020689;ENSMUSG00000020829;ENSMUSG00000022878;ENSMUSG00000024413;ENSMUSG00000024529;ENSMUSG00000024659;ENSMUSG00000025888;ENSMUSG00000026922;ENSMUSG00000028378;ENSMUSG00000028494;ENSMUSG00000028527;…	Comt;Pparg;Slc19a1;Col1a1;Prkar2b;Slc1a3;Cybb;Itga2;Lpl;Arrb1;Itgb3;Slc46a1;Adipoq;Npc1;Lox;Anxa1;Casp1;Agpat2;Ptgr1;Plin2;Ak4;P2rx7;Adcyap1r1;Ptn;Ret;Casp3;Tlr3;Nnmt;Sox10;Acer2;Kcnh2;Atp1a3;Inhba;Tspo;S100a10;Fzd1;Tgif1;Oxtr;Kcnk3;Prkcb;Ptk2b;B2m;Slc22a12;Actc1;Ccnd1;Ggh	9.585% (30/313)		1.14	NA	NA	17.252% (54/313)		0.54	NA	NA
GO:0008215	spermine metabolic process	The chemical reactions and pathways involving spermine, a polybasic amine found in human sperm, in ribosomes and in some viruses, which is involved in nucleic acid packaging. Synthesis is regulated by ornithine decarboxylase which plays a key role in control of DNA replication.	1	0.0118124	1.65693e-05	0.00146793	0.410361	0.250526	0% (0/7)		0	NA	NA	42.857% (3/7)		1.93	NA	NA	42.857% (3/7)		4.78	ENSMUSG00000027333;ENSMUSG00000063953;ENSMUSG00000075232	Smox;Amd2;Amd1	57.143% (4/7)		2.83	ENSMUSG00000025464;ENSMUSG00000027333;ENSMUSG00000071708;ENSMUSG00000075232	Paox;Smox;Sms;Amd1	14.286% (1/7)		0.39	NA	NA	28.571% (2/7)		0.6	NA	NA
GO:0006560	proline metabolic process	The chemical reactions and pathways involving proline (pyrrolidine-2-carboxylic acid), a chiral, cyclic, nonessential alpha-amino acid found in peptide linkage in proteins.	0.370847	0.0118124	1	1	0.0867432	0.00897236	14.286% (1/7)		0.43	NA	NA	42.857% (3/7)		1.93	NA	NA	0% (0/7)		0	NA	NA	0% (0/7)		0	NA	NA	28.571% (2/7)		1.06	NA	NA	57.143% (4/7)		2.05	ENSMUSG00000003526;ENSMUSG00000025007;ENSMUSG00000028737;ENSMUSG00000030934	Prodh;Aldh18a1;Aldh4a1;Oat
GO:0006919	activation of cysteine-type endopeptidase activity involved in apoptotic process	Any process that initiates the activity of the inactive enzyme cysteine-type endopeptidase in the context of an apoptotic process.	0.00392445	0.0118851	0.0797637	0.0256519	0.134376	0.056392	16.949% (10/59)		2.41	ENSMUSG00000000120;ENSMUSG00000000440;ENSMUSG00000024066;ENSMUSG00000025889;ENSMUSG00000030110;ENSMUSG00000031523;ENSMUSG00000032402;ENSMUSG00000038007;ENSMUSG00000056054;ENSMUSG00000079465	Ngfr;Pparg;Xdh;Snca;Ret;Dlc1;Smad3;Acer2;S100a8;Col4a3	16.949% (10/59)		1.92	NA	NA	3.39% (2/59)		1.1	NA	NA	16.949% (10/59)		1.59	NA	NA	11.864% (7/59)		0.87	NA	NA	22.034% (13/59)		1.25	NA	NA
GO:1901701	cellular response to oxygen-containing compound	NA	0.108292	0.0125304	0.118811	0.00720788	0.0107695	0.375543	10.291% (85/826)		0.97	NA	NA	11.38% (94/826)		1.9	NA	NA	1.211% (10/826)		0.93	NA	NA	12.47% (103/826)		2.14	ENSMUSG00000000058;ENSMUSG00000000440;ENSMUSG00000000567;ENSMUSG00000000753;ENSMUSG00000001119;ENSMUSG00000001506;ENSMUSG00000001761;ENSMUSG00000002111;ENSMUSG00000005951;ENSMUSG00000007655;ENSMUSG00000015340;ENSMUSG00000015533;ENSMUSG00000015568;ENSMUSG00000016024;ENSMUSG00000018774;ENSMUSG00000018909;ENSMUSG00000018920;ENSMUSG00000020053;ENSMUSG00000020532;ENSMUSG00000020654;ENSMUSG00000020689;…	Cav2;Pparg;Sox9;Serpinf1;Col6a1;Col1a1;Smo;Spi1;Shpk;Cav1;Cybb;Itga2;Lpl;Lbp;Cd68;Arrb1;Cxcl16;Igf1;Acaca;Adcy3;Itgb3;Tshr;Ly86;Dapk1;Pde4d;Wnt5a;Clu;Dmtn;Cma1;Fbxo32;Litaf;Adcy5;Adipoq;Wnt10b;Nr4a1;Ptk7;Anxa1;Gna14;Baiap2;Casp1;Col5a2;Col3a1;Mstn;Atp2b4;Mrc1;Vim;Nr4a2;Grb14;Fbn1;E2f1;Anxa5;Vcam1;Pdgfc;Rorc;Gbp2;Prkcz;Nsg1;Pf4;Cxcl9;P2rx4;Col1a2;Akr1b8;Ptn;Ret;Dgat2;Pycard;Stk26;Eif4ebp1;Col4a1;A…	10.654% (88/826)		1.97	NA	NA	15.254% (126/826)		0.43	NA	NA
GO:0051048	negative regulation of secretion	Any process that stops, prevents, or reduces the frequency, rate or extent of the controlled release of a substance from a cell or a tissue.	0.197131	0.0125574	0.650135	0.00715561	0.354326	0.088045	13.74% (18/131)		0.71	NA	NA	16.794% (22/131)		1.9	NA	NA	0.763% (1/131)		0.19	NA	NA	15.267% (20/131)		2.15	ENSMUSG00000000326;ENSMUSG00000001123;ENSMUSG00000001467;ENSMUSG00000020277;ENSMUSG00000022878;ENSMUSG00000024610;ENSMUSG00000024659;ENSMUSG00000024810;ENSMUSG00000026834;ENSMUSG00000027030;ENSMUSG00000027712;ENSMUSG00000032726;ENSMUSG00000032827;ENSMUSG00000037035;ENSMUSG00000037362;ENSMUSG00000039062;ENSMUSG00000042429;ENSMUSG00000049103;ENSMUSG00000049112;ENSMUSG00000049625	Comt;Lgals9;Cyp51;Pfkl;Adipoq;Cd74;Anxa1;Il33;Acvr1c;Stk39;Anxa5;Bmp8a;Ppp1r9a;Inhbb;Ccn3;Anpep;Adora1;Ccr2;Oxtr;Tifab	8.397% (11/131)		0.45	NA	NA	18.321% (24/131)		1.06	NA	NA
GO:0010634	positive regulation of epithelial cell migration	Any process that activates or increases the frequency, rate or extent of epithelial cell migration.	0.12339	0.0131029	0.605188	0.00881179	0.747512	0.74733	9.483% (11/116)		0.91	NA	NA	13.793% (16/116)		1.88	NA	NA	0.862% (1/116)		0.22	NA	NA	15.517% (18/116)		2.05	ENSMUSG00000000567;ENSMUSG00000015533;ENSMUSG00000018593;ENSMUSG00000020053;ENSMUSG00000020689;ENSMUSG00000021732;ENSMUSG00000021994;ENSMUSG00000022309;ENSMUSG00000022425;ENSMUSG00000024659;ENSMUSG00000028480;ENSMUSG00000029470;ENSMUSG00000031253;ENSMUSG00000031486;ENSMUSG00000032359;ENSMUSG00000044447;ENSMUSG00000048373;ENSMUSG00000059456	Sox9;Itga2;Sparc;Igf1;Itgb3;Fgf10;Wnt5a;Angpt1;Enpp2;Anxa1;Glipr2;P2rx4;Srpx2;Adgra2;Ctsh;Dock5;Fgfbp1;Ptk2b	6.034% (7/116)		0.13	NA	NA	12.069% (14/116)		0.13	NA	NA
GO:0071850	mitotic cell cycle arrest	The process in which the mitotic cell cycle is halted during one of the normal phases (G1, S, G2, M).	0.0461753	0.0131445	0.00459501	1	0.242907	0.0929488	23.077% (3/13)		1.34	NA	NA	30.769% (4/13)		1.88	NA	NA	15.385% (2/13)		2.34	ENSMUSG00000023067;ENSMUSG00000036390	Cdkn1a;Gadd45a	0% (0/13)		0	NA	NA	15.385% (2/13)		0.61	NA	NA	30.769% (4/13)		1.03	NA	NA
GO:1904645	response to amyloid-beta	NA	0.00596294	0.0139682	0.243777	0.171953	0.472648	0.100485	20% (7/35)		2.22	ENSMUSG00000000120;ENSMUSG00000002944;ENSMUSG00000023964;ENSMUSG00000031740;ENSMUSG00000032086;ENSMUSG00000039005;ENSMUSG00000040907	Ngfr;Cd36;Calcr;Mmp2;Bace1;Tlr4;Atp1a3	20% (7/35)		1.85	NA	NA	2.857% (1/35)		0.61	NA	NA	14.286% (5/35)		0.76	NA	NA	8.571% (3/35)		0.33	NA	NA	22.857% (8/35)		1	NA	NA
GO:0006952	defense response	Reactions, triggered in response to the presence of a foreign body or the occurrence of an injury, which result in restriction of damage to the organism attacked or prevention/recovery from the infection caused by the attack.	0.0489251	0.0141588	0.305387	0.00505988	0.51544	0.514725	11.706% (94/803)		1.31	NA	NA	13.45% (108/803)		1.85	NA	NA	0.996% (8/803)		0.52	NA	NA	18.929% (152/803)		2.3	ENSMUSG00000000290;ENSMUSG00000000440;ENSMUSG00000000753;ENSMUSG00000001123;ENSMUSG00000001128;ENSMUSG00000001348;ENSMUSG00000001761;ENSMUSG00000005672;ENSMUSG00000005951;ENSMUSG00000005980;ENSMUSG00000006344;ENSMUSG00000015340;ENSMUSG00000015533;ENSMUSG00000015568;ENSMUSG00000016024;ENSMUSG00000017830;ENSMUSG00000017969;ENSMUSG00000018774;ENSMUSG00000018920;ENSMUSG00000019122;ENSMUSG00000019326;…	Itgb2;Pparg;Serpinf1;Lgals9;Cfp;Acp5;Smo;Kit;Shpk;Dnase1;Ggt5;Cybb;Itga2;Lpl;Lbp;Dhx58;Ptgis;Cd68;Cxcl16;Ccl9;Aoc3;Traf3ip2;Igf1;Sdc1;Ly86;Dapk1;Wnt5a;Clu;Adipoq;Adamts5;Ifnar2;Mx2;Eif2ak2;Tapbp;C2;Cd74;Anxa1;Il33;Irf7;Alox5;Casp1;Stat1;Fn1;Tnfrsf11a;Cfh;Dbi;Ptprc;Mrc1;Vim;Stk39;Chst1;Zbp1;Ahcy;Sucnr1;Vcam1;Ecm1;Gbp3;Gbp2;Prkcz;Plac8;Pf4;Cxcl9;P2rx7;Oasl2;Herc6;Ptn;Ephb6;Tyrobp;Nupr1;Pycard;Trim3…	9.714% (78/803)		0.29	NA	NA	13.823% (111/803)		0.29	NA	NA
GO:0033993	response to lipid	Any process that results in a change in state or activity of a cell or an organism (in terms of movement, secretion, enzyme production, gene expression, etc.) as a result of a lipid stimulus.	0.00796339	0.0142438	0.136946	0.00118487	0.00165215	0.125321	11.059% (71/642)		2.1	ENSMUSG00000000326;ENSMUSG00000000440;ENSMUSG00000001506;ENSMUSG00000002108;ENSMUSG00000002944;ENSMUSG00000003849;ENSMUSG00000010663;ENSMUSG00000015243;ENSMUSG00000016024;ENSMUSG00000018774;ENSMUSG00000020027;ENSMUSG00000020108;ENSMUSG00000020122;ENSMUSG00000020532;ENSMUSG00000021750;ENSMUSG00000022037;ENSMUSG00000023034;ENSMUSG00000023067;ENSMUSG00000023078;ENSMUSG00000023964;ENSMUSG00000024030;…	Comt;Pparg;Col1a1;Nr1h3;Cd36;Nqo1;Fads1;Abca1;Lbp;Cd68;Socs2;Ddit4;Egfr;Acaca;Fam107a;Clu;Nr4a1;Cdkn1a;Cxcl13;Calcr;Abcg1;Lox;Anxa1;Ankrd1;Rbp4;Scd2;Cpeb1;Gdap1;Snca;Idh1;Lcn2;Hnmt;Bche;Pmvk;Ptpru;Errfi1;Ret;Timp4;Dgat2;Pak1;Hpgd;Mmp2;Agt;Cryab;Ldlr;Cyp1a1;Cdo1;Inhbb;Scd1;Acer2;Tlr4;Dusp10;Fmo1;Atp1a3;Inhba;Pik3r1;Tspo;Foxo1;Insig1;Glb1;Mettl21c;Osr1;Ptges;Ntrk2;Slit3;Gnai1;Lep;Ptk2b;Ccnd1;Fibin;…	11.994% (77/642)		1.85	NA	NA	1.246% (8/642)		0.86	NA	NA	15.576% (100/642)		2.93	ENSMUSG00000000326;ENSMUSG00000000440;ENSMUSG00000000567;ENSMUSG00000000753;ENSMUSG00000001123;ENSMUSG00000001348;ENSMUSG00000001506;ENSMUSG00000001761;ENSMUSG00000005951;ENSMUSG00000007655;ENSMUSG00000008999;ENSMUSG00000010663;ENSMUSG00000015340;ENSMUSG00000015533;ENSMUSG00000015568;ENSMUSG00000016024;ENSMUSG00000018593;ENSMUSG00000018774;ENSMUSG00000018920;ENSMUSG00000020053;ENSMUSG00000020532;…	Comt;Pparg;Sox9;Serpinf1;Lgals9;Acp5;Col1a1;Smo;Shpk;Cav1;Bmp7;Fads1;Cybb;Itga2;Lpl;Lbp;Sparc;Cd68;Cxcl16;Igf1;Acaca;Sdc1;Adcy3;Ly86;Pde4d;Fgf10;Wnt5a;Clu;Fbxo32;Litaf;Adcy5;Adipoq;Dhh;Nr4a1;Ptk7;Abcg1;Eif2ak2;Npc1;Lox;Anxa1;Scd2;Casp1;Mstn;Tnfrsf11a;Mrc1;Vim;Nr4a2;E2f1;Postn;Pmvk;Vcam1;Rorc;Gbp2;Trim63;Pf4;Cxcl9;P2rx7;Arpc1b;Adcyap1r1;Ptn;Ret;Dgat2;Pycard;Eif4ebp1;Hpgd;Ednra;Casp3;Loxl1;Ctsh;Sox…	11.215% (72/642)		2.78	ENSMUSG00000000326;ENSMUSG00000000753;ENSMUSG00000001506;ENSMUSG00000001761;ENSMUSG00000003068;ENSMUSG00000005893;ENSMUSG00000006519;ENSMUSG00000007655;ENSMUSG00000007815;ENSMUSG00000008855;ENSMUSG00000015755;ENSMUSG00000016024;ENSMUSG00000019777;ENSMUSG00000019850;ENSMUSG00000020303;ENSMUSG00000020681;ENSMUSG00000021699;ENSMUSG00000022150;ENSMUSG00000022500;ENSMUSG00000023034;ENSMUSG00000023067;…	Comt;Serpinf1;Col1a1;Smo;Stk11;Nr2c2;Cyba;Cav1;Rhoa;Hdac5;Tab2;Lbp;Hdac2;Tnfaip3;Stc2;Ace;Pde4d;Dab2;Litaf;Nr4a1;Cdkn1a;Mbd2;Lox;Anxa1;Scd2;Cpeb1;Cflar;Ncl;Pam;Vim;Pdia3;E2f1;Postn;Pmvk;Adam15;Rorc;Gbp2;Dnaja1;Trim63;Cxcl9;Arpc1b;Nfkbib;Pycard;Irak1;Hpgd;Casp3;Tirap;Ldlr;Rora;Loxl1;Klf9;Tut4;Eef2;Pdk3;Igfbp7;Inhbb;Arid5a;Lats1;Inhba;Safb2;Insig1;Glb1;Pou4f1;Foxo3;Jun;Ntrk2;Bcl2;Lep;Nr1h2;Cry2;Hmg…	15.421% (99/642)		0.9	NA	NA
GO:0086005	ventricular cardiac muscle cell action potential	An action potential that occurs in a ventricular cardiac muscle cell.	0.00734991	0.0142837	1	0.516084	0.779123	0.131691	25% (5/20)		2.13	ENSMUSG00000041957;ENSMUSG00000049281;ENSMUSG00000060843;ENSMUSG00000065460;ENSMUSG00000090122	Pkp2;Scn3b;Ctnna3;Mir133a-2;Kcne1l	25% (5/20)		1.85	NA	NA	0% (0/20)		0	NA	NA	10% (2/20)		0.29	NA	NA	5% (1/20)		0.11	NA	NA	25% (5/20)		0.88	NA	NA
GO:0006809	nitric oxide biosynthetic process	The chemical reactions and pathways resulting in the formation of nitric oxide, nitrogen monoxide (NO), a colorless gas only slightly soluble in water.	0.0473013	0.0145543	1	0.048252	0.32614	0.00922125	23.077% (12/52)		1.33	NA	NA	17.308% (9/52)		1.84	NA	NA	0% (0/52)		0	NA	NA	23.077% (12/52)		1.32	NA	NA	9.615% (5/52)		0.49	NA	NA	26.923% (14/52)		2.04	ENSMUSG00000005534;ENSMUSG00000007039;ENSMUSG00000009013;ENSMUSG00000016494;ENSMUSG00000019768;ENSMUSG00000024087;ENSMUSG00000024789;ENSMUSG00000027832;ENSMUSG00000028991;ENSMUSG00000029361;ENSMUSG00000031596;ENSMUSG00000031980;ENSMUSG00000032402;ENSMUSG00000039005	Insr;Ddah2;Dynll1;Cd34;Esr1;Cyp1b1;Jak2;Ptx3;Mtor;Nos1;Slc7a2;Agt;Smad3;Tlr4
GO:0000165	MAPK cascade	An intracellular protein kinase cascade containing at least a MAPK, a MAPKK and a MAP3K. The cascade can also contain an additional tiers: the upstream MAP4K. The kinases in each tier phosphorylate and activate the kinase in the downstream tier to transmit a signal within a cell.	0.201568	0.0146314	0.272149	0.00577668	0.0841268	0.0173041	9.222% (51/553)		0.7	NA	NA	10.85% (60/553)		1.83	NA	NA	1.627% (9/553)		0.57	NA	NA	13.743% (76/553)		2.24	ENSMUSG00000000058;ENSMUSG00000000567;ENSMUSG00000005087;ENSMUSG00000005672;ENSMUSG00000006369;ENSMUSG00000007655;ENSMUSG00000008999;ENSMUSG00000012519;ENSMUSG00000018909;ENSMUSG00000019122;ENSMUSG00000020053;ENSMUSG00000020312;ENSMUSG00000020689;ENSMUSG00000020901;ENSMUSG00000021319;ENSMUSG00000021732;ENSMUSG00000021943;ENSMUSG00000021994;ENSMUSG00000022102;ENSMUSG00000022309;ENSMUSG00000022878;…	Cav2;Sox9;Cd44;Kit;Fbln1;Cav1;Bmp7;Mlkl;Arrb1;Ccl9;Igf1;Shc2;Itgb3;Pik3r5;Sfrp4;Fgf10;Gdf10;Wnt5a;Dok2;Angpt1;Adipoq;Fgd2;Eif2ak2;Cdh2;Cd74;Plce1;Maged1;Mstn;Fn1;Tnfrsf11a;Ptprc;Stk39;Mapk8ip1;Rassf2;Mylk2;Pdgfc;Glipr2;Ephb2;Prkcz;Klb;Bmp3;P2rx7;Gsdme;Ret;Cd27;Pycard;Stk26;Adrb3;Ednra;Tlr3;Dixdc1;Ctsh;Mst1r;Bmp8a;Alox12b;Cspg4;Tmem106a;Inhbb;Cavin3;Icam1;Wnk2;Npnt;Pla2g5;Inhba;Mbp;Adora1;Dact1;Du…	8.861% (49/553)		1.08	NA	NA	16.998% (94/553)		1.76	NA	NA
GO:0006875	cellular metal ion homeostasis	Any process involved in the maintenance of an internal steady state of metal ions at the level of a cell.	0.0697708	0.0149037	0.00725428	0.420981	0.286088	0.0301556	12.36% (44/356)		1.16	NA	NA	13.483% (48/356)		1.83	NA	NA	2.247% (8/356)		2.14	ENSMUSG00000020303;ENSMUSG00000028836;ENSMUSG00000029205;ENSMUSG00000041798;ENSMUSG00000047343;ENSMUSG00000047443;ENSMUSG00000050164;ENSMUSG00000079105	Stc2;Slc30a2;Chrna9;Gck;Mettl21c;Erfe;Mchr1;C7	14.326% (51/356)		0.38	NA	NA	8.146% (29/356)		0.54	NA	NA	17.416% (62/356)		1.52	NA	NA
GO:0048662	negative regulation of smooth muscle cell proliferation	Any process that stops, prevents or reduces the rate or extent of smooth muscle cell proliferation.	0.000369193	0.0156046	0.296302	0.0755886	0.0968698	0.145023	22.727% (10/44)		3.43	ENSMUSG00000000326;ENSMUSG00000000440;ENSMUSG00000020427;ENSMUSG00000022206;ENSMUSG00000023067;ENSMUSG00000026185;ENSMUSG00000028988;ENSMUSG00000037010;ENSMUSG00000041417;ENSMUSG00000072115	Comt;Pparg;Igfbp3;Npr3;Cdkn1a;Igfbp5;Ctnnbip1;Apln;Pik3r1;Ang	18.182% (8/44)		1.81	NA	NA	2.273% (1/44)		0.53	NA	NA	15.909% (7/44)		1.12	NA	NA	13.636% (6/44)		1.01	NA	NA	20.455% (9/44)		0.84	NA	NA
GO:0051281	positive regulation of release of sequestered calcium ion into cytosol	Any process that activates or increases the frequency, rate or extent of the release into the cytosolic compartment of calcium ions sequestered in the endoplasmic reticulum or mitochondria.	0.00755534	0.0160569	1	0.0275208	0.614003	0.0815619	21.429% (6/28)		2.12	ENSMUSG00000004035;ENSMUSG00000025889;ENSMUSG00000026385;ENSMUSG00000032011;ENSMUSG00000032839;ENSMUSG00000044338	Gstm7;Snca;Dbi;Thy1;Trpc1;Aplnr	21.429% (6/28)		1.79	NA	NA	0% (0/28)		0	NA	NA	21.429% (6/28)		1.56	NA	NA	7.143% (2/28)		0.21	NA	NA	25% (7/28)		1.09	NA	NA
GO:0032755	positive regulation of interleukin-6 production	Any process that activates or increases the frequency, rate, or extent of interleukin-6 production.	0.00700268	0.0162458	1	0.00255135	0.0433052	0.568088	19.444% (7/36)		2.15	ENSMUSG00000002944;ENSMUSG00000016024;ENSMUSG00000027947;ENSMUSG00000031380;ENSMUSG00000039005;ENSMUSG00000044583;ENSMUSG00000050222	Cd36;Lbp;Il6ra;Vegfd;Tlr4;Tlr7;Il17d	19.444% (7/36)		1.79	NA	NA	0% (0/36)		0	NA	NA	25% (9/36)		2.59	ENSMUSG00000016024;ENSMUSG00000021994;ENSMUSG00000024810;ENSMUSG00000029468;ENSMUSG00000030793;ENSMUSG00000031639;ENSMUSG00000037379;ENSMUSG00000040296;ENSMUSG00000040794	Lbp;Wnt5a;Il33;P2rx7;Pycard;Tlr3;Spon2;Ddx58;C1qtnf4	16.667% (6/36)		1.36	NA	NA	13.889% (5/36)		0.25	NA	NA
GO:0050679	positive regulation of epithelial cell proliferation	Any process that activates or increases the rate or extent of epithelial cell proliferation.	0.00136192	0.0163969	0.671997	0.0467996	0.688587	0.364691	13.669% (19/139)		2.87	ENSMUSG00000000058;ENSMUSG00000002688;ENSMUSG00000020122;ENSMUSG00000023034;ENSMUSG00000026473;ENSMUSG00000028108;ENSMUSG00000031380;ENSMUSG00000034708;ENSMUSG00000037010;ENSMUSG00000037095;ENSMUSG00000041075;ENSMUSG00000044338;ENSMUSG00000048373;ENSMUSG00000048387;ENSMUSG00000048534;ENSMUSG00000048616;ENSMUSG00000049130;ENSMUSG00000070348;ENSMUSG00000072115	Cav2;Prkd1;Egfr;Nr4a1;Glul;Ecm1;Vegfd;Grn;Apln;Lrg1;Fzd7;Aplnr;Fgfbp1;Osr1;Jaml;Nog;C5ar1;Ccnd1;Ang	12.95% (18/139)		1.79	NA	NA	0.719% (1/139)		0.17	NA	NA	12.95% (18/139)		1.33	NA	NA	6.475% (9/139)		0.16	NA	NA	15.108% (21/139)		0.44	NA	NA
GO:0031099	regeneration	The regrowth of a lost or destroyed body part, such as an organ or tissue. This process may occur via renewal, repair, and/or growth alone (i.e. increase in size or mass).	0.0132408	0.0165523	0.746727	0.00984984	0.0715252	0.139064	11.111% (19/171)		1.88	NA	NA	15.205% (26/171)		1.78	NA	NA	0.585% (1/171)		0.13	NA	NA	14.035% (24/171)		2.01	ENSMUSG00000000440;ENSMUSG00000006800;ENSMUSG00000020053;ENSMUSG00000021732;ENSMUSG00000021998;ENSMUSG00000022324;ENSMUSG00000022996;ENSMUSG00000024659;ENSMUSG00000025407;ENSMUSG00000025742;ENSMUSG00000026100;ENSMUSG00000027750;ENSMUSG00000029838;ENSMUSG00000030342;ENSMUSG00000032011;ENSMUSG00000032271;ENSMUSG00000033295;ENSMUSG00000036334;ENSMUSG00000037362;ENSMUSG00000041736;ENSMUSG00000045287;…	Pparg;Sulf2;Igf1;Fgf10;Lcp1;Matn2;Wnt10b;Anxa1;Gli1;Prps2;Mstn;Postn;Ptn;Cd9;Thy1;Nnmt;Ptprf;Igsf10;Ccn3;Tspo;Rtn4rl1;Ntrk3;Klk8;Ccnd1	10.526% (18/171)		1.15	NA	NA	16.959% (29/171)		0.86	NA	NA
GO:0055093	response to hyperoxia	Any process that results in a change in state or activity of a cell or an organism (in terms of movement, secretion, enzyme production, gene expression, etc.) as a result of a stimulus indicating increased oxygen tension.	0.00914794	0.0176132	0.154265	0.262031	0.0153145	0.0188678	23.81% (5/21)		2.04	ENSMUSG00000000440;ENSMUSG00000001506;ENSMUSG00000023067;ENSMUSG00000032315;ENSMUSG00000044167	Pparg;Col1a1;Cdkn1a;Cyp1a1;Foxo1	23.81% (5/21)		1.75	NA	NA	4.762% (1/21)		0.81	NA	NA	14.286% (3/21)		0.58	NA	NA	23.81% (5/21)		1.81	NA	NA	33.333% (7/21)		1.72	NA	NA
GO:0035455	response to interferon-alpha	Any process that results in a change in state or activity of a cell or an organism (in terms of movement, secretion, enzyme production, gene expression, etc.) as a result of an interferon-alpha stimulus. Interferon-alpha is a type I interferon.	0.147858	0.0176132	1	0.00659177	0.795202	0.95609	14.286% (3/21)		0.83	NA	NA	23.81% (5/21)		1.75	NA	NA	0% (0/21)		0	NA	NA	28.571% (6/21)		2.18	ENSMUSG00000022971;ENSMUSG00000024079;ENSMUSG00000034459;ENSMUSG00000046718;ENSMUSG00000062488;ENSMUSG00000074896	Ifnar2;Eif2ak2;Ifit1;Bst2;Ifit3b;Ifit3	4.762% (1/21)		0.1	NA	NA	4.762% (1/21)		0.02	NA	NA
GO:2000406	positive regulation of T cell migration	NA	0.39301	0.0176132	1	0.00125274	0.192818	0.154289	9.524% (2/21)		0.41	NA	NA	23.81% (5/21)		1.75	NA	NA	0% (0/21)		0	NA	NA	33.333% (7/21)		2.9	ENSMUSG00000001123;ENSMUSG00000020689;ENSMUSG00000021994;ENSMUSG00000027030;ENSMUSG00000030793;ENSMUSG00000042333;ENSMUSG00000049103	Lgals9;Itgb3;Wnt5a;Stk39;Pycard;Tnfrsf14;Ccr2	14.286% (3/21)		0.71	NA	NA	23.81% (5/21)		0.81	NA	NA
GO:0046640	regulation of alpha-beta T cell proliferation	Any process that modulates the frequency, rate or extent of alpha-beta T cell proliferation.	0.751177	0.0176132	1	0.00125274	0.457557	0.32856	4.762% (1/21)		0.12	NA	NA	23.81% (5/21)		1.75	NA	NA	0% (0/21)		0	NA	NA	33.333% (7/21)		2.9	ENSMUSG00000001123;ENSMUSG00000020101;ENSMUSG00000026395;ENSMUSG00000027223;ENSMUSG00000042333;ENSMUSG00000049103;ENSMUSG00000067212	Lgals9;Vsir;Ptprc;Mapk8ip1;Tnfrsf14;Ccr2;H2-T23	9.524% (2/21)		0.34	NA	NA	19.048% (4/21)		0.48	NA	NA
GO:0032760	positive regulation of tumor necrosis factor production	Any process that activates or increases the frequency, rate or extent of tumor necrosis factor production.	0.0655616	0.0177659	1	0.0010749	0.0146377	0.958489	13.333% (6/45)		1.18	NA	NA	17.778% (8/45)		1.75	NA	NA	0% (0/45)		0	NA	NA	24.444% (11/45)		2.97	ENSMUSG00000001123;ENSMUSG00000016024;ENSMUSG00000022037;ENSMUSG00000026395;ENSMUSG00000029373;ENSMUSG00000030793;ENSMUSG00000031639;ENSMUSG00000037379;ENSMUSG00000051439;ENSMUSG00000056529;ENSMUSG00000067212	Lgals9;Lbp;Clu;Ptprc;Pf4;Pycard;Tlr3;Spon2;Cd14;Ptafr;H2-T23	17.778% (8/45)		1.83	NA	NA	6.667% (3/45)		0.02	NA	NA
GO:0071214	cellular response to abiotic stimulus	Any process that results in a change in state or activity of a cell (in terms of movement, secretion, enzyme production, gene expression, etc.) as a result of an abiotic (non-living) stimulus.	0.0289825	0.0189454	0.118122	0.444684	0.195078	0.00113649	9.746% (23/236)		1.54	NA	NA	11.441% (27/236)		1.72	NA	NA	1.695% (4/236)		0.93	NA	NA	8.898% (21/236)		0.35	NA	NA	8.898% (21/236)		0.71	NA	NA	21.186% (50/236)		2.94	ENSMUSG00000001506;ENSMUSG00000002983;ENSMUSG00000007659;ENSMUSG00000011148;ENSMUSG00000020122;ENSMUSG00000020941;ENSMUSG00000021127;ENSMUSG00000021215;ENSMUSG00000021668;ENSMUSG00000021936;ENSMUSG00000022504;ENSMUSG00000022836;ENSMUSG00000023067;ENSMUSG00000023953;ENSMUSG00000024803;ENSMUSG00000024824;ENSMUSG00000025132;ENSMUSG00000025499;ENSMUSG00000027030;ENSMUSG00000027282;ENSMUSG00000027342;…	Col1a1;Relb;Bcl2l1;Adssl1;Egfr;Map3k14;Zfp36l1;Net1;Polk;Mapk8;Ciita;Mylk;Cdkn1a;Polh;Ankrd1;Rad9a;Arhgdia;Hras;Stk39;Mtch2;Pcna;Fbxw7;Trp53inp1;Slc9a1;Errfi1;Nos1;Ybx3;Opn1mw;Casp3;Agt;Cryab;Gclc;Cdc25a;Gadd45a;Rad9b;Pold1;Tlr4;Dag1;Bmf;Pik3r1;Spidr;Trp53bp1;Swi5;Cradd;Rhob;Mgmt;Grb2;Bnip3;Hist3h2a;Cers1
GO:0010039	response to iron ion	Any process that results in a change in state or activity of a cell or an organism (in terms of movement, secretion, enzyme production, gene expression, etc.) as a result of an iron ion stimulus.	0.00193353	0.0189926	1	0.228988	0.35336	0.0952931	24.138% (7/29)		2.71	ENSMUSG00000022797;ENSMUSG00000025889;ENSMUSG00000027602;ENSMUSG00000029716;ENSMUSG00000032315;ENSMUSG00000060802;ENSMUSG00000070348	Tfrc;Snca;Map1lc3a;Tfr2;Cyp1a1;B2m;Ccnd1	20.69% (6/29)		1.72	NA	NA	0% (0/29)		0	NA	NA	13.793% (4/29)		0.64	NA	NA	10.345% (3/29)		0.45	NA	NA	24.138% (7/29)		1.02	NA	NA
GO:0002366	leukocyte activation involved in immune response	A change in morphology and behavior of a leukocyte resulting from exposure to a specific antigen, mitogen, cytokine, cellular ligand, or soluble factor, leading to the initiation or perpetuation of an immune response.	0.382232	0.0196624	0.704676	0.00825344	0.311434	0.201362	7.237% (11/152)		0.42	NA	NA	12.5% (19/152)		1.71	NA	NA	0.658% (1/152)		0.15	NA	NA	16.447% (25/152)		2.08	ENSMUSG00000001123;ENSMUSG00000005672;ENSMUSG00000005980;ENSMUSG00000016024;ENSMUSG00000018169;ENSMUSG00000020143;ENSMUSG00000021998;ENSMUSG00000024659;ENSMUSG00000024810;ENSMUSG00000026395;ENSMUSG00000026786;ENSMUSG00000027762;ENSMUSG00000028064;ENSMUSG00000028150;ENSMUSG00000029053;ENSMUSG00000030579;ENSMUSG00000030793;ENSMUSG00000033220;ENSMUSG00000034330;ENSMUSG00000035413;ENSMUSG00000037405;…	Lgals9;Kit;Dnase1;Lbp;Mfng;Dock2;Lcp1;Anxa1;Il33;Ptprc;Apbb1ip;Sucnr1;Sema4a;Rorc;Prkcz;Tyrobp;Pycard;Rac2;Plcg2;Tmem98;Icam1;Fgl2;Ccr2;Ptafr;Ptk2b	8.553% (13/152)		0.51	NA	NA	16.447% (25/152)		0.7	NA	NA
GO:0090092	regulation of transmembrane receptor protein serine/threonine kinase signaling pathway	Any process that modulates the rate, frequency, or extent of the series of molecular signals generated as a consequence of a transmembrane receptor serine/threonine kinase binding to its physiological ligand.	0.00226483	0.0198303	0.738397	0.0701196	0.176919	0.899378	12.575% (21/167)		2.64	ENSMUSG00000000058;ENSMUSG00000020325;ENSMUSG00000024529;ENSMUSG00000028195;ENSMUSG00000029096;ENSMUSG00000029335;ENSMUSG00000031283;ENSMUSG00000032387;ENSMUSG00000032402;ENSMUSG00000032726;ENSMUSG00000037035;ENSMUSG00000037095;ENSMUSG00000041324;ENSMUSG00000042834;ENSMUSG00000048616;ENSMUSG00000050069;ENSMUSG00000059022;ENSMUSG00000073802;ENSMUSG00000087408;ENSMUSG00000092035;ENSMUSG00000112129	Cav2;Fstl3;Lox;Ccn1;Htra3;Bmp3;Chrdl1;Rbpms2;Smad3;Bmp8a;Inhbb;Lrg1;Inhba;Nrep;Nog;Grem2;Kcp;Cdkn2b;Cers1;Peg10;Pbld1	14.97% (25/167)		1.7	NA	NA	0.599% (1/167)		0.13	NA	NA	17.964% (30/167)		1.15	NA	NA	11.976% (20/167)		0.75	NA	NA	10.778% (18/167)		0.05	NA	NA
GO:0051480	regulation of cytosolic calcium ion concentration	Any process involved in the maintenance of an internal steady state of calcium ions within the cytosol of a cell or between the cytosol and its surroundings.	0.237432	0.0207161	0.0881165	0.00135804	0.279482	0.0358416	14.623% (31/212)		0.62	NA	NA	16.038% (34/212)		1.68	NA	NA	1.887% (4/212)		1.05	NA	NA	17.925% (38/212)		2.87	ENSMUSG00000000682;ENSMUSG00000007655;ENSMUSG00000020689;ENSMUSG00000021699;ENSMUSG00000021994;ENSMUSG00000022416;ENSMUSG00000022840;ENSMUSG00000024998;ENSMUSG00000026278;ENSMUSG00000026385;ENSMUSG00000026395;ENSMUSG00000026463;ENSMUSG00000029417;ENSMUSG00000029468;ENSMUSG00000029470;ENSMUSG00000029778;ENSMUSG00000031616;ENSMUSG00000031906;ENSMUSG00000032011;ENSMUSG00000032020;ENSMUSG00000032231;…	Cd52;Cav1;Itgb3;Pde4d;Wnt5a;Cacna1i;Adcy5;Plce1;Bok;Dbi;Ptprc;Atp2b4;Cxcl9;P2rx7;P2rx4;Adcyap1r1;Ednra;Smpd3;Thy1;Ubash3b;Anxa2;Pth1r;Trpc1;Lpar6;Plcg2;C3ar1;Cmklr1;Adora1;Aplnr;Marcksl1;Ccr2;Oxtr;C5ar1;Kcnk3;Lpar4;Fzd2;Plcb1;Ptk2b	8.491% (18/212)		0.55	NA	NA	18.396% (39/212)		1.45	NA	NA
GO:0023014	signal transduction by protein phosphorylation	A process in which the transfer of one or more phosphate groups to a substrate transmits a signal to the phosphorylated substrate.	0.262527	0.0210424	0.288468	1	0.107576	0.00847564	9.043% (51/564)		0.58	NA	NA	10.638% (60/564)		1.68	NA	NA	1.596% (9/564)		0.54	NA	NA	13.475% (76/564)		0	NA	NA	8.688% (49/564)		0.97	NA	NA	17.376% (98/564)		2.07	ENSMUSG00000003518;ENSMUSG00000005534;ENSMUSG00000005583;ENSMUSG00000006699;ENSMUSG00000017493;ENSMUSG00000019470;ENSMUSG00000019647;ENSMUSG00000019768;ENSMUSG00000019969;ENSMUSG00000020044;ENSMUSG00000020122;ENSMUSG00000020427;ENSMUSG00000020623;ENSMUSG00000020827;ENSMUSG00000020941;ENSMUSG00000021127;ENSMUSG00000021156;ENSMUSG00000021936;ENSMUSG00000023826;ENSMUSG00000023964;ENSMUSG00000024066;…	Dusp3;Insr;Mef2c;Cdc42;Igfbp4;Xab2;Sema6a;Esr1;Psen1;Timp3;Egfr;Igfbp3;Map2k6;Mink1;Map3k14;Zfp36l1;Zmynd11;Mapk8;Prkn;Calcr;Xdh;Mapk8ip3;Cd74;Fas;Jak2;Slk;Hras;Pdgfa;Nek6;Abl1;Traf2;Stk39;Itgav;Edn3;Ptpn1;Fam83d;Tnik;Ppm1l;Il6ra;Fbxw7;Ccn1;Map3k6;Errfi1;Nmnat1;Prkcz;Flt1;Klhdc10;Ret;Pak1;Gas6;Agt;Cryab;Mst1r;Flcn;Bmp8a;Inppl1;Alox12b;Arhgef5;Rhbdd3;Eda2r;Gadd45a;Ndrg4;Fgf2;Nenf;Rara;Ranbp9;Tlr4;…
GO:1904705	regulation of vascular associated smooth muscle cell proliferation	NA	0.00924858	0.0227176	0.312996	0.20593	0.448548	0.105438	17.021% (8/47)		2.03	ENSMUSG00000000440;ENSMUSG00000023067;ENSMUSG00000026185;ENSMUSG00000030774;ENSMUSG00000031613;ENSMUSG00000031740;ENSMUSG00000031980;ENSMUSG00000037010	Pparg;Cdkn1a;Igfbp5;Pak1;Hpgd;Mmp2;Agt;Apln	17.021% (8/47)		1.64	NA	NA	2.128% (1/47)		0.5	NA	NA	12.766% (6/47)		0.69	NA	NA	8.511% (4/47)		0.35	NA	NA	21.277% (10/47)		0.98	NA	NA
GO:0098754	detoxification	Any process that reduces or removes the toxicity of a toxic substance. These may include transport of the toxic substance away from sensitive areas and to compartments or complexes whose purpose is sequestration of the toxic substance.	0.00123323	0.0228224	0.143517	0.422004	0.739855	0.49824	22.619% (19/84)		2.91	ENSMUSG00000002944;ENSMUSG00000003849;ENSMUSG00000004035;ENSMUSG00000018339;ENSMUSG00000020377;ENSMUSG00000021792;ENSMUSG00000025934;ENSMUSG00000026701;ENSMUSG00000028211;ENSMUSG00000029762;ENSMUSG00000031722;ENSMUSG00000031762;ENSMUSG00000031765;ENSMUSG00000052305;ENSMUSG00000056054;ENSMUSG00000066441;ENSMUSG00000069919;ENSMUSG00000072941;ENSMUSG00000073940	Cd36;Nqo1;Gstm7;Gpx3;Ltc4s;Prxl2a;Gsta3;Prdx6;Trp53inp1;Akr1b8;Hp;Mt2;Mt1;Hbb-bs;S100a8;Rdh11;Hba-a1;Sod3;Hbb-bt	14.286% (12/84)		1.64	NA	NA	2.381% (2/84)		0.84	NA	NA	9.524% (8/84)		0.37	NA	NA	5.952% (5/84)		0.13	NA	NA	14.286% (12/84)		0.3	NA	NA
GO:0008284	positive regulation of cell population proliferation	Any process that activates or increases the rate or extent of cell proliferation.	0.17118	0.0231739	0.207815	0.0012544	0.348429	0.471176	8.882% (54/608)		0.77	NA	NA	11.842% (72/608)		1.64	NA	NA	1.151% (7/608)		0.68	NA	NA	13.158% (80/608)		2.9	ENSMUSG00000000058;ENSMUSG00000000184;ENSMUSG00000000567;ENSMUSG00000001435;ENSMUSG00000001761;ENSMUSG00000002731;ENSMUSG00000003228;ENSMUSG00000004473;ENSMUSG00000005672;ENSMUSG00000006369;ENSMUSG00000007655;ENSMUSG00000011179;ENSMUSG00000012705;ENSMUSG00000015533;ENSMUSG00000016256;ENSMUSG00000018909;ENSMUSG00000020053;ENSMUSG00000020467;ENSMUSG00000020689;ENSMUSG00000020963;ENSMUSG00000021379;…	Cav2;Ccnd2;Sox9;Col18a1;Smo;Prkra;Grk5;Clec11a;Kit;Fbln1;Cav1;Odc1;Retn;Itga2;Ctsz;Arrb1;Igf1;Efemp1;Itgb3;Tshr;Id4;Fgf10;Wnt5a;Clu;Enpp2;Wnt10b;Nr4a1;Cd74;Anxa1;Gli1;Fn1;Ptprc;Vim;E2f1;Shox2;Vcam1;Pdgfc;Ecm1;Prkcz;Klb;Plac8;Ptn;Pycard;Hpgd;Ednra;Smpd3;Anxa2;Ctsh;Rbpms2;Pth1r;Folr2;Sox10;S100b;Rac2;Scx;Grn;Apln;Acer2;C3ar1;Tspo;Aplnr;Tet1;Tgif1;Marcksl1;Fgfbp1;Ccr2;C5ar1;Vtcn1;Tmem119;Ntrk2;Pla2g…	7.73% (47/608)		0.46	NA	NA	13.98% (85/608)		0.33	NA	NA
GO:0009306	protein secretion	The controlled release of proteins from a cell.	0.000840063	0.02452	0.177944	0.0977555	0.281847	0.406971	11.552% (32/277)		3.08	ENSMUSG00000001467;ENSMUSG00000002108;ENSMUSG00000002944;ENSMUSG00000009013;ENSMUSG00000019066;ENSMUSG00000019842;ENSMUSG00000020122;ENSMUSG00000020277;ENSMUSG00000020848;ENSMUSG00000022018;ENSMUSG00000022099;ENSMUSG00000023064;ENSMUSG00000024030;ENSMUSG00000024659;ENSMUSG00000024803;ENSMUSG00000024990;ENSMUSG00000026473;ENSMUSG00000027762;ENSMUSG00000030336;ENSMUSG00000031980;ENSMUSG00000032076;…	Cyp51;Nr1h3;Cd36;Dynll1;Rab3d;Traf3ip2;Egfr;Pfkl;Doc2b;Rgcc;Dmtn;Sncg;Abcg1;Anxa1;Ankrd1;Rbp4;Glul;Sucnr1;Cd27;Agt;Cadm1;Bmp8a;Myo5a;Tmem106a;Inhbb;Myrip;Gck;Mafa;Lep;Nnat;Ang;Mup20	12.635% (35/277)		1.61	NA	NA	1.444% (4/277)		0.75	NA	NA	11.913% (33/277)		1.01	NA	NA	8.303% (23/277)		0.55	NA	NA	14.44% (40/277)		0.39	NA	NA
GO:0051384	response to glucocorticoid	Any process that results in a change in state or activity of a cell or an organism (in terms of movement, secretion, enzyme production, gene expression, etc.) as a result of a glucocorticoid stimulus. Glucocorticoids are hormonal C21 corticosteroids synthesized from cholesterol with the ability to bind with the cortisol receptor and trigger similar effects. Glucocorticoids act primarily on carboh…	0.000178961	0.0259081	0.214456	0.0102063	0.0521991	0.0234454	16.514% (18/109)		3.75	ENSMUSG00000020108;ENSMUSG00000020122;ENSMUSG00000021750;ENSMUSG00000023067;ENSMUSG00000023964;ENSMUSG00000024659;ENSMUSG00000026986;ENSMUSG00000027792;ENSMUSG00000028909;ENSMUSG00000028967;ENSMUSG00000033022;ENSMUSG00000041417;ENSMUSG00000044167;ENSMUSG00000045594;ENSMUSG00000047343;ENSMUSG00000056427;ENSMUSG00000070348;ENSMUSG00000074971	Ddit4;Egfr;Fam107a;Cdkn1a;Calcr;Anxa1;Hnmt;Bche;Ptpru;Errfi1;Cdo1;Pik3r1;Foxo1;Glb1;Mettl21c;Slit3;Ccnd1;Fibin	19.266% (21/109)		1.59	NA	NA	1.835% (2/109)		0.67	NA	NA	15.596% (17/109)		1.99	NA	NA	11.927% (13/109)		1.28	NA	NA	21.101% (23/109)		1.63	NA	NA
GO:0050870	positive regulation of T cell activation	Any process that activates or increases the frequency, rate or extent of T cell activation.	0.0232976	0.0264857	0.0569723	0.00408353	0.0279682	0.0451104	11.818% (13/110)		1.63	NA	NA	22.727% (25/110)		1.58	NA	NA	2.727% (3/110)		1.24	NA	NA	20.909% (23/110)		2.39	ENSMUSG00000001123;ENSMUSG00000007655;ENSMUSG00000015396;ENSMUSG00000020053;ENSMUSG00000020101;ENSMUSG00000021270;ENSMUSG00000024610;ENSMUSG00000024659;ENSMUSG00000026395;ENSMUSG00000027962;ENSMUSG00000029053;ENSMUSG00000029869;ENSMUSG00000030336;ENSMUSG00000030793;ENSMUSG00000031304;ENSMUSG00000032011;ENSMUSG00000036594;ENSMUSG00000042333;ENSMUSG00000049103;ENSMUSG00000051076;ENSMUSG00000067212;…	Lgals9;Cav1;Cd83;Igf1;Vsir;Hsp90aa1;Cd74;Anxa1;Ptprc;Vcam1;Prkcz;Ephb6;Cd27;Pycard;Il2rg;Thy1;H2-Aa;Tnfrsf14;Ccr2;Vtcn1;H2-T23;Cd59b;H2-Ab1	12.727% (14/110)		1.55	NA	NA	20% (22/110)		1.35	NA	NA
GO:1901342	regulation of vasculature development	NA	0.0091512	0.0277472	0.852951	0.3731	0.586915	0.617476	12.549% (32/255)		2.04	ENSMUSG00000000120;ENSMUSG00000000440;ENSMUSG00000002688;ENSMUSG00000002944;ENSMUSG00000004951;ENSMUSG00000022018;ENSMUSG00000023886;ENSMUSG00000024066;ENSMUSG00000024087;ENSMUSG00000024659;ENSMUSG00000026473;ENSMUSG00000027947;ENSMUSG00000028064;ENSMUSG00000028108;ENSMUSG00000028782;ENSMUSG00000030671;ENSMUSG00000031253;ENSMUSG00000031380;ENSMUSG00000031980;ENSMUSG00000036856;ENSMUSG00000037095;…	Ngfr;Pparg;Prkd1;Cd36;Hspb1;Rgcc;Smoc2;Xdh;Cyp1b1;Anxa1;Glul;Il6ra;Sema4a;Ecm1;Adgrb2;Pde3b;Srpx2;Vegfd;Agt;Wnt4;Lrg1;C3ar1;Aplnr;Ccbe1;Fgfbp1;Ccr2;C5ar1;Rhob;Lep;Ptk2b;Tmem100;Col4a3	10.98% (28/255)		1.56	NA	NA	1.176% (3/255)		0.07	NA	NA	14.118% (36/255)		0.43	NA	NA	7.059% (18/255)		0.23	NA	NA	13.333% (34/255)		0.21	NA	NA
GO:0051968	positive regulation of synaptic transmission, glutamatergic	Any process that activates, maintains or increases the frequency, rate or extent of glutamatergic synaptic transmission, the process of communication from a neuron to another neuron across a synapse using the neurotransmitter glutamate.	0.000310404	0.0279414	1	0.0412064	0.701177	0.0160161	37.5% (6/16)		3.51	ENSMUSG00000020122;ENSMUSG00000026473;ENSMUSG00000042453;ENSMUSG00000049103;ENSMUSG00000055254;ENSMUSG00000059456	Egfr;Glul;Reln;Ccr2;Ntrk2;Ptk2b	25% (4/16)		1.55	NA	NA	0% (0/16)		0	NA	NA	25% (4/16)		1.39	NA	NA	6.25% (1/16)		0.15	NA	NA	37.5% (6/16)		1.8	NA	NA
GO:0050901	leukocyte tethering or rolling	Transient adhesive interactions between leukocytes and endothelial cells lining blood vessels. Carbohydrates on circulating leukocytes bind selectins on the vessel wall causing the leukocytes to slow down and roll along the inner surface of the vessel wall. During this rolling motion, transitory bonds are formed and broken between selectins and their ligands. Typically the first step in cellular …	0.0784964	0.0279414	1	0.00863731	0.701177	0.384089	18.75% (3/16)		1.11	NA	NA	25% (4/16)		1.55	NA	NA	0% (0/16)		0	NA	NA	31.25% (5/16)		2.06	ENSMUSG00000001281;ENSMUSG00000027962;ENSMUSG00000038843;ENSMUSG00000049103;ENSMUSG00000056529	Itgb7;Vcam1;Gcnt1;Ccr2;Ptafr	6.25% (1/16)		0.15	NA	NA	18.75% (3/16)		0.42	NA	NA
GO:0050830	defense response to Gram-positive bacterium	Reactions triggered in response to the presence of a Gram-positive bacterium that act to protect the cell or organism.	0.00335457	0.0279861	0.0400197	7.83507e-05	0.162081	0.482456	20% (8/40)		2.47	ENSMUSG00000002944;ENSMUSG00000009281;ENSMUSG00000016024;ENSMUSG00000035279;ENSMUSG00000035459;ENSMUSG00000037071;ENSMUSG00000049130;ENSMUSG00000069515	Cd36;Rarres2;Lbp;Ssc5d;Stab2;Scd1;C5ar1;Lyz1	17.5% (7/40)		1.55	NA	NA	5% (2/40)		1.4	NA	NA	30% (12/40)		4.11	ENSMUSG00000001348;ENSMUSG00000016024;ENSMUSG00000028268;ENSMUSG00000028270;ENSMUSG00000029468;ENSMUSG00000035279;ENSMUSG00000035459;ENSMUSG00000037071;ENSMUSG00000042333;ENSMUSG00000049130;ENSMUSG00000062210;ENSMUSG00000067212	Acp5;Lbp;Gbp3;Gbp2;P2rx7;Ssc5d;Stab2;Scd1;Tnfrsf14;C5ar1;Tnfaip8;H2-T23	12.5% (5/40)		0.79	NA	NA	15% (6/40)		0.32	NA	NA
GO:0006821	chloride transport	The directed movement of chloride into, out of or within a cell, or between cells, by means of some agent such as a transporter or pore.	0.0352553	0.0285682	0.323907	0.00721798	0.701411	0.0134703	14.286% (7/49)		1.45	NA	NA	16.327% (8/49)		1.54	NA	NA	2.041% (1/49)		0.49	NA	NA	20.408% (10/49)		2.14	ENSMUSG00000005360;ENSMUSG00000020142;ENSMUSG00000022843;ENSMUSG00000031343;ENSMUSG00000036565;ENSMUSG00000038257;ENSMUSG00000041736;ENSMUSG00000056025;ENSMUSG00000056529;ENSMUSG00000070570	Slc1a3;Slc1a4;Clcn2;Gabra3;Ttyh3;Glra3;Tspo;Clca3a1;Ptafr;Slc17a7	6.122% (3/49)		0.15	NA	NA	26.531% (13/49)		1.87	NA	NA
GO:0051093	negative regulation of developmental process	Any process that stops, prevents or reduces the rate or extent of development, the biological process whose specific outcome is the progression of an organism over time from an initial condition (e.g. a zygote, or a young adult) to a later condition (e.g. a multicellular animal or an aged adult).	0.000919517	0.0295899	0.792269	0.00915146	0.157932	0.685455	9.415% (66/701)		3.04	ENSMUSG00000000120;ENSMUSG00000000440;ENSMUSG00000002944;ENSMUSG00000006369;ENSMUSG00000007805;ENSMUSG00000020027;ENSMUSG00000020122;ENSMUSG00000020325;ENSMUSG00000022018;ENSMUSG00000022099;ENSMUSG00000023067;ENSMUSG00000023367;ENSMUSG00000024030;ENSMUSG00000024066;ENSMUSG00000024610;ENSMUSG00000024659;ENSMUSG00000024990;ENSMUSG00000026043;ENSMUSG00000026185;ENSMUSG00000028064;ENSMUSG00000028108;…	Ngfr;Pparg;Cd36;Fbln1;Twist2;Socs2;Egfr;Fstl3;Rgcc;Dmtn;Cdkn1a;Tmem176a;Abcg1;Xdh;Cd74;Anxa1;Rbp4;Col3a1;Igfbp5;Sema4a;Ecm1;Ctsk;Trp53inp1;Ephb2;Adgrb2;Tmem176b;Ybx3;Bhlhe41;Pde3b;Pak1;G6pdx;Nkd1;Agt;Thy1;Ldlr;Rbpms2;Smad3;Trib3;Loxl2;Wnt4;Mycn;Dusp10;Fzd7;Brca2;Inhba;Pik3r1;Tspo;Pkp2;Foxo1;Rtn4rl1;Insig1;Osr1;Nog;Ccr2;Il17d;Plpp7;Lep;Ptk2b;B2m;H2-K1;Ccnd1;H2-D1;Cdkn2b;Ttpa;Col4a3;Pbld1	11.27% (79/701)		1.53	NA	NA	0.856% (6/701)		0.1	NA	NA	13.695% (96/701)		2.04	ENSMUSG00000000440;ENSMUSG00000000567;ENSMUSG00000000753;ENSMUSG00000001761;ENSMUSG00000006369;ENSMUSG00000006586;ENSMUSG00000007655;ENSMUSG00000008999;ENSMUSG00000016256;ENSMUSG00000018217;ENSMUSG00000018593;ENSMUSG00000018822;ENSMUSG00000019122;ENSMUSG00000020053;ENSMUSG00000020325;ENSMUSG00000020467;ENSMUSG00000020689;ENSMUSG00000021379;ENSMUSG00000021732;ENSMUSG00000021943;ENSMUSG00000021994;…	Pparg;Sox9;Serpinf1;Smo;Fbln1;Runx1t1;Cav1;Bmp7;Ctsz;Pmp22;Sparc;Sfrp5;Ccl9;Igf1;Fstl3;Efemp1;Itgb3;Id4;Fgf10;Gdf10;Wnt5a;Dmtn;Adipoq;Wnt10b;Tmem176a;Thbs2;Pi16;Abcg1;Dpysl3;Cd74;Anxa1;Col5a2;Col3a1;Mstn;Stat1;Vim;Acvr1c;Col5a1;Grb14;Fbn1;E2f1;Stmn2;Postn;Sema4a;Ecm1;Ctsk;Ephb2;Plac8;Pf4;Tmem176b;Ptn;Pde3b;Stx1b;Plxna3;G6pdx;Adrb3;Col4a2;Nkd1;Thy1;Ubash3b;Dixdc1;Anxa2;Rbpms2;Lmo2;Cspg4;Sox10;S100…	9.558% (67/701)		0.8	NA	NA	13.267% (93/701)		0.16	NA	NA
GO:0010862	positive regulation of pathway-restricted SMAD protein phosphorylation	Any process that increases the rate, frequency or extent of pathway-restricted SMAD protein phosphorylation. Pathway-restricted SMAD proteins and common-partner SMAD proteins are involved in the transforming growth factor beta receptor signaling pathways.	0.0508366	0.0299345	1	0.00437666	0.00705389	0.8384	15.625% (5/32)		1.29	NA	NA	18.75% (6/32)		1.52	NA	NA	0% (0/32)		0	NA	NA	25% (8/32)		2.36	ENSMUSG00000001123;ENSMUSG00000008999;ENSMUSG00000021943;ENSMUSG00000026100;ENSMUSG00000029335;ENSMUSG00000032726;ENSMUSG00000037035;ENSMUSG00000041324	Lgals9;Bmp7;Gdf10;Mstn;Bmp3;Bmp8a;Inhbb;Inhba	21.875% (7/32)		2.15	ENSMUSG00000000532;ENSMUSG00000022150;ENSMUSG00000024098;ENSMUSG00000024515;ENSMUSG00000029335;ENSMUSG00000037035;ENSMUSG00000041324	Acvr1b;Dab2;Twsg1;Smad4;Bmp3;Inhbb;Inhba	9.375% (3/32)		0.08	NA	NA
GO:0043410	positive regulation of MAPK cascade	Any process that activates or increases the frequency, rate or extent of signal transduction mediated by the MAPK cascade.	0.00559557	0.0320067	0.280985	0.014108	0.404204	0.021701	10.089% (34/337)		2.25	ENSMUSG00000000058;ENSMUSG00000002944;ENSMUSG00000017493;ENSMUSG00000020122;ENSMUSG00000020427;ENSMUSG00000021948;ENSMUSG00000023964;ENSMUSG00000024066;ENSMUSG00000024610;ENSMUSG00000027524;ENSMUSG00000027947;ENSMUSG00000028019;ENSMUSG00000028862;ENSMUSG00000029053;ENSMUSG00000029195;ENSMUSG00000029821;ENSMUSG00000030110;ENSMUSG00000030336;ENSMUSG00000030562;ENSMUSG00000030774;ENSMUSG00000032584;…	Cav2;Cd36;Igfbp4;Egfr;Igfbp3;Prkcd;Calcr;Xdh;Cd74;Edn3;Il6ra;Pdgfc;Map3k6;Prkcz;Klb;Gsdme;Ret;Cd27;Nox4;Pak1;Mst1r;Alox12b;Tmem106a;Cavin3;Tlr4;Adora1;Nek10;C1qtnf2;C5ar1;Fzd4;Ntrk2;Lep;Ptk2b;Mfhas1	10.386% (35/337)		1.49	NA	NA	2.077% (7/337)		0.55	NA	NA	15.43% (52/337)		1.85	NA	NA	7.715% (26/337)		0.39	NA	NA	17.804% (60/337)		1.66	NA	NA
GO:0071356	cellular response to tumor necrosis factor	Any process that results in a change in state or activity of a cell (in terms of movement, secretion, enzyme production, gene expression, etc.) as a result of a tumor necrosis factor stimulus.	0.727409	0.0325469	0.644448	0.00602651	0.0120003	0.0166126	5.426% (7/129)		0.14	NA	NA	12.403% (16/129)		1.49	NA	NA	0.775% (1/129)		0.19	NA	NA	15.504% (20/129)		2.22	ENSMUSG00000001506;ENSMUSG00000019122;ENSMUSG00000022878;ENSMUSG00000025888;ENSMUSG00000026104;ENSMUSG00000026321;ENSMUSG00000026676;ENSMUSG00000027750;ENSMUSG00000027962;ENSMUSG00000029821;ENSMUSG00000030793;ENSMUSG00000031906;ENSMUSG00000033538;ENSMUSG00000034675;ENSMUSG00000034957;ENSMUSG00000040998;ENSMUSG00000047497;ENSMUSG00000056201;ENSMUSG00000059456;ENSMUSG00000062515	Col1a1;Ccl9;Adipoq;Casp1;Stat1;Tnfrsf11a;Ccdc3;Postn;Vcam1;Gsdme;Pycard;Smpd3;Casp4;Dbn1;Cebpa;Npnt;Adamts12;Cfl1;Ptk2b;Fabp4	13.178% (17/129)		1.92	NA	NA	20.93% (27/129)		1.78	NA	NA
GO:0140131	positive regulation of lymphocyte chemotaxis	NA	0.022352	0.0341635	1	0.00715633	0.529866	0.00689266	30% (3/10)		1.65	NA	NA	30% (3/10)		1.47	NA	NA	0% (0/10)		0	NA	NA	40% (4/10)		2.15	ENSMUSG00000021994;ENSMUSG00000027030;ENSMUSG00000049103;ENSMUSG00000059456	Wnt5a;Stk39;Ccr2;Ptk2b	10% (1/10)		0.28	NA	NA	50% (5/10)		2.16	ENSMUSG00000021508;ENSMUSG00000023078;ENSMUSG00000027030;ENSMUSG00000045962;ENSMUSG00000049103	Cxcl14;Cxcl13;Stk39;Wnk1;Ccr2
GO:0043030	regulation of macrophage activation	Any process that modulates the frequency or rate of macrophage activation.	0.000164816	0.0343394	0.231588	0.397093	0.433791	0.0310178	27.273% (9/33)		3.78	ENSMUSG00000002108;ENSMUSG00000016024;ENSMUSG00000025889;ENSMUSG00000031596;ENSMUSG00000032193;ENSMUSG00000039005;ENSMUSG00000044206;ENSMUSG00000049130;ENSMUSG00000070056	Nr1h3;Lbp;Snca;Slc7a2;Ldlr;Tlr4;Vsig4;C5ar1;Mfhas1	18.182% (6/33)		1.46	NA	NA	3.03% (1/33)		0.64	NA	NA	24.242% (8/33)		0.4	NA	NA	9.091% (3/33)		0.36	NA	NA	27.273% (9/33)		1.51	NA	NA
GO:0019433	triglyceride catabolic process	The chemical reactions and pathways resulting in the breakdown of a triglyceride, any triester of glycerol.	0.000453893	0.0344216	0.126818	0.170615	0.353261	0.423594	35.294% (6/17)		3.34	ENSMUSG00000003123;ENSMUSG00000011305;ENSMUSG00000025509;ENSMUSG00000032193;ENSMUSG00000033174;ENSMUSG00000041653	Lipe;Plin5;Pnpla2;Ldlr;Mgll;Pnpla3	23.529% (4/17)		1.46	NA	NA	5.882% (1/17)		0.9	NA	NA	17.647% (3/17)		0.77	NA	NA	11.765% (2/17)		0.45	NA	NA	17.647% (3/17)		0.37	NA	NA
GO:0034114	regulation of heterotypic cell-cell adhesion	Any process that modulates the frequency, rate, or extent of heterotypic cell-cell adhesion.	0.675626	0.0344216	1	0.0020171	0.722922	0.702815	5.882% (1/17)		0.17	NA	NA	23.529% (4/17)		1.46	NA	NA	0% (0/17)		0	NA	NA	35.294% (6/17)		2.7	ENSMUSG00000005087;ENSMUSG00000008999;ENSMUSG00000022878;ENSMUSG00000032011;ENSMUSG00000041607;ENSMUSG00000068566	Cd44;Bmp7;Adipoq;Thy1;Mbp;Myadm	5.882% (1/17)		0.14	NA	NA	11.765% (2/17)		0.15	NA	NA
GO:0002718	regulation of cytokine production involved in immune response	Any process that modulates the frequency, rate, or extent of cytokine production that contributes to an immune response.	0.105725	0.0353833	1	0.00315411	0.642657	0.851595	11.765% (6/51)		0.98	NA	NA	15.686% (8/51)		1.45	NA	NA	0% (0/51)		0	NA	NA	21.569% (11/51)		2.5	ENSMUSG00000020101;ENSMUSG00000021994;ENSMUSG00000024610;ENSMUSG00000029053;ENSMUSG00000031639;ENSMUSG00000037379;ENSMUSG00000040296;ENSMUSG00000046718;ENSMUSG00000049103;ENSMUSG00000060802;ENSMUSG00000067212	Vsir;Wnt5a;Cd74;Prkcz;Tlr3;Spon2;Ddx58;Bst2;Ccr2;B2m;H2-T23	11.765% (6/51)		0.19	NA	NA	9.804% (5/51)		0.07	NA	NA
GO:0060351	cartilage development involved in endochondral bone morphogenesis	The process whose specific outcome is the progression of the cartilage that will provide a scaffold for mineralization of endochondral bones.	0.1834	0.0353857	0.243777	0.00372417	0.102287	0.0441366	11.429% (4/35)		0.74	NA	NA	25.714% (9/35)		1.45	NA	NA	2.857% (1/35)		0.61	NA	NA	37.143% (13/35)		2.43	ENSMUSG00000000567;ENSMUSG00000001119;ENSMUSG00000001506;ENSMUSG00000020241;ENSMUSG00000022324;ENSMUSG00000022371;ENSMUSG00000024076;ENSMUSG00000027833;ENSMUSG00000028047;ENSMUSG00000031906;ENSMUSG00000032231;ENSMUSG00000048126;ENSMUSG00000070436	Sox9;Col6a1;Col1a1;Col6a2;Matn2;Col14a1;Vit;Shox2;Thbs3;Smpd3;Anxa2;Col6a3;Serpinh1	25.714% (9/35)		0.99	NA	NA	25.714% (9/35)		1.36	NA	NA
GO:0001954	positive regulation of cell-matrix adhesion	Any process that activates or increases the rate or extent of cell adhesion to an extracellular matrix.	0.0495096	0.03559	1	0.00763166	0.0301729	0.116615	14.286% (6/42)		1.31	NA	NA	16.667% (7/42)		1.45	NA	NA	0% (0/42)		0	NA	NA	21.429% (9/42)		2.12	ENSMUSG00000020689;ENSMUSG00000022425;ENSMUSG00000024713;ENSMUSG00000029053;ENSMUSG00000032011;ENSMUSG00000040690;ENSMUSG00000041959;ENSMUSG00000056201;ENSMUSG00000059456	Itgb3;Enpp2;Pcsk5;Prkcz;Thy1;Col16a1;S100a10;Cfl1;Ptk2b	16.667% (7/42)		1.52	NA	NA	21.429% (9/42)		0.93	NA	NA
GO:0007179	transforming growth factor beta receptor signaling pathway	A series of molecular signals initiated by the binding of an extracellular ligand to a transforming growth factor beta receptor on the surface of a target cell, and ending with regulation of a downstream cellular process, e.g. transcription.	0.117745	0.0357421	0.677248	0.21615	0.0064868	0.83586	9.22% (13/141)		0.93	NA	NA	12.057% (17/141)		1.45	NA	NA	0.709% (1/141)		0.17	NA	NA	10.638% (15/141)		0.67	NA	NA	13.475% (19/141)		2.19	ENSMUSG00000000058;ENSMUSG00000000532;ENSMUSG00000003068;ENSMUSG00000007655;ENSMUSG00000022150;ENSMUSG00000024098;ENSMUSG00000024238;ENSMUSG00000024515;ENSMUSG00000024529;ENSMUSG00000026043;ENSMUSG00000027204;ENSMUSG00000029096;ENSMUSG00000029528;ENSMUSG00000029661;ENSMUSG00000031613;ENSMUSG00000032812;ENSMUSG00000044177;ENSMUSG00000052684;ENSMUSG00000073802	Cav2;Acvr1b;Stk11;Cav1;Dab2;Twsg1;Zeb1;Smad4;Lox;Col3a1;Fbn1;Htra3;Pxn;Col1a2;Hpgd;Arap1;Wfikkn2;Jun;Cdkn2b	11.348% (16/141)		0.08	NA	NA
GO:0034762	regulation of transmembrane transport	Any process that modulates the frequency, rate or extent of the directed movement of a solute from one side of a membrane to the other.	0.00293335	0.0361181	0.0643607	0.34791	0.668885	0.264309	13.445% (48/357)		2.53	ENSMUSG00000002688;ENSMUSG00000004035;ENSMUSG00000005057;ENSMUSG00000019326;ENSMUSG00000021559;ENSMUSG00000021948;ENSMUSG00000022416;ENSMUSG00000022965;ENSMUSG00000023964;ENSMUSG00000024065;ENSMUSG00000025701;ENSMUSG00000025889;ENSMUSG00000026385;ENSMUSG00000027524;ENSMUSG00000027533;ENSMUSG00000027827;ENSMUSG00000028033;ENSMUSG00000028420;ENSMUSG00000028664;ENSMUSG00000031400;ENSMUSG00000031980;…	Prkd1;Gstm7;Sh2b2;Aoc3;Dapk1;Prkcd;Cacna1i;Ifngr2;Calcr;Ehd3;Alox5;Snca;Dbi;Edn3;Fabp5;Kcnab1;Kcnq5;Tmem38b;Ephb2;G6pdx;Agt;Thy1;Trib3;Trpc1;Myo5a;Scn7a;Cbarp;Tcaf1;Neto2;Reln;Kcns3;Aplnr;C1qtnf2;Kcnv2;Mettl21c;Osr1;Scn3b;Tmem37;Amigo1;Lep;Ptk2b;Dpp6;Kcnj15;Kcnc3;Hvcn1;Mir133a-2;Rnasel;Kcne1l	13.445% (48/357)		1.44	NA	NA	1.681% (6/357)		1.19	NA	NA	14.846% (53/357)		0.46	NA	NA	7.843% (28/357)		0.17	NA	NA	19.048% (68/357)		0.58	NA	NA
GO:0007166	cell surface receptor signaling pathway	A series of molecular signals initiated by activation of a receptor on the surface of a cell. The pathway begins with binding of an extracellular ligand to a cell surface receptor, or for receptors that signal in the absence of a ligand, by ligand-withdrawal or the activity of a constitutively active receptor. The pathway ends with regulation of a downstream cellular process, e.g. transcription.	0.16476	0.0370557	0.202025	0.0080403	0.439879	0.386516	8.571% (138/1610)		0.78	NA	NA	11.056% (178/1610)		1.43	NA	NA	0.994% (16/1610)		0.69	NA	NA	13.168% (212/1610)		2.09	ENSMUSG00000000058;ENSMUSG00000000290;ENSMUSG00000000440;ENSMUSG00000000567;ENSMUSG00000001123;ENSMUSG00000001281;ENSMUSG00000001506;ENSMUSG00000001761;ENSMUSG00000002111;ENSMUSG00000003228;ENSMUSG00000004730;ENSMUSG00000005087;ENSMUSG00000005672;ENSMUSG00000005958;ENSMUSG00000006800;ENSMUSG00000007655;ENSMUSG00000008090;ENSMUSG00000008999;ENSMUSG00000009633;ENSMUSG00000012519;ENSMUSG00000015533;…	Cav2;Itgb2;Pparg;Sox9;Lgals9;Itgb7;Col1a1;Smo;Spi1;Grk5;Adgre1;Cd44;Kit;Ephb3;Sulf2;Cav1;Fgfrl1;Bmp7;G0s2;Mlkl;Itga2;Lbp;Il13ra1;Mpp2;Mfng;Sfrp5;Arrb1;Ccl9;Igf1;Sgpl1;Vsir;Fstl3;Myo1g;Efemp1;Sdc1;Itgb3;Itgb4;Tshr;Sfrp4;Ly86;Dapk1;Pde4d;Fgf10;Gdf10;Wnt5a;Dmtn;Dok2;Gfra2;Angpt1;Arc;Adcy5;Adipoq;Ifnar2;Wnt10b;Dhh;Ptk7;Themis3;Cdh2;Lox;Cd74;Anxa1;Pcsk5;Il33;Baiap2;Gli1;Irf7;Casp1;Col3a1;Mstn;Stat1;Bo…	8.199% (132/1610)		0.36	NA	NA	14.845% (239/1610)		0.41	NA	NA
GO:0045765	regulation of angiogenesis	Any process that modulates the frequency, rate or extent of angiogenesis.	0.0355104	0.0382561	1	0.00181247	0.602756	0.578937	12.227% (28/229)		1.45	NA	NA	10.917% (25/229)		1.42	NA	NA	0.873% (2/229)		0	NA	NA	14.41% (33/229)		2.74	ENSMUSG00000000290;ENSMUSG00000000440;ENSMUSG00000000753;ENSMUSG00000015340;ENSMUSG00000017969;ENSMUSG00000018593;ENSMUSG00000020689;ENSMUSG00000021994;ENSMUSG00000022225;ENSMUSG00000022425;ENSMUSG00000023885;ENSMUSG00000024659;ENSMUSG00000026104;ENSMUSG00000028064;ENSMUSG00000028108;ENSMUSG00000029373;ENSMUSG00000029669;ENSMUSG00000029838;ENSMUSG00000030671;ENSMUSG00000031253;ENSMUSG00000031486;…	Itgb2;Pparg;Serpinf1;Cybb;Ptgis;Sparc;Itgb3;Wnt5a;Cma1;Enpp2;Thbs2;Anxa1;Stat1;Sema4a;Ecm1;Pf4;Tspan12;Ptn;Pde3b;Srpx2;Adgra2;Col4a2;Tlr3;Ctsh;C3ar1;Aplnr;Fgfbp1;Ccr2;C5ar1;Foxc1;Prkcb;Ptk2b;Ism1	6.987% (16/229)		0.22	NA	NA	13.537% (31/229)		0.24	NA	NA
GO:0098742	cell-cell adhesion via plasma-membrane adhesion molecules	The attachment of one cell to another cell via adhesion molecules that are at least partially embedded in the plasma membrane.	0.0514235	0.0386212	1	0.00240142	0.416963	0.126557	10.811% (12/111)		1.29	NA	NA	12.613% (14/111)		1.41	NA	NA	0% (0/111)		0	NA	NA	17.117% (19/111)		2.62	ENSMUSG00000001123;ENSMUSG00000005338;ENSMUSG00000008090;ENSMUSG00000008153;ENSMUSG00000021728;ENSMUSG00000022878;ENSMUSG00000024304;ENSMUSG00000024440;ENSMUSG00000027962;ENSMUSG00000029108;ENSMUSG00000030110;ENSMUSG00000031673;ENSMUSG00000032135;ENSMUSG00000033295;ENSMUSG00000041607;ENSMUSG00000048078;ENSMUSG00000056569;ENSMUSG00000068566;ENSMUSG00000070047	Lgals9;Cadm3;Fgfrl1;Clstn3;Emb;Adipoq;Cdh2;Pcdh12;Vcam1;Pcdh7;Ret;Cdh11;Mcam;Ptprf;Mbp;Tenm4;Mpz;Myadm;Fat1	8.108% (9/111)		0.38	NA	NA	18.018% (20/111)		0.9	NA	NA
GO:0045471	response to ethanol	Any process that results in a change in state or activity of a cell or an organism (in terms of movement, secretion, enzyme production, gene expression, etc.) as a result of an ethanol stimulus.	0.00490855	0.0392529	0.554538	3.05743e-05	0.31215	0.424181	13.861% (14/101)		2.31	ENSMUSG00000003849;ENSMUSG00000024990;ENSMUSG00000028211;ENSMUSG00000030336;ENSMUSG00000031400;ENSMUSG00000031613;ENSMUSG00000033022;ENSMUSG00000039005;ENSMUSG00000053279;ENSMUSG00000055301;ENSMUSG00000059201;ENSMUSG00000059456;ENSMUSG00000068614;ENSMUSG00000070348	Nqo1;Rbp4;Trp53inp1;Cd27;G6pdx;Hpgd;Cdo1;Tlr4;Aldh1a1;Adh7;Lep;Ptk2b;Actc1;Ccnd1	12.871% (13/101)		1.41	NA	NA	0.99% (1/101)		0.26	NA	NA	21.782% (22/101)		4.51	ENSMUSG00000002111;ENSMUSG00000015340;ENSMUSG00000018593;ENSMUSG00000020053;ENSMUSG00000022878;ENSMUSG00000026100;ENSMUSG00000027559;ENSMUSG00000027962;ENSMUSG00000029778;ENSMUSG00000030336;ENSMUSG00000031400;ENSMUSG00000031490;ENSMUSG00000031613;ENSMUSG00000031659;ENSMUSG00000033022;ENSMUSG00000051439;ENSMUSG00000055301;ENSMUSG00000059146;ENSMUSG00000059456;ENSMUSG00000068614;ENSMUSG00000070348;…	Spi1;Cybb;Sparc;Igf1;Adipoq;Mstn;Car3;Vcam1;Adcyap1r1;Cd27;G6pdx;Eif4ebp1;Hpgd;Adcy7;Cdo1;Cd14;Adh7;Ntrk3;Ptk2b;Actc1;Ccnd1;Ggh	8.911% (9/101)		0.51	NA	NA	14.851% (15/101)		0.37	NA	NA
GO:0042060	wound healing	The series of events that restore integrity to a damaged tissue, following an injury.	0.0115916	0.0397652	0.8565	0.00116673	0.222295	0.596736	10.373% (25/241)		1.94	NA	NA	10.788% (26/241)		1.4	NA	NA	0.415% (1/241)		0.07	NA	NA	14.523% (35/241)		2.93	ENSMUSG00000001506;ENSMUSG00000001930;ENSMUSG00000005087;ENSMUSG00000006369;ENSMUSG00000007655;ENSMUSG00000015533;ENSMUSG00000018593;ENSMUSG00000020592;ENSMUSG00000020689;ENSMUSG00000021732;ENSMUSG00000021994;ENSMUSG00000022099;ENSMUSG00000023972;ENSMUSG00000024529;ENSMUSG00000024659;ENSMUSG00000026043;ENSMUSG00000026109;ENSMUSG00000026193;ENSMUSG00000026837;ENSMUSG00000027712;ENSMUSG00000027750;…	Col1a1;Vwf;Cd44;Fbln1;Cav1;Itga2;Sparc;Sdc1;Itgb3;Fgf10;Wnt5a;Dmtn;Ptk7;Lox;Anxa1;Col3a1;Tmeff2;Fn1;Col5a1;Anxa5;Postn;F3;Pf4;Cd9;Casp3;Ubash3b;Mcam;Anxa2;Duox1;Dcbld2;Rap2b;Itga9;Ccr2;Cadm4;Thbd	8.714% (21/241)		0.65	NA	NA	15.353% (37/241)		0.22	NA	NA
GO:0072678	T cell migration	The movement of a T cell within or between different tissues and organs of the body.	0.408115	0.041027	1	0.00306916	0.263994	0.978958	8.333% (3/36)		0.39	NA	NA	27.778% (10/36)		1.39	NA	NA	0% (0/36)		0	NA	NA	36.111% (13/36)		2.51	ENSMUSG00000001123;ENSMUSG00000001281;ENSMUSG00000018920;ENSMUSG00000020437;ENSMUSG00000020689;ENSMUSG00000021994;ENSMUSG00000027030;ENSMUSG00000028108;ENSMUSG00000030793;ENSMUSG00000036006;ENSMUSG00000037405;ENSMUSG00000042333;ENSMUSG00000049103	Lgals9;Itgb7;Cxcl16;Myo1g;Itgb3;Wnt5a;Stk39;Ecm1;Pycard;Ripor2;Icam1;Tnfrsf14;Ccr2	11.111% (4/36)		0.58	NA	NA	16.667% (6/36)		0.01	NA	NA
GO:0002483	antigen processing and presentation of endogenous peptide antigen	The process in which an antigen-presenting cell expresses a peptide antigen of endogenous origin on its cell surface in association with an MHC protein complex. The peptide is typically a fragment of a larger endogenous protein which has been degraded within the cell.	0.326574	0.0417001	1	0.00984272	1	0.931349	27.778% (5/18)		0.49	NA	NA	22.222% (4/18)		1.38	NA	NA	0% (0/18)		0	NA	NA	61.111% (11/18)		2.01	ENSMUSG00000024308;ENSMUSG00000035929;ENSMUSG00000037321;ENSMUSG00000053835;ENSMUSG00000060550;ENSMUSG00000060802;ENSMUSG00000061232;ENSMUSG00000067212;ENSMUSG00000073409;ENSMUSG00000073411;ENSMUSG00000079491	Tapbp;H2-Q4;Tap1;H2-T24;H2-Q7;B2m;H2-K1;H2-T23;H2-Q6;H2-D1;H2-T10	55.556% (10/18)		0	NA	NA	5.556% (1/18)		0.03	NA	NA
GO:0019885	antigen processing and presentation of endogenous peptide antigen via MHC class I	The process in which an antigen-presenting cell expresses a peptide antigen of endogenous origin on its cell surface in association with an MHC class I protein complex. The peptide antigen is typically, but not always, processed from a whole protein. Class I here refers to classical class I molecules.	0.369506	0.0417001	1	0.0161493	0.000792099	0.931349	27.778% (5/18)		0.43	NA	NA	22.222% (4/18)		1.38	NA	NA	0% (0/18)		0	NA	NA	61.111% (11/18)		1.79	NA	NA	55.556% (10/18)		3.1	ENSMUSG00000021583;ENSMUSG00000024308;ENSMUSG00000035929;ENSMUSG00000037321;ENSMUSG00000060550;ENSMUSG00000060802;ENSMUSG00000061232;ENSMUSG00000073409;ENSMUSG00000073411;ENSMUSG00000079491	Erap1;Tapbp;H2-Q4;Tap1;H2-Q7;B2m;H2-K1;H2-Q6;H2-D1;H2-T10	5.556% (1/18)		0.03	NA	NA
GO:0001990	regulation of systemic arterial blood pressure by hormone	The process in which hormones modulate the force with which blood passes through the circulatory system. A hormone is one of a group of substances formed in very small amounts in one specialized organ or group of cells and carried (sometimes in the bloodstream) to another organ or group of cells, in the same organism, upon which they have a specific regulatory action.	0.00514912	0.0417703	1	0.39781	0.115942	0.139593	23.077% (6/26)		2.29	ENSMUSG00000020684;ENSMUSG00000027524;ENSMUSG00000027762;ENSMUSG00000031400;ENSMUSG00000031980;ENSMUSG00000053719	Rasl10b;Edn3;Sucnr1;G6pdx;Agt;Klk1b26	19.231% (5/26)		1.38	NA	NA	0% (0/26)		0	NA	NA	23.077% (6/26)		0.4	NA	NA	15.385% (4/26)		0.94	NA	NA	23.077% (6/26)		0.86	NA	NA
GO:0001782	B cell homeostasis	The process of regulating the proliferation and elimination of B cells such that the total number of B cells within a whole or part of an organism is stable over time in the absence of an outside stimulus.	0.230367	0.0417703	0.187376	0.174787	0.115942	0.00612904	11.538% (3/26)		0.64	NA	NA	19.231% (5/26)		1.38	NA	NA	3.846% (1/26)		0.73	NA	NA	15.385% (4/26)		0.76	NA	NA	15.385% (4/26)		0.94	NA	NA	34.615% (9/26)		2.21	ENSMUSG00000005057;ENSMUSG00000005583;ENSMUSG00000024241;ENSMUSG00000024610;ENSMUSG00000026842;ENSMUSG00000027381;ENSMUSG00000031628;ENSMUSG00000039936;ENSMUSG00000040423	Sh2b2;Mef2c;Sos1;Cd74;Abl1;Bcl2l11;Casp3;Pik3cd;Rc3h1
GO:0045766	positive regulation of angiogenesis	Any process that activates or increases angiogenesis.	0.00517979	0.0427628	0.626833	0.0306966	0.799221	0.53948	13.008% (16/123)		2.29	ENSMUSG00000002688;ENSMUSG00000004951;ENSMUSG00000023886;ENSMUSG00000024087;ENSMUSG00000024659;ENSMUSG00000028108;ENSMUSG00000031253;ENSMUSG00000031380;ENSMUSG00000037095;ENSMUSG00000040552;ENSMUSG00000044338;ENSMUSG00000046318;ENSMUSG00000048373;ENSMUSG00000049130;ENSMUSG00000054364;ENSMUSG00000059456	Prkd1;Hspb1;Smoc2;Cyp1b1;Anxa1;Ecm1;Srpx2;Vegfd;Lrg1;C3ar1;Aplnr;Ccbe1;Fgfbp1;C5ar1;Rhob;Ptk2b	12.195% (15/123)		1.37	NA	NA	0.813% (1/123)		0.2	NA	NA	13.821% (17/123)		1.51	NA	NA	5.691% (7/123)		0.1	NA	NA	13.821% (17/123)		0.27	NA	NA
GO:0008360	regulation of cell shape	Any process that modulates the surface configuration of a cell.	0.0949454	0.0427628	1	0.00348046	0.0623197	0.642737	9.756% (12/123)		1.02	NA	NA	12.195% (15/123)		1.37	NA	NA	0% (0/123)		0	NA	NA	16.26% (20/123)		2.46	ENSMUSG00000005672;ENSMUSG00000006219;ENSMUSG00000017144;ENSMUSG00000019978;ENSMUSG00000022099;ENSMUSG00000024659;ENSMUSG00000025372;ENSMUSG00000026193;ENSMUSG00000028064;ENSMUSG00000029838;ENSMUSG00000030770;ENSMUSG00000031398;ENSMUSG00000031523;ENSMUSG00000033208;ENSMUSG00000037405;ENSMUSG00000040990;ENSMUSG00000049521;ENSMUSG00000056201;ENSMUSG00000059456;ENSMUSG00000063838	Kit;Fblim1;Rnd3;Epb41l2;Dmtn;Anxa1;Baiap2;Fn1;Sema4a;Ptn;Parva;Plxna3;Dlc1;S100b;Icam1;Sh3kbp1;Cdc42ep1;Cfl1;Ptk2b;Cdc42ep5	11.382% (14/123)		1.21	NA	NA	13.008% (16/123)		0.19	NA	NA
GO:0002027	regulation of heart rate	Any process that modulates the frequency or rate of heart contraction.	0.0206942	0.0475338	1	0.684118	0.911516	0.0019472	14.815% (8/54)		1.68	NA	NA	14.815% (8/54)		1.32	NA	NA	0% (0/54)		0	NA	NA	7.407% (4/54)		0.16	NA	NA	3.704% (2/54)		0.04	NA	NA	29.63% (16/54)		2.71	ENSMUSG00000019194;ENSMUSG00000022803;ENSMUSG00000022890;ENSMUSG00000024935;ENSMUSG00000027488;ENSMUSG00000027524;ENSMUSG00000031980;ENSMUSG00000032826;ENSMUSG00000041417;ENSMUSG00000045103;ENSMUSG00000045534;ENSMUSG00000046480;ENSMUSG00000049281;ENSMUSG00000060843;ENSMUSG00000071317;ENSMUSG00000090122	Scn1b;Popdc2;Atp5j;Slc1a1;Snta1;Edn3;Agt;Ank2;Pik3r1;Dmd;Kcna5;Scn4b;Scn3b;Ctnna3;Bves;Kcne1l
GO:0001936	regulation of endothelial cell proliferation	Any process that modulates the frequency, rate, or extent of endothelial cell proliferation.	0.00248156	0.0479736	1	0.101663	0.487148	0.471644	14.423% (15/104)		2.61	ENSMUSG00000000058;ENSMUSG00000000120;ENSMUSG00000000440;ENSMUSG00000002688;ENSMUSG00000022018;ENSMUSG00000023034;ENSMUSG00000024066;ENSMUSG00000028108;ENSMUSG00000031380;ENSMUSG00000037010;ENSMUSG00000037095;ENSMUSG00000044338;ENSMUSG00000048373;ENSMUSG00000059201;ENSMUSG00000072115	Cav2;Ngfr;Pparg;Prkd1;Rgcc;Nr4a1;Xdh;Ecm1;Vegfd;Apln;Lrg1;Aplnr;Fgfbp1;Lep;Ang	12.5% (13/104)		1.32	NA	NA	1.923% (2/104)		0	NA	NA	12.5% (13/104)		0.99	NA	NA	7.692% (8/104)		0.31	NA	NA	14.423% (15/104)		0.33	NA	NA
GO:0002237	response to molecule of bacterial origin	Any process that results in a change in state or activity of an organism (in terms of movement, secretion, enzyme production, gene expression, etc.) as a result of a stimulus by molecules of bacterial origin such as peptides derived from bacterial flagellin.	0.0506836	0.0480787	0.564653	0.0572652	0.00390739	0.362095	9.283% (22/237)		1.3	NA	NA	13.08% (31/237)		1.32	NA	NA	0.844% (2/237)		0.25	NA	NA	17.3% (41/237)		1.24	NA	NA	12.236% (29/237)		2.41	ENSMUSG00000000326;ENSMUSG00000007815;ENSMUSG00000008855;ENSMUSG00000015755;ENSMUSG00000016024;ENSMUSG00000019777;ENSMUSG00000019850;ENSMUSG00000020681;ENSMUSG00000021699;ENSMUSG00000022500;ENSMUSG00000025586;ENSMUSG00000026234;ENSMUSG00000026728;ENSMUSG00000028270;ENSMUSG00000029417;ENSMUSG00000029771;ENSMUSG00000030595;ENSMUSG00000030793;ENSMUSG00000031392;ENSMUSG00000031613;ENSMUSG00000031628;…	Comt;Rhoa;Hdac5;Tab2;Lbp;Hdac2;Tnfaip3;Ace;Pde4d;Litaf;Cpeb1;Ncl;Vim;Gbp2;Cxcl9;Irf5;Nfkbib;Pycard;Irak1;Hpgd;Casp3;Tirap;Loxl1;Tut4;Ssc5d;Arid5a;Jun;Nr1h2;B2m	14.768% (35/237)		0.44	NA	NA
GO:0009615	response to virus	Any process that results in a change in state or activity of a cell or an organism (in terms of movement, secretion, enzyme production, gene expression, etc.) as a result of a stimulus from a virus.	0.0182043	0.0484061	0.801376	0.00833932	0.0455175	0.594715	10.448% (21/201)		1.74	NA	NA	10.945% (22/201)		1.32	NA	NA	0.498% (1/201)		0.1	NA	NA	21.393% (43/201)		2.08	ENSMUSG00000001123;ENSMUSG00000011179;ENSMUSG00000017830;ENSMUSG00000019842;ENSMUSG00000022037;ENSMUSG00000022971;ENSMUSG00000023341;ENSMUSG00000024079;ENSMUSG00000024810;ENSMUSG00000025498;ENSMUSG00000026104;ENSMUSG00000026395;ENSMUSG00000027514;ENSMUSG00000027797;ENSMUSG00000028832;ENSMUSG00000029417;ENSMUSG00000029561;ENSMUSG00000029821;ENSMUSG00000030793;ENSMUSG00000030921;ENSMUSG00000031639;…	Lgals9;Odc1;Dhx58;Traf3ip2;Clu;Ifnar2;Mx2;Eif2ak2;Il33;Irf7;Stat1;Ptprc;Zbp1;Dclk1;Stmn1;Cxcl9;Oasl2;Gsdme;Pycard;Trim30a;Tlr3;Mst1r;Oas2;Rtp4;Ifit1;Slfn8;Isg15;Spon2;Fgl2;Ddx58;Oasl1;Ikbke;Bst2;Oas1a;Cfl1;Trim30d;Ifit3b;Rnasel;Tspan6;Slfn9;Nlrc5;Ifit3;Ifi27l2a	12.935% (26/201)		1.34	NA	NA	13.433% (27/201)		0.23	NA	NA
GO:1903012	positive regulation of bone development	NA	1	0.0485469	1	0.00535788	0.314279	1	0% (0/5)		0	NA	NA	40% (2/5)		1.31	NA	NA	0% (0/5)		0	NA	NA	60% (3/5)		2.27	ENSMUSG00000006457;ENSMUSG00000030579;ENSMUSG00000054675	Actn3;Tyrobp;Tmem119	20% (1/5)		0.5	NA	NA	0% (0/5)		0	NA	NA
GO:0042130	negative regulation of T cell proliferation	Any process that stops, prevents or reduces the rate or extent of T cell proliferation.	0.325223	0.0493614	0.0495235	0.0338025	0.644756	0.00220652	8.889% (4/45)		0.49	NA	NA	15.556% (7/45)		1.31	NA	NA	4.444% (2/45)		1.31	NA	NA	17.778% (8/45)		1.47	NA	NA	6.667% (3/45)		0.19	NA	NA	31.111% (14/45)		2.66	ENSMUSG00000017009;ENSMUSG00000022637;ENSMUSG00000023915;ENSMUSG00000026770;ENSMUSG00000029276;ENSMUSG00000031628;ENSMUSG00000035914;ENSMUSG00000036594;ENSMUSG00000040423;ENSMUSG00000041202;ENSMUSG00000044206;ENSMUSG00000047139;ENSMUSG00000056501;ENSMUSG00000073421	Sdc4;Cblb;Tnfrsf21;Il2ra;Glmn;Casp3;Cd276;H2-Aa;Rc3h1;Pla2g2d;Vsig4;Cd24a;Cebpb;H2-Ab1
GO:0008217	regulation of blood pressure	Any process that modulates the force with which blood travels through the circulatory system. The process is controlled by a balance of processes that increase pressure and decrease pressure.	0.021758	0.0502089	1	0.00561871	0.0165559	0.0937566	15.044% (17/113)		1.66	NA	NA	16.814% (19/113)		1.3	NA	NA	0% (0/113)		0	NA	NA	18.584% (21/113)		2.25	ENSMUSG00000000440;ENSMUSG00000001865;ENSMUSG00000019326;ENSMUSG00000022206;ENSMUSG00000022878;ENSMUSG00000024713;ENSMUSG00000027030;ENSMUSG00000027750;ENSMUSG00000027762;ENSMUSG00000028024;ENSMUSG00000029470;ENSMUSG00000029661;ENSMUSG00000031400;ENSMUSG00000031489;ENSMUSG00000031616;ENSMUSG00000037010;ENSMUSG00000040552;ENSMUSG00000042429;ENSMUSG00000049112;ENSMUSG00000049538;ENSMUSG00000056529	Pparg;Cpa3;Aoc3;Npr3;Adipoq;Pcsk5;Stk39;Postn;Sucnr1;Enpep;P2rx4;Col1a2;G6pdx;Adrb3;Ednra;Apln;C3ar1;Adora1;Oxtr;Adamts16;Ptafr	13.274% (15/113)		1.78	NA	NA	18.584% (21/113)		1.03	NA	NA
GO:0007162	negative regulation of cell adhesion	Any process that stops, prevents, or reduces the frequency, rate or extent of cell adhesion.	0.396733	0.0504582	0.216297	0.0035158	0.613253	0.765418	9.901% (20/202)		0.4	NA	NA	14.356% (29/202)		1.3	NA	NA	1.485% (3/202)		0.66	NA	NA	14.356% (29/202)		2.45	ENSMUSG00000001123;ENSMUSG00000001506;ENSMUSG00000006369;ENSMUSG00000020101;ENSMUSG00000022099;ENSMUSG00000022309;ENSMUSG00000022425;ENSMUSG00000022878;ENSMUSG00000024610;ENSMUSG00000024659;ENSMUSG00000026395;ENSMUSG00000027750;ENSMUSG00000030342;ENSMUSG00000030671;ENSMUSG00000031398;ENSMUSG00000031523;ENSMUSG00000031628;ENSMUSG00000032020;ENSMUSG00000036006;ENSMUSG00000036594;ENSMUSG00000038007;…	Lgals9;Col1a1;Fbln1;Vsir;Dmtn;Angpt1;Enpp2;Adipoq;Cd74;Anxa1;Ptprc;Postn;Cd9;Pde3b;Plxna3;Dlc1;Casp3;Ubash3b;Ripor2;H2-Aa;Acer2;Fgl2;Mbp;Tnfrsf14;Dact2;Vtcn1;Cfl1;Myadm;H2-Ab1	6.931% (14/202)		0.21	NA	NA	17.822% (36/202)		0.12	NA	NA
GO:1903531	negative regulation of secretion by cell	NA	0.00342836	0.0514869	0.611496	0.126125	0.763177	0.131554	13.559% (16/118)		2.46	ENSMUSG00000001467;ENSMUSG00000002108;ENSMUSG00000020277;ENSMUSG00000020427;ENSMUSG00000022018;ENSMUSG00000024659;ENSMUSG00000025889;ENSMUSG00000027524;ENSMUSG00000032726;ENSMUSG00000035640;ENSMUSG00000037035;ENSMUSG00000041798;ENSMUSG00000042429;ENSMUSG00000049103;ENSMUSG00000059201;ENSMUSG00000078672	Cyp51;Nr1h3;Pfkl;Igfbp3;Rgcc;Anxa1;Snca;Edn3;Bmp8a;Cbarp;Inhbb;Gck;Adora1;Ccr2;Lep;Mup20	16.102% (19/118)		1.29	NA	NA	0.847% (1/118)		0.21	NA	NA	11.864% (14/118)		0.9	NA	NA	5.932% (7/118)		0.12	NA	NA	17.797% (21/118)		0.88	NA	NA
GO:0051216	cartilage development	The process whose specific outcome is the progression of a cartilage element over time, from its formation to the mature structure. Cartilage elements are skeletal elements that consist of connective tissue dominated by extracellular matrix containing collagen type II and large amounts of proteoglycan, particularly chondroitin sulfate.	0.000619798	0.0518245	0.337723	0.013929	0.0846693	0.0617131	13.907% (21/151)		3.21	ENSMUSG00000000435;ENSMUSG00000001506;ENSMUSG00000002565;ENSMUSG00000006800;ENSMUSG00000020241;ENSMUSG00000022324;ENSMUSG00000024247;ENSMUSG00000028108;ENSMUSG00000028111;ENSMUSG00000028195;ENSMUSG00000028736;ENSMUSG00000029335;ENSMUSG00000032402;ENSMUSG00000032492;ENSMUSG00000032726;ENSMUSG00000034205;ENSMUSG00000037169;ENSMUSG00000048126;ENSMUSG00000048387;ENSMUSG00000048616;ENSMUSG00000059201	Myf5;Col1a1;Scin;Sulf2;Col6a2;Matn2;Pkdcc;Ecm1;Ctsk;Ccn1;Pax7;Bmp3;Smad3;Pth1r;Bmp8a;Loxl2;Mycn;Col6a3;Osr1;Nog;Lep	21.192% (32/151)		1.29	NA	NA	1.325% (2/151)		0.47	NA	NA	20.53% (31/151)		1.86	NA	NA	13.245% (20/151)		1.07	NA	NA	18.543% (28/151)		1.21	NA	NA
GO:0071417	cellular response to organonitrogen compound	Any process that results in a change in state or activity of a cell (in terms of movement, secretion, enzyme production, gene expression, etc.) as a result of an organonitrogen stimulus. An organonitrogen compound is formally a compound containing at least one carbon-nitrogen bond.	0.363303	0.0526763	0.685909	0.00236675	0.022159	0.191378	11.111% (49/441)		0.44	NA	NA	10.884% (48/441)		1.28	NA	NA	0.68% (3/441)		0.16	NA	NA	12.472% (55/441)		2.63	ENSMUSG00000000058;ENSMUSG00000000440;ENSMUSG00000000567;ENSMUSG00000001119;ENSMUSG00000001506;ENSMUSG00000007655;ENSMUSG00000015340;ENSMUSG00000015568;ENSMUSG00000020053;ENSMUSG00000020689;ENSMUSG00000020963;ENSMUSG00000021699;ENSMUSG00000022099;ENSMUSG00000022840;ENSMUSG00000022878;ENSMUSG00000022996;ENSMUSG00000023034;ENSMUSG00000024697;ENSMUSG00000025372;ENSMUSG00000026042;ENSMUSG00000026043;…	Cav2;Pparg;Sox9;Col6a1;Col1a1;Cav1;Cybb;Lpl;Igf1;Itgb3;Tshr;Pde4d;Dmtn;Adcy5;Adipoq;Wnt10b;Nr4a1;Gna14;Baiap2;Col5a2;Col3a1;Mstn;Atp2b4;Vim;Nr4a2;Grb14;Fbn1;Anxa5;Vcam1;Pdgfc;Prkcz;Nsg1;P2rx4;Col1a2;Eif4ebp1;Col4a1;Casp3;Smpd3;Hcn4;Folr2;Ptprf;Casp4;Eef2k;Inhbb;Icam1;Col16a1;Atp1a3;Trarg1;Irs3;Plcb1;Prkcb;Ntrk2;Cfl1;Ptafr;Nmral1	11.111% (49/441)		1.65	NA	NA	17.234% (76/441)		0.72	NA	NA
GO:0001910	regulation of leukocyte mediated cytotoxicity	Any process that modulates the frequency, rate, or extent of leukocyte mediated cytotoxicity.	0.00811743	0.0546074	0.307475	0.138012	0.525512	0.896111	17.391% (8/46)		2.09	ENSMUSG00000005980;ENSMUSG00000032076;ENSMUSG00000056116;ENSMUSG00000059201;ENSMUSG00000060802;ENSMUSG00000061232;ENSMUSG00000067235;ENSMUSG00000073411	Dnase1;Cadm1;H2-T22;Lep;B2m;H2-K1;H2-Q10;H2-D1	15.217% (7/46)		1.26	NA	NA	2.174% (1/46)		0.51	NA	NA	32.609% (15/46)		0.86	NA	NA	19.565% (9/46)		0.28	NA	NA	8.696% (4/46)		0.05	NA	NA
GO:0051797	regulation of hair follicle development	Any process that modulates the frequency, rate or extent of hair follicle development.	0.548214	0.055987	1	0.014705	0.00103006	1	8.333% (1/12)		0.26	NA	NA	25% (3/12)		1.25	NA	NA	0% (0/12)		0	NA	NA	33.333% (4/12)		1.83	NA	NA	41.667% (5/12)		2.99	ENSMUSG00000001761;ENSMUSG00000022996;ENSMUSG00000024515;ENSMUSG00000035273;ENSMUSG00000041324	Smo;Wnt10b;Smad4;Hpse;Inhba	0% (0/12)		0	NA	NA
GO:1900078	positive regulation of cellular response to insulin stimulus	NA	0.00734991	0.0586528	1	0.830764	0.779123	0.131691	25% (5/20)		2.13	ENSMUSG00000029053;ENSMUSG00000030774;ENSMUSG00000031980;ENSMUSG00000034593;ENSMUSG00000059201	Prkcz;Pak1;Agt;Myo5a;Lep	20% (4/20)		1.23	NA	NA	0% (0/20)		0	NA	NA	5% (1/20)		0.08	NA	NA	5% (1/20)		0.11	NA	NA	25% (5/20)		0.88	NA	NA
GO:0009967	positive regulation of signal transduction	Any process that activates or increases the frequency, rate or extent of signal transduction.	0.374789	0.0594918	0.937427	0.00764967	0.0861888	0.14241	7.9% (82/1038)		0.43	NA	NA	9.923% (103/1038)		1.23	NA	NA	0.771% (8/1038)		0.03	NA	NA	12.909% (134/1038)		2.12	ENSMUSG00000000058;ENSMUSG00000000567;ENSMUSG00000001123;ENSMUSG00000001506;ENSMUSG00000001761;ENSMUSG00000002731;ENSMUSG00000005087;ENSMUSG00000005672;ENSMUSG00000006800;ENSMUSG00000007655;ENSMUSG00000008999;ENSMUSG00000009633;ENSMUSG00000012519;ENSMUSG00000015134;ENSMUSG00000016024;ENSMUSG00000017830;ENSMUSG00000017969;ENSMUSG00000018169;ENSMUSG00000018909;ENSMUSG00000019122;ENSMUSG00000019842;…	Cav2;Sox9;Lgals9;Col1a1;Smo;Prkra;Cd44;Kit;Sulf2;Cav1;Bmp7;G0s2;Mlkl;Aldh1a3;Lbp;Dhx58;Ptgis;Mfng;Arrb1;Ccl9;Traf3ip2;Igf1;Vsir;Dock2;Shc2;Itgb3;Pik3r5;Hsp90aa1;Sfrp4;Ly86;Fgf10;Gdf10;Wnt5a;Clu;Dmtn;Angpt1;Litaf;Arc;Adipoq;Wnt10b;Trip6;Ptk7;Fgd2;Eif2ak2;Cdh2;Cd74;Pcsk5;Plce1;Maged1;Baiap2;Gli1;Irf7;Casp1;Col3a1;Mstn;Bok;Tnfrsf11a;Ptprc;Itga8;Grb14;Stk39;Mapk8ip1;Rassf2;Mal;Zbp1;Fabp5;Shox2;Pdgfc;…	8.767% (91/1038)		1.06	NA	NA	15.222% (158/1038)		0.85	NA	NA
GO:0001952	regulation of cell-matrix adhesion	Any process that modulates the frequency, rate or extent of attachment of a cell to the extracellular matrix.	0.00920193	0.0611324	1	0.330228	0.0229927	0.0267498	13.793% (12/87)		2.04	ENSMUSG00000000435;ENSMUSG00000002944;ENSMUSG00000021750;ENSMUSG00000022099;ENSMUSG00000029053;ENSMUSG00000031523;ENSMUSG00000032011;ENSMUSG00000032402;ENSMUSG00000036856;ENSMUSG00000038007;ENSMUSG00000041417;ENSMUSG00000059456	Myf5;Cd36;Fam107a;Dmtn;Prkcz;Dlc1;Thy1;Smad3;Wnt4;Acer2;Pik3r1;Ptk2b	12.644% (11/87)		1.21	NA	NA	0% (0/87)		0	NA	NA	16.092% (14/87)		0.48	NA	NA	13.793% (12/87)		1.64	NA	NA	21.839% (19/87)		1.57	NA	NA
GO:2000379	positive regulation of reactive oxygen species metabolic process	NA	0.000606681	0.0621846	0.0232286	0.204461	0.194936	0.0158562	23.377% (18/77)		3.22	ENSMUSG00000002944;ENSMUSG00000020122;ENSMUSG00000021270;ENSMUSG00000021948;ENSMUSG00000022037;ENSMUSG00000023067;ENSMUSG00000024066;ENSMUSG00000024087;ENSMUSG00000025889;ENSMUSG00000027832;ENSMUSG00000030562;ENSMUSG00000031980;ENSMUSG00000032402;ENSMUSG00000034947;ENSMUSG00000039005;ENSMUSG00000041736;ENSMUSG00000059201;ENSMUSG00000059456	Cd36;Egfr;Hsp90aa1;Prkcd;Clu;Cdkn1a;Xdh;Cyp1b1;Snca;Ptx3;Nox4;Agt;Smad3;Tmem106a;Tlr4;Tspo;Lep;Ptk2b	12.987% (10/77)		1.21	NA	NA	3.896% (3/77)		1.63	NA	NA	11.688% (9/77)		0.69	NA	NA	10.39% (8/77)		0.71	NA	NA	23.377% (18/77)		1.8	NA	NA
GO:0043902	positive regulation of multi-organism process	Any process that activates or increases the frequency, rate or extent of a multi-organism process, a process in which an organism has an effect on another organism of the same or different species.	0.035043	0.062738	1	0.0473697	0.00395621	0.924533	17.241% (5/29)		1.46	NA	NA	17.241% (5/29)		1.2	NA	NA	0% (0/29)		0	NA	NA	27.586% (8/29)		1.32	NA	NA	24.138% (7/29)		2.4	ENSMUSG00000000532;ENSMUSG00000000838;ENSMUSG00000019777;ENSMUSG00000031538;ENSMUSG00000037035;ENSMUSG00000041324;ENSMUSG00000045312	Acvr1b;Fmr1;Hdac2;Plat;Inhbb;Inhba;Lhfpl2	6.897% (2/29)		0.03	NA	NA
GO:0007204	positive regulation of cytosolic calcium ion concentration	Any process that increases the concentration of calcium ions in the cytosol.	0.000815043	0.0650838	0.0576728	0.0553882	0.255947	0.0926124	14.754% (27/183)		3.09	ENSMUSG00000000682;ENSMUSG00000002688;ENSMUSG00000002944;ENSMUSG00000004035;ENSMUSG00000022416;ENSMUSG00000023078;ENSMUSG00000023964;ENSMUSG00000025889;ENSMUSG00000026385;ENSMUSG00000028420;ENSMUSG00000031453;ENSMUSG00000031980;ENSMUSG00000032011;ENSMUSG00000032492;ENSMUSG00000032839;ENSMUSG00000034593;ENSMUSG00000040552;ENSMUSG00000041798;ENSMUSG00000042190;ENSMUSG00000044338;ENSMUSG00000047343;…	Cd52;Prkd1;Cd36;Gstm7;Cacna1i;Cxcl13;Calcr;Snca;Dbi;Tmem38b;Rasa3;Agt;Thy1;Pth1r;Trpc1;Myo5a;C3ar1;Gck;Cmklr1;Aplnr;Mettl21c;Ccr2;C5ar1;Lpar4;Ryr3;Ptk2b;Slc8a3	14.754% (27/183)		1.19	NA	NA	2.186% (4/183)		1.24	NA	NA	16.393% (30/183)		1.26	NA	NA	8.743% (16/183)		0.59	NA	NA	17.486% (32/183)		1.03	NA	NA
GO:0007267	cell-cell signaling	Any process that mediates the transfer of information from one cell to another. This process includes signal transduction in the receiving cell and, where applicable, release of a ligand and any processes that actively facilitate its transport and presentation to the receiving cell. Examples include signaling via soluble ligands, via cell adhesion molecules and via gap junctions.	0.0420754	0.0671985	0.417699	0.00152217	0.480672	0.77124	9.832% (88/895)		1.38	NA	NA	11.732% (105/895)		1.17	NA	NA	0.894% (8/895)		0.38	NA	NA	12.849% (115/895)		2.82	ENSMUSG00000000058;ENSMUSG00000000567;ENSMUSG00000001506;ENSMUSG00000001761;ENSMUSG00000002997;ENSMUSG00000003228;ENSMUSG00000005360;ENSMUSG00000005672;ENSMUSG00000006800;ENSMUSG00000007655;ENSMUSG00000008153;ENSMUSG00000012705;ENSMUSG00000017314;ENSMUSG00000017978;ENSMUSG00000018774;ENSMUSG00000018822;ENSMUSG00000018909;ENSMUSG00000020277;ENSMUSG00000020388;ENSMUSG00000020592;ENSMUSG00000021319;…	Cav2;Sox9;Col1a1;Smo;Prkar2b;Grk5;Slc1a3;Kit;Sulf2;Cav1;Clstn3;Retn;Mpp2;Cadps2;Cd68;Sfrp5;Arrb1;Pfkl;Pdlim4;Sdc1;Sfrp4;Fgf10;Wnt5a;Dgat1;Arc;Adcy5;Adipoq;Wnt10b;Dhh;Sncg;Ptk7;Cdh2;Anxa1;Pcsk5;Apba1;Baiap2;Gli1;Casp1;Tnfrsf11a;Dbi;Fam129b;Acvr1c;Slc4a10;Mylk2;Fabp5;Anxa5;Sucnr1;Ephb2;Prkcz;Nsg1;P2rx7;P2rx4;Tspan12;Ptn;Ephb6;Tyrobp;Stx1b;Gabra3;Adgra2;Plat;Nkd1;Cdh11;Smpd3;Thy1;Dixdc1;Tle3;Hcn4;Ms…	7.709% (69/895)		0.32	NA	NA	16.089% (144/895)		0.11	NA	NA
GO:0002063	chondrocyte development	The process whose specific outcome is the progression of a chondrocyte over time, from its commitment to its mature state. Chondrocyte development does not include the steps involved in committing a chondroblast to a chondrocyte fate.	0.0451788	0.0675548	0.219204	0.00642518	0.190819	0.637479	16.129% (5/31)		1.35	NA	NA	25.806% (8/31)		1.17	NA	NA	3.226% (1/31)		0.66	NA	NA	38.71% (12/31)		2.19	ENSMUSG00000000567;ENSMUSG00000001119;ENSMUSG00000006800;ENSMUSG00000020241;ENSMUSG00000022324;ENSMUSG00000022371;ENSMUSG00000024076;ENSMUSG00000027833;ENSMUSG00000028108;ENSMUSG00000031906;ENSMUSG00000048126;ENSMUSG00000070436	Sox9;Col6a1;Sulf2;Col6a2;Matn2;Col14a1;Vit;Shox2;Ecm1;Smpd3;Col6a3;Serpinh1	25.806% (8/31)		0.72	NA	NA	12.903% (4/31)		0.2	NA	NA
GO:0045582	positive regulation of T cell differentiation	Any process that activates or increases the frequency, rate or extent of T cell differentiation.	0.0278192	0.0676168	0.365862	0.0025861	0.399902	0.256892	14.035% (8/57)		1.56	NA	NA	22.807% (13/57)		1.17	NA	NA	1.754% (1/57)		0.44	NA	NA	21.053% (12/57)		2.59	ENSMUSG00000001123;ENSMUSG00000015396;ENSMUSG00000020101;ENSMUSG00000021270;ENSMUSG00000024610;ENSMUSG00000024659;ENSMUSG00000026395;ENSMUSG00000029053;ENSMUSG00000030336;ENSMUSG00000031304;ENSMUSG00000036594;ENSMUSG00000049103	Lgals9;Cd83;Vsir;Hsp90aa1;Cd74;Anxa1;Ptprc;Prkcz;Cd27;Il2rg;H2-Aa;Ccr2	8.772% (5/57)		0.4	NA	NA	17.544% (10/57)		0.59	NA	NA
GO:0010243	response to organonitrogen compound	Any process that results in a change in state or activity of a cell or an organism (in terms of movement, secretion, enzyme production, gene expression, etc.) as a result of an organonitrogen stimulus. An organonitrogen compound is formally a compound containing at least one carbon-nitrogen bond.	0.489826	0.0685982	0.26459	0.423291	0.00224507	0.372377	9.505% (73/768)		0.31	NA	NA	10.286% (79/768)		1.16	NA	NA	1.042% (8/768)		0.58	NA	NA	11.719% (90/768)		0.37	NA	NA	10.677% (82/768)		2.65	ENSMUSG00000000058;ENSMUSG00000000708;ENSMUSG00000001119;ENSMUSG00000001506;ENSMUSG00000002015;ENSMUSG00000002147;ENSMUSG00000006127;ENSMUSG00000006519;ENSMUSG00000007655;ENSMUSG00000007815;ENSMUSG00000008855;ENSMUSG00000013698;ENSMUSG00000019539;ENSMUSG00000019777;ENSMUSG00000019850;ENSMUSG00000020109;ENSMUSG00000020176;ENSMUSG00000020303;ENSMUSG00000020882;ENSMUSG00000020963;ENSMUSG00000021134;…	Cav2;Kat2b;Col6a1;Col1a1;Bcap31;Stat6;Inpp5k;Cyba;Cav1;Rhoa;Hdac5;Pea15a;Rcn3;Hdac2;Tnfaip3;Dnajb12;Grb10;Stc2;Cacnb1;Tshr;Srsf5;Pde4d;Wnt10b;Nr4a1;Cdkn1a;Zeb1;Bag6;Anxa1;Cpeb1;Cflar;Col5a2;Col3a1;Eprs;Vim;Prkcq;Grb14;Fbn1;Eif6;Anxa5;Ppp3ca;Mthfr;Dhx15;Pxn;Actb;Col1a2;Irf5;Klf15;Ryr1;Irak1;Col4a1;Casp3;Ldlr;Tbc1d4;Casp4;Pik3c3;Eef2;Palm;Inhbb;Uggt1;Cd81;Nod1;Sesn1;March6;Sdk1;Rapgef1;Hlcs;Sgtb;Fo…	15.365% (118/768)		0.43	NA	NA
GO:0002790	peptide secretion	The controlled release of a peptide from a cell or a tissue.	0.00310746	0.0687982	0.218614	0.053094	0.438648	0.164349	13.245% (40/302)		2.51	ENSMUSG00000001467;ENSMUSG00000002108;ENSMUSG00000002944;ENSMUSG00000009013;ENSMUSG00000015243;ENSMUSG00000019066;ENSMUSG00000019842;ENSMUSG00000020122;ENSMUSG00000020277;ENSMUSG00000020684;ENSMUSG00000020848;ENSMUSG00000022018;ENSMUSG00000022099;ENSMUSG00000023064;ENSMUSG00000024030;ENSMUSG00000024610;ENSMUSG00000024659;ENSMUSG00000024803;ENSMUSG00000024990;ENSMUSG00000026473;ENSMUSG00000027524;…	Cyp51;Nr1h3;Cd36;Dynll1;Abca1;Rab3d;Traf3ip2;Egfr;Pfkl;Rasl10b;Doc2b;Rgcc;Dmtn;Sncg;Abcg1;Cd74;Anxa1;Ankrd1;Rbp4;Glul;Edn3;Sucnr1;Tfr2;Cd27;Agt;Cadm1;Bmp8a;Myo5a;Tmem106a;Apln;Inhbb;Myrip;Gck;Adora1;Mafa;S100a8;Lep;Nnat;Ang;Mup20	13.907% (42/302)		1.16	NA	NA	1.325% (4/302)		0.66	NA	NA	12.252% (37/302)		1.27	NA	NA	7.616% (23/302)		0.36	NA	NA	15.894% (48/302)		0.78	NA	NA
GO:0018149	peptide cross-linking	The formation of a covalent cross-link between or within protein chains.	0.00748393	0.0688398	1	0.0198388	0.0116474	0.024636	30.769% (4/13)		2.13	ENSMUSG00000024659;ENSMUSG00000026043;ENSMUSG00000039109;ENSMUSG00000058297	Anxa1;Col3a1;F13a1;Spock2	23.077% (3/13)		1.16	NA	NA	0% (0/13)		0	NA	NA	30.769% (4/13)		1.7	NA	NA	30.769% (4/13)		1.93	NA	NA	38.462% (5/13)		1.61	NA	NA
GO:0060539	diaphragm development	The progression of the diaphragm over time from its initial formation to the mature structure. The diaphragm is a skeletal muscle that is responsible for contraction and expansion of the lungs.	0.00451877	0.0692467	1	0.412924	0.36413	0.196054	50% (3/6)		2.34	ENSMUSG00000008090;ENSMUSG00000027827;ENSMUSG00000032327	Fgfrl1;Kcnab1;Stra6	33.333% (2/6)		1.16	NA	NA	0% (0/6)		0	NA	NA	16.667% (1/6)		0.38	NA	NA	16.667% (1/6)		0.44	NA	NA	33.333% (2/6)		0.71	NA	NA
GO:0070141	response to UV-A	Any process that results in a change in state or activity of a cell or an organism (in terms of movement, secretion, enzyme production, gene expression, etc.) as a result of a UV-A radiation stimulus. UV-A radiation (UV-A light) spans the wavelengths 315 to 400 nm.	0.00451877	0.0692467	1	0.412924	1	0.0380584	50% (3/6)		2.34	ENSMUSG00000020122;ENSMUSG00000070348;ENSMUSG00000087408	Egfr;Ccnd1;Cers1	33.333% (2/6)		1.16	NA	NA	0% (0/6)		0	NA	NA	16.667% (1/6)		0.38	NA	NA	0% (0/6)		0	NA	NA	50% (3/6)		1.42	NA	NA
GO:0070206	protein trimerization	The formation of a protein trimer, a macromolecular structure consisting of three noncovalently associated identical or nonidentical subunits.	0.0391593	0.0692645	1	0.00620528	0.371025	0.0593222	20.833% (10/48)		1.41	NA	NA	25% (12/48)		1.16	NA	NA	0% (0/48)		0	NA	NA	20.833% (10/48)		2.21	ENSMUSG00000001119;ENSMUSG00000001506;ENSMUSG00000001918;ENSMUSG00000012519;ENSMUSG00000020241;ENSMUSG00000022878;ENSMUSG00000024610;ENSMUSG00000029661;ENSMUSG00000036078;ENSMUSG00000060063	Col6a1;Col1a1;Slc1a5;Mlkl;Col6a2;Adipoq;Cd74;Col1a2;Sigmar1;Alox5ap	16.667% (8/48)		0.43	NA	NA	22.917% (11/48)		1.23	NA	NA
GO:0072523	purine-containing compound catabolic process	The chemical reactions and pathways resulting in the breakdown of a purine-containing compound, i.e. any compound that contains purine or a formal derivative thereof.	0.00283974	0.069346	1	0.425386	0.947519	0.0355047	20.513% (8/39)		2.55	ENSMUSG00000019990;ENSMUSG00000024066;ENSMUSG00000032177;ENSMUSG00000033308;ENSMUSG00000045211;ENSMUSG00000059173;ENSMUSG00000064294;ENSMUSG00000073295	Pde7b;Xdh;Pde4a;Dpyd;Nudt18;Pde1a;Aox3;Nudt11	15.385% (6/39)		1.16	NA	NA	0% (0/39)		0	NA	NA	10.256% (4/39)		0.37	NA	NA	2.564% (1/39)		0.02	NA	NA	25.641% (10/39)		1.45	NA	NA
GO:0007229	integrin-mediated signaling pathway	A series of molecular signals initiated by the binding of extracellular ligand to an integrin on the surface of a target cell, and ending with regulation of a downstream cellular process, e.g. transcription.	0.576494	0.0715437	1	0.000843048	0.516902	0.780973	6.329% (5/79)		0.24	NA	NA	12.658% (10/79)		1.15	NA	NA	0% (0/79)		0	NA	NA	20.253% (16/79)		3.07	ENSMUSG00000000290;ENSMUSG00000001281;ENSMUSG00000015533;ENSMUSG00000020689;ENSMUSG00000020758;ENSMUSG00000022099;ENSMUSG00000024713;ENSMUSG00000026043;ENSMUSG00000026768;ENSMUSG00000029838;ENSMUSG00000030579;ENSMUSG00000031425;ENSMUSG00000032011;ENSMUSG00000035692;ENSMUSG00000039115;ENSMUSG00000059456	Itgb2;Itgb7;Itga2;Itgb3;Itgb4;Dmtn;Pcsk5;Col3a1;Itga8;Ptn;Tyrobp;Plp1;Thy1;Isg15;Itga9;Ptk2b	7.595% (6/79)		0.29	NA	NA	11.392% (9/79)		0.11	NA	NA
GO:0002443	leukocyte mediated immunity	Any process involved in the carrying out of an immune response by a leukocyte.	0.609218	0.0738403	0.235118	0.00788627	0.67383	0.622441	8.531% (18/211)		0.22	NA	NA	13.27% (28/211)		1.13	NA	NA	1.422% (3/211)		0.63	NA	NA	18.957% (40/211)		2.1	ENSMUSG00000001123;ENSMUSG00000005672;ENSMUSG00000005980;ENSMUSG00000020101;ENSMUSG00000020437;ENSMUSG00000024371;ENSMUSG00000024610;ENSMUSG00000025498;ENSMUSG00000026395;ENSMUSG00000029053;ENSMUSG00000029468;ENSMUSG00000029869;ENSMUSG00000030579;ENSMUSG00000031639;ENSMUSG00000032359;ENSMUSG00000033220;ENSMUSG00000035929;ENSMUSG00000036887;ENSMUSG00000036896;ENSMUSG00000036905;ENSMUSG00000037321;…	Lgals9;Kit;Dnase1;Vsir;Myo1g;C2;Cd74;Irf7;Ptprc;Prkcz;P2rx7;Ephb6;Tyrobp;Tlr3;Ctsh;Rac2;H2-Q4;C1qa;C1qc;C1qb;Tap1;Spon2;Icam1;Fgl2;Ddx58;Bst2;Ccr2;H2-T24;Gzmm;Ptafr;Kdm5d;Pirb;H2-Q7;B2m;H2-K1;H2-T23;H2-Q6;H2-D1;H2-Ab1;H2-T10	10.427% (22/211)		0.17	NA	NA	13.27% (28/211)		0.21	NA	NA
GO:0071300	cellular response to retinoic acid	Any process that results in a change in state or activity of a cell (in terms of movement, secretion, enzyme production, gene expression, etc.) as a result of a retinoic acid stimulus.	0.00335457	0.0766448	1	0.00545282	0.330898	0.31195	20% (8/40)		2.47	ENSMUSG00000000440;ENSMUSG00000001506;ENSMUSG00000015243;ENSMUSG00000030110;ENSMUSG00000040907;ENSMUSG00000048387;ENSMUSG00000059201;ENSMUSG00000059456	Pparg;Col1a1;Abca1;Ret;Atp1a3;Osr1;Lep;Ptk2b	15% (6/40)		1.12	NA	NA	0% (0/40)		0	NA	NA	22.5% (9/40)		2.26	ENSMUSG00000000440;ENSMUSG00000000567;ENSMUSG00000000753;ENSMUSG00000001506;ENSMUSG00000023972;ENSMUSG00000030110;ENSMUSG00000040907;ENSMUSG00000059146;ENSMUSG00000059456	Pparg;Sox9;Serpinf1;Col1a1;Ptk7;Ret;Atp1a3;Ntrk3;Ptk2b	10% (4/40)		0.48	NA	NA	17.5% (7/40)		0.51	NA	NA
GO:0098869	cellular oxidant detoxification	Any process carried out at the cellular level that reduces or removes the toxicity superoxide radicals or hydrogen peroxide.	0.000115997	0.0782639	0.428613	0.384216	0.758412	0.644728	20% (14/70)		3.94	ENSMUSG00000002944;ENSMUSG00000003849;ENSMUSG00000004035;ENSMUSG00000018339;ENSMUSG00000020377;ENSMUSG00000021792;ENSMUSG00000026701;ENSMUSG00000028211;ENSMUSG00000031722;ENSMUSG00000052305;ENSMUSG00000056054;ENSMUSG00000069919;ENSMUSG00000072941;ENSMUSG00000073940	Cd36;Nqo1;Gstm7;Gpx3;Ltc4s;Prxl2a;Prdx6;Trp53inp1;Hp;Hbb-bs;S100a8;Hba-a1;Sod3;Hbb-bt	12.857% (9/70)		1.11	NA	NA	1.429% (1/70)		0.37	NA	NA	10% (7/70)		0.42	NA	NA	5.714% (4/70)		0.12	NA	NA	12.857% (9/70)		0.19	NA	NA
GO:0030593	neutrophil chemotaxis	The directed movement of a neutrophil cell, the most numerous polymorphonuclear leukocyte found in the blood, in response to an external stimulus, usually an infection or wounding.	0.00302578	0.078327	1	0.115889	0.268254	0.210905	18.75% (9/48)		2.52	ENSMUSG00000016024;ENSMUSG00000023078;ENSMUSG00000024610;ENSMUSG00000027524;ENSMUSG00000040552;ENSMUSG00000048534;ENSMUSG00000049130;ENSMUSG00000050335;ENSMUSG00000056054	Lbp;Cxcl13;Cd74;Edn3;C3ar1;Jaml;C5ar1;Lgals3;S100a8	20.833% (10/48)		1.11	NA	NA	0% (0/48)		0	NA	NA	25% (12/48)		0.94	NA	NA	10.417% (5/48)		0.57	NA	NA	18.75% (9/48)		0.68	NA	NA
GO:2000377	regulation of reactive oxygen species metabolic process	NA	0.134189	0.0784739	0.0281807	0.451809	0.0176776	0.00432726	17.241% (25/145)		0.87	NA	NA	11.034% (16/145)		1.11	NA	NA	2.759% (4/145)		1.55	NA	NA	11.724% (17/145)		0.35	NA	NA	12.414% (18/145)		1.75	NA	NA	22.069% (32/145)		2.36	ENSMUSG00000005534;ENSMUSG00000007039;ENSMUSG00000009013;ENSMUSG00000011305;ENSMUSG00000016494;ENSMUSG00000019768;ENSMUSG00000020122;ENSMUSG00000020402;ENSMUSG00000023067;ENSMUSG00000023826;ENSMUSG00000024066;ENSMUSG00000024087;ENSMUSG00000024789;ENSMUSG00000025889;ENSMUSG00000027613;ENSMUSG00000027832;ENSMUSG00000028982;ENSMUSG00000028991;ENSMUSG00000031378;ENSMUSG00000031980;ENSMUSG00000032060;…	Insr;Ddah2;Dynll1;Plin5;Cd34;Esr1;Egfr;Vdac1;Cdkn1a;Prkn;Xdh;Cyp1b1;Jak2;Snca;Eif6;Ptx3;Slc25a33;Mtor;Abcd1;Agt;Cryab;Smad3;Gadd45a;Tigar;Tlr4;Foxo1;Nqo2;Foxo3;Sphk2;Grb2;Prcp;Bnip3
GO:0040012	regulation of locomotion	Any process that modulates the frequency, rate or extent of locomotion of a cell or organism.	0.832707	0.0787026	0.979646	0.00383423	0.122558	0.0914607	10.267% (73/711)		0.08	NA	NA	13.502% (96/711)		1.1	NA	NA	0.281% (2/711)		0.01	NA	NA	15.331% (109/711)		2.42	ENSMUSG00000000440;ENSMUSG00000000567;ENSMUSG00000000753;ENSMUSG00000001123;ENSMUSG00000001435;ENSMUSG00000001506;ENSMUSG00000001761;ENSMUSG00000005672;ENSMUSG00000006369;ENSMUSG00000007655;ENSMUSG00000008999;ENSMUSG00000012705;ENSMUSG00000015533;ENSMUSG00000016024;ENSMUSG00000017144;ENSMUSG00000018593;ENSMUSG00000018920;ENSMUSG00000019326;ENSMUSG00000019846;ENSMUSG00000020053;ENSMUSG00000020101;…	Pparg;Sox9;Serpinf1;Lgals9;Col18a1;Col1a1;Smo;Kit;Fbln1;Cav1;Bmp7;Retn;Itga2;Lbp;Rnd3;Sparc;Cxcl16;Aoc3;Lama4;Igf1;Vsir;Srgap1;Nav3;Efemp1;Mmp28;Itgb3;Cygb;Tshr;Fgf10;Wnt5a;Dmtn;Angpt1;Enpp2;Adipoq;Trip6;Dpysl3;Cd74;Anxa1;Pcsk5;Il33;Gli1;Col3a1;Mstn;Tmeff2;Fn1;Ptprc;Vim;Acvr1c;Stk39;Anxa5;Postn;Sucnr1;Pdgfc;Sema4a;Ecm1;Glipr2;Podn;P2rx4;Ptn;Tcaf2;Ret;Cd9;Pycard;Stk26;Srpx2;Plxna3;Adgra2;Dlc1;Ednr…	8.439% (60/711)		0.91	NA	NA	16.034% (114/711)		1.04	NA	NA
GO:0045684	positive regulation of epidermis development	Any process that activates or increases the frequency, rate or extent of epidermis development.	0.76714	0.0787296	1	0.00842462	0.0710458	0.828447	4.545% (1/22)		0.12	NA	NA	18.182% (4/22)		1.1	NA	NA	0% (0/22)		0	NA	NA	27.273% (6/22)		2.07	ENSMUSG00000020086;ENSMUSG00000021319;ENSMUSG00000021994;ENSMUSG00000022996;ENSMUSG00000028681;ENSMUSG00000050295	H2afy2;Sfrp4;Wnt5a;Wnt10b;Ptch2;Foxc1	18.182% (4/22)		1.15	NA	NA	9.091% (2/22)		0.08	NA	NA
GO:0002828	regulation of type 2 immune response	Any process that modulates the frequency, rate, or extent of a type 2 immune response.	0.0112275	0.0787296	1	0.00842462	0.0710458	0.178352	22.727% (5/22)		1.95	NA	NA	18.182% (4/22)		1.1	NA	NA	0% (0/22)		0	NA	NA	27.273% (6/22)		2.07	ENSMUSG00000024610;ENSMUSG00000024659;ENSMUSG00000024810;ENSMUSG00000028108;ENSMUSG00000029053;ENSMUSG00000049103	Cd74;Anxa1;Il33;Ecm1;Prkcz;Ccr2	18.182% (4/22)		1.15	NA	NA	22.727% (5/22)		0.75	NA	NA
GO:0060079	excitatory postsynaptic potential	A process that leads to a temporary increase in postsynaptic potential due to the flow of positively charged ions into the postsynaptic cell. The flow of ions that causes an EPSP is an excitatory postsynaptic current (EPSC) and makes it easier for the neuron to fire an action potential.	0.0364835	0.079228	0.380922	0.00131952	0.821476	0.0315286	13.333% (8/60)		1.44	NA	NA	13.333% (8/60)		1.1	NA	NA	1.667% (1/60)		0.42	NA	NA	21.667% (13/60)		2.88	ENSMUSG00000017314;ENSMUSG00000025372;ENSMUSG00000029053;ENSMUSG00000029468;ENSMUSG00000029470;ENSMUSG00000030806;ENSMUSG00000032827;ENSMUSG00000034675;ENSMUSG00000038257;ENSMUSG00000042429;ENSMUSG00000059456;ENSMUSG00000070570;ENSMUSG00000071657	Mpp2;Baiap2;Prkcz;P2rx7;P2rx4;Stx1b;Ppp1r9a;Dbn1;Glra3;Adora1;Ptk2b;Slc17a7;Bscl2	5% (3/60)		0.09	NA	NA	23.333% (14/60)		1.5	NA	NA
GO:0043277	apoptotic cell clearance	The recognition and removal of an apoptotic cell by a neighboring cell or by a phagocyte.	0.228752	0.0794682	1	0.117992	0.393923	0.00691911	19.355% (6/31)		0.64	NA	NA	16.129% (5/31)		1.1	NA	NA	0% (0/31)		0	NA	NA	16.129% (5/31)		0.93	NA	NA	9.677% (3/31)		0.4	NA	NA	32.258% (10/31)		2.16	ENSMUSG00000002108;ENSMUSG00000019944;ENSMUSG00000022075;ENSMUSG00000027087;ENSMUSG00000030605;ENSMUSG00000031451;ENSMUSG00000033396;ENSMUSG00000037820;ENSMUSG00000037992;ENSMUSG00000049103	Nr1h3;Rhobtb1;Rhobtb2;Itgav;Mfge8;Gas6;Spg11;Tgm2;Rara;Ccr2
GO:0031669	cellular response to nutrient levels	Any process that results in a change in state or activity of a cell (in terms of movement, secretion, enzyme production, gene expression, etc.) as a result of a stimulus reflecting the presence, absence, or concentration of nutrients.	0.00533562	0.0811681	0.148977	0.605303	0.00504829	0.296571	11.905% (20/168)		2.27	ENSMUSG00000000326;ENSMUSG00000000440;ENSMUSG00000001506;ENSMUSG00000002289;ENSMUSG00000002688;ENSMUSG00000010663;ENSMUSG00000018774;ENSMUSG00000021750;ENSMUSG00000023067;ENSMUSG00000025777;ENSMUSG00000026473;ENSMUSG00000026822;ENSMUSG00000027602;ENSMUSG00000036856;ENSMUSG00000037035;ENSMUSG00000037465;ENSMUSG00000041798;ENSMUSG00000044167;ENSMUSG00000059201;ENSMUSG00000073802	Comt;Pparg;Col1a1;Angptl4;Prkd1;Fads1;Cd68;Fam107a;Cdkn1a;Gdap1;Glul;Lcn2;Map1lc3a;Wnt4;Inhbb;Klf10;Gck;Foxo1;Lep;Cdkn2b	10.714% (18/168)		1.09	NA	NA	1.786% (3/168)		0.83	NA	NA	11.31% (19/168)		0.22	NA	NA	13.095% (22/168)		2.3	ENSMUSG00000000326;ENSMUSG00000001506;ENSMUSG00000002289;ENSMUSG00000005102;ENSMUSG00000005374;ENSMUSG00000023067;ENSMUSG00000027248;ENSMUSG00000027750;ENSMUSG00000031812;ENSMUSG00000033628;ENSMUSG00000035086;ENSMUSG00000036856;ENSMUSG00000037035;ENSMUSG00000038332;ENSMUSG00000039168;ENSMUSG00000041638;ENSMUSG00000052684;ENSMUSG00000052707;ENSMUSG00000057329;ENSMUSG00000059201;ENSMUSG00000063445;…	Comt;Col1a1;Angptl4;Eif2ak4;Tbl2;Cdkn1a;Pdia3;Postn;Map1lc3b;Pik3c3;Becn1;Wnt4;Inhbb;Sesn1;Dap;Gcn1l1;Jun;Tnrc6a;Bcl2;Lep;Nmral1;Cdkn2b	15.476% (26/168)		0.53	NA	NA
GO:0010575	positive regulation of vascular endothelial growth factor production	Any process that increases or activates the frequency, rate, or extent of production of vascular endothelial growth factor.	0.00130782	0.0828889	1	0.109902	0.0153848	0.595531	35.714% (5/14)		2.88	ENSMUSG00000006800;ENSMUSG00000024087;ENSMUSG00000040552;ENSMUSG00000046318;ENSMUSG00000049130	Sulf2;Cyp1b1;C3ar1;Ccbe1;C5ar1	21.429% (3/14)		1.08	NA	NA	0% (0/14)		0	NA	NA	21.429% (3/14)		0.96	NA	NA	28.571% (4/14)		1.81	NA	NA	14.286% (2/14)		0.23	NA	NA
GO:0008210	estrogen metabolic process	The chemical reactions and pathways involving estrogens, C18 steroid hormones that can stimulate the development of female sexual characteristics. Also found in plants.	0.00130782	0.0828889	1	0.0259476	0.652441	0.595531	35.714% (5/14)		2.88	ENSMUSG00000000326;ENSMUSG00000024087;ENSMUSG00000027195;ENSMUSG00000032315;ENSMUSG00000090124	Comt;Cyp1b1;Hsd17b12;Cyp1a1;Ugt1a7c	21.429% (3/14)		1.08	NA	NA	0% (0/14)		0	NA	NA	28.571% (4/14)		1.59	NA	NA	7.143% (1/14)		0.19	NA	NA	14.286% (2/14)		0.23	NA	NA
GO:0051953	negative regulation of amine transport	Any process that stops, prevents, or reduces the frequency, rate or extent of the directed movement of amines into, out of or within a cell, or between cells, by means of some agent such as a transporter or pore.	0.00995438	0.0828889	0.105657	0.711536	0.652441	0.595531	28.571% (4/14)		2	ENSMUSG00000025889;ENSMUSG00000041798;ENSMUSG00000042429;ENSMUSG00000059201	Snca;Gck;Adora1;Lep	21.429% (3/14)		1.08	NA	NA	7.143% (1/14)		0.98	NA	NA	7.143% (1/14)		0.15	NA	NA	7.143% (1/14)		0.19	NA	NA	14.286% (2/14)		0.23	NA	NA
GO:0001501	skeletal system development	The process whose specific outcome is the progression of the skeleton over time, from its formation to the mature structure. The skeleton is the bony framework of the body in vertebrates (endoskeleton) or the hard outer envelope of insects (exoskeleton or dermoskeleton).	0.29394	0.0839427	0.563336	0.00191355	0.0791406	0.393632	10.054% (37/368)		0.53	NA	NA	14.946% (55/368)		1.08	NA	NA	0.815% (3/368)		0.25	NA	NA	16.304% (60/368)		2.72	ENSMUSG00000000567;ENSMUSG00000000690;ENSMUSG00000001119;ENSMUSG00000001348;ENSMUSG00000001506;ENSMUSG00000001657;ENSMUSG00000002731;ENSMUSG00000005087;ENSMUSG00000005672;ENSMUSG00000006457;ENSMUSG00000006800;ENSMUSG00000008090;ENSMUSG00000008999;ENSMUSG00000018593;ENSMUSG00000020053;ENSMUSG00000020097;ENSMUSG00000020241;ENSMUSG00000020467;ENSMUSG00000021319;ENSMUSG00000021994;ENSMUSG00000022206;…	Sox9;Hoxb6;Col6a1;Acp5;Col1a1;Hoxc8;Prkra;Cd44;Kit;Actn3;Sulf2;Fgfrl1;Bmp7;Sparc;Igf1;Sgpl1;Col6a2;Efemp1;Sfrp4;Wnt5a;Npr3;Matn2;Col14a1;Wnt10b;Vit;Lox;Pcsk5;Col5a2;Col3a1;Ptprc;Fbn1;Rassf2;Shox2;Pdgfc;Thbs3;Ecm1;Ctsk;Bmp3;P2rx7;Col1a2;Mgp;Tyrobp;Smpd3;Anxa2;Pth1r;Bmp8a;Scx;Loxl2;Lum;Ccn3;Hoxb7;Spns2;Insig1;Adamts12;Col6a3;Tifab;Foxc1;Tmem119;Cytl1;Serpinh1	11.685% (43/368)		1.1	NA	NA	14.402% (53/368)		0.4	NA	NA
GO:0046031	ADP metabolic process	The chemical reactions and pathways involving ADP, adenosine 5'-diphosphate.	0.30209	0.0839624	0.109108	0.00622709	0.897763	0.174802	8.451% (6/71)		0.52	NA	NA	12.676% (9/71)		1.08	NA	NA	2.817% (2/71)		0.96	NA	NA	18.31% (13/71)		2.21	ENSMUSG00000004267;ENSMUSG00000006457;ENSMUSG00000011752;ENSMUSG00000020053;ENSMUSG00000020277;ENSMUSG00000021196;ENSMUSG00000028527;ENSMUSG00000028671;ENSMUSG00000028792;ENSMUSG00000028944;ENSMUSG00000029468;ENSMUSG00000030717;ENSMUSG00000063524	Eno2;Actn3;Pgam1;Igf1;Pfkl;Pfkp;Ak4;Gale;Ak2;Prkag2;P2rx7;Nupr1;Eno1	4.225% (3/71)		0.05	NA	NA	18.31% (13/71)		0.76	NA	NA
GO:0050777	negative regulation of immune response	Any process that stops, prevents, or reduces the frequency, rate or extent of the immune response, the immunological reaction of an organism to an immunogenic stimulus.	0.375503	0.0840861	1	0.00171773	0.0692688	0.74229	7.609% (7/92)		0.43	NA	NA	11.957% (11/92)		1.08	NA	NA	0% (0/92)		0	NA	NA	18.478% (17/92)		2.77	ENSMUSG00000000440;ENSMUSG00000001123;ENSMUSG00000017830;ENSMUSG00000020101;ENSMUSG00000024659;ENSMUSG00000024810;ENSMUSG00000026043;ENSMUSG00000026395;ENSMUSG00000034708;ENSMUSG00000037321;ENSMUSG00000039899;ENSMUSG00000042333;ENSMUSG00000046718;ENSMUSG00000049103;ENSMUSG00000067212;ENSMUSG00000068686;ENSMUSG00000074151	Pparg;Lgals9;Dhx58;Vsir;Anxa1;Il33;Col3a1;Ptprc;Grn;Tap1;Fgl2;Tnfrsf14;Bst2;Ccr2;H2-T23;Cd59b;Nlrc5	11.957% (11/92)		1.16	NA	NA	11.957% (11/92)		0.13	NA	NA
GO:0060291	long-term synaptic potentiation	A process that modulates synaptic plasticity such that synapses are changed resulting in the increase in the rate, or frequency of synaptic transmission at the synapse.	0.000413273	0.0854954	1	0.00307623	0.942468	0.128391	19.672% (12/61)		3.38	ENSMUSG00000021750;ENSMUSG00000025889;ENSMUSG00000026385;ENSMUSG00000028664;ENSMUSG00000029053;ENSMUSG00000042429;ENSMUSG00000042453;ENSMUSG00000049303;ENSMUSG00000055254;ENSMUSG00000057280;ENSMUSG00000059456;ENSMUSG00000079055	Fam107a;Snca;Dbi;Ephb2;Prkcz;Adora1;Reln;Syt12;Ntrk2;Musk;Ptk2b;Slc8a3	13.115% (8/61)		1.07	NA	NA	0% (0/61)		0	NA	NA	24.59% (15/61)		2.51	ENSMUSG00000017314;ENSMUSG00000022602;ENSMUSG00000026385;ENSMUSG00000028664;ENSMUSG00000029053;ENSMUSG00000029126;ENSMUSG00000029838;ENSMUSG00000030579;ENSMUSG00000032827;ENSMUSG00000033208;ENSMUSG00000042429;ENSMUSG00000055254;ENSMUSG00000057280;ENSMUSG00000058818;ENSMUSG00000059456	Mpp2;Arc;Dbi;Ephb2;Prkcz;Nsg1;Ptn;Tyrobp;Ppp1r9a;S100b;Adora1;Ntrk2;Musk;Pirb;Ptk2b	3.279% (2/61)		0.03	NA	NA	19.672% (12/61)		0.89	NA	NA
GO:0031670	cellular response to nutrient	Any process that results in a change in state or activity of a cell (in terms of movement, secretion, enzyme production, gene expression, etc.) as a result of a nutrient stimulus.	0.0508366	0.0886411	0.225421	0.00437666	0.0257218	0.275644	15.625% (5/32)		1.29	NA	NA	15.625% (5/32)		1.05	NA	NA	3.125% (1/32)		0.65	NA	NA	25% (8/32)		2.36	ENSMUSG00000000440;ENSMUSG00000001506;ENSMUSG00000015568;ENSMUSG00000027750;ENSMUSG00000029838;ENSMUSG00000032725;ENSMUSG00000063445;ENSMUSG00000073802	Pparg;Col1a1;Lpl;Postn;Ptn;Folr2;Nmral1;Cdkn2b	18.75% (6/32)		1.59	NA	NA	18.75% (6/32)		0.56	NA	NA
GO:0099084	postsynaptic specialization organization	A process that results in the assembly, arrangement of constituent parts, or disassembly of a postsynaptic specialization, a structure that lies adjacent to the cytoplasmic face of the postsynaptic membrane.	0.336981	0.0886411	1	0.130642	0.686686	0.00884341	9.375% (3/32)		0.47	NA	NA	15.625% (5/32)		1.05	NA	NA	0% (0/32)		0	NA	NA	15.625% (5/32)		0.88	NA	NA	6.25% (2/32)		0.16	NA	NA	31.25% (10/32)		2.05	ENSMUSG00000011877;ENSMUSG00000013236;ENSMUSG00000020886;ENSMUSG00000021224;ENSMUSG00000032076;ENSMUSG00000039671;ENSMUSG00000040479;ENSMUSG00000042453;ENSMUSG00000045045;ENSMUSG00000051790	Git1;Ptprs;Dlg4;Numb;Cadm1;Zmynd8;Dgkz;Reln;Lrfn4;Nlgn2
GO:0038030	non-canonical Wnt signaling pathway via MAPK cascade	The series of molecular signals initiated by binding of a Wnt protein to a frizzled family receptor on the surface of the target cell, where the signal is passed on via the MAPKKK cascade.	0.00753326	0.0922204	1	0.113632	0.410361	1	42.857% (3/7)		2.12	ENSMUSG00000031661;ENSMUSG00000036856;ENSMUSG00000041075	Nkd1;Wnt4;Fzd7	28.571% (2/7)		1.04	NA	NA	0% (0/7)		0	NA	NA	28.571% (2/7)		0.94	NA	NA	14.286% (1/7)		0.39	NA	NA	0% (0/7)		0	NA	NA
GO:0042761	very long-chain fatty acid biosynthetic process	The chemical reactions and pathways resulting in the formation of a fatty acid which has a chain length greater than C22.	0.00753326	0.0922204	1	7.94179e-05	0.410361	0.646965	42.857% (3/7)		2.12	ENSMUSG00000031708;ENSMUSG00000035376;ENSMUSG00000041220	Tecr;Hacd2;Elovl6	28.571% (2/7)		1.04	NA	NA	0% (0/7)		0	NA	NA	71.429% (5/7)		4.1	ENSMUSG00000006390;ENSMUSG00000028497;ENSMUSG00000032349;ENSMUSG00000035376;ENSMUSG00000041220	Elovl1;Hacd4;Elovl5;Hacd2;Elovl6	14.286% (1/7)		0.39	NA	NA	14.286% (1/7)		0.19	NA	NA
GO:0045743	positive regulation of fibroblast growth factor receptor signaling pathway	Any process that activates or increases the frequency, rate or extent of fibroblast growth factor receptor signaling pathway activity.	0.0693604	0.0922204	0.0542867	0.462806	1	0.00897236	28.571% (2/7)		1.16	NA	NA	28.571% (2/7)		1.04	NA	NA	14.286% (1/7)		1.27	NA	NA	14.286% (1/7)		0.33	NA	NA	0% (0/7)		0	NA	NA	57.143% (4/7)		2.05	ENSMUSG00000023886;ENSMUSG00000032336;ENSMUSG00000042046;ENSMUSG00000048373	Smoc2;Nptn;Dstyk;Fgfbp1
GO:0010565	regulation of cellular ketone metabolic process	Any process that modulates the chemical reactions and pathways involving any of a class of organic compounds that contain the carbonyl group, CO, and in which the carbonyl group is bonded only to carbon atoms. The general formula for a ketone is RCOR, where R and R are alkyl or aryl groups.	0.168851	0.0945798	0.528751	0.00743453	0.143882	0.425279	17.021% (16/94)		0.77	NA	NA	11.702% (11/94)		1.02	NA	NA	1.064% (1/94)		0.28	NA	NA	19.149% (18/94)		2.13	ENSMUSG00000000326;ENSMUSG00000000440;ENSMUSG00000000958;ENSMUSG00000007655;ENSMUSG00000022555;ENSMUSG00000022843;ENSMUSG00000022878;ENSMUSG00000024610;ENSMUSG00000024659;ENSMUSG00000026385;ENSMUSG00000026463;ENSMUSG00000026623;ENSMUSG00000027533;ENSMUSG00000028944;ENSMUSG00000030747;ENSMUSG00000032349;ENSMUSG00000045294;ENSMUSG00000056220	Comt;Pparg;Slc7a7;Cav1;Dgat1;Clcn2;Adipoq;Cd74;Anxa1;Dbi;Atp2b4;Lpgat1;Fabp5;Prkag2;Dgat2;Elovl5;Insig1;Pla2g4a	10.638% (10/94)		0.84	NA	NA	14.894% (14/94)		0.37	NA	NA
GO:0007600	sensory perception	The series of events required for an organism to receive a sensory stimulus, convert it to a molecular signal, and recognize and characterize the signal. This is a neurological process.	0.103649	0.0954954	0.0070663	0.00136632	0.490723	0.342467	13.551% (29/214)		0.98	NA	NA	14.486% (31/214)		1.02	NA	NA	2.804% (6/214)		2.15	ENSMUSG00000009487;ENSMUSG00000029205;ENSMUSG00000031394;ENSMUSG00000041460;ENSMUSG00000060147;ENSMUSG00000069763	Otog;Chrna9;Opn1mw;Cacna2d4;Serpinb6a;Tmem100	17.29% (37/214)		2.86	ENSMUSG00000000326;ENSMUSG00000001506;ENSMUSG00000005360;ENSMUSG00000005672;ENSMUSG00000015533;ENSMUSG00000020053;ENSMUSG00000020654;ENSMUSG00000022996;ENSMUSG00000025701;ENSMUSG00000026655;ENSMUSG00000026904;ENSMUSG00000027533;ENSMUSG00000029468;ENSMUSG00000029470;ENSMUSG00000029821;ENSMUSG00000031394;ENSMUSG00000031616;ENSMUSG00000031628;ENSMUSG00000032401;ENSMUSG00000033174;ENSMUSG00000033355;…	Comt;Col1a1;Slc1a3;Kit;Itga2;Igf1;Adcy3;Wnt10b;Alox5;Fam107b;Slc4a10;Fabp5;P2rx7;P2rx4;Gsdme;Opn1mw;Ednra;Casp3;Lctl;Mgll;Rtp4;Ripor2;Lum;Ccn3;Icam1;Ctss;Kcna2;Mbp;Adora1;Lxn;Ccr2;Fzd2;Prx;Ptafr;Serpinb6a;Tmem100;Gpr179	7.477% (16/214)		0.31	NA	NA	14.953% (32/214)		0.47	NA	NA
GO:0034765	regulation of ion transmembrane transport	Any process that modulates the frequency, rate or extent of the directed movement of ions from one side of a membrane to the other.	0.0138414	0.0962422	0.078906	0.00277963	0.781244	0.196912	13.889% (40/288)		1.86	NA	NA	13.889% (40/288)		1.02	NA	NA	1.736% (5/288)		1.1	NA	NA	15.972% (46/288)		2.56	ENSMUSG00000007655;ENSMUSG00000009687;ENSMUSG00000015340;ENSMUSG00000020264;ENSMUSG00000020689;ENSMUSG00000020722;ENSMUSG00000021559;ENSMUSG00000021699;ENSMUSG00000022416;ENSMUSG00000022602;ENSMUSG00000022843;ENSMUSG00000025701;ENSMUSG00000026385;ENSMUSG00000026463;ENSMUSG00000027030;ENSMUSG00000028664;ENSMUSG00000028931;ENSMUSG00000029417;ENSMUSG00000029468;ENSMUSG00000029851;ENSMUSG00000030654;…	Cav1;Fxyd5;Cybb;Slc36a2;Itgb3;Cacng1;Dapk1;Pde4d;Cacna1i;Arc;Clcn2;Alox5;Dbi;Atp2b4;Stk39;Ephb2;Kcnab2;Cxcl9;P2rx7;Tcaf2;Arl6ip1;G6pdx;Ednra;Thy1;Ubash3b;Hcn4;Trpc1;Plcg2;Scn7a;Tcaf1;Neto2;Wnk2;Kcnh2;Ctss;Kcna2;Kcns3;Aplnr;Kcnv2;Plcb1;Kcnf1;Cfl1;Ptafr;Ptk2b;Kcnj15;Hvcn1;Ywhaq	6.25% (18/288)		0.11	NA	NA	20.486% (59/288)		0.71	NA	NA
GO:0090277	positive regulation of peptide hormone secretion	Any process that increases the rate, frequency, or extent of the regulated release of a peptide hormone from secretory granules.	0.00519242	0.0965365	0.433177	0.947321	0.969384	0.104954	15.493% (11/71)		2.28	ENSMUSG00000009013;ENSMUSG00000020122;ENSMUSG00000020684;ENSMUSG00000020848;ENSMUSG00000024990;ENSMUSG00000026473;ENSMUSG00000029716;ENSMUSG00000037010;ENSMUSG00000041794;ENSMUSG00000041798;ENSMUSG00000067786	Dynll1;Egfr;Rasl10b;Doc2b;Rbp4;Glul;Tfr2;Apln;Myrip;Gck;Nnat	18.31% (13/71)		1.02	NA	NA	1.408% (1/71)		0.36	NA	NA	4.225% (3/71)		0.02	NA	NA	2.817% (2/71)		0.01	NA	NA	19.718% (14/71)		0.98	NA	NA
GO:0031342	negative regulation of cell killing	Any process that stops, prevents, or reduces the frequency, rate or extent of cell killing.	1	0.0980489	1	0.00637728	0.298426	1	0% (0/15)		0	NA	NA	20% (3/15)		1.01	NA	NA	0% (0/15)		0	NA	NA	33.333% (5/15)		2.2	ENSMUSG00000001123;ENSMUSG00000026395;ENSMUSG00000037321;ENSMUSG00000067212;ENSMUSG00000068686	Lgals9;Ptprc;Tap1;H2-T23;Cd59b	13.333% (2/15)		0.53	NA	NA	0% (0/15)		0	NA	NA
GO:0050873	brown fat cell differentiation	The process in which a relatively unspecialized cell acquires specialized features of a brown adipocyte, an animal connective tissue cell involved in adaptive thermogenesis. Brown adipocytes contain multiple small droplets of triglycerides and a high number of mitochondria.	0.00135471	0.101024	1	0.000712642	0.613716	0.130411	20.93% (9/43)		2.87	ENSMUSG00000005057;ENSMUSG00000009281;ENSMUSG00000037071;ENSMUSG00000037095;ENSMUSG00000039384;ENSMUSG00000039956;ENSMUSG00000044968;ENSMUSG00000059201;ENSMUSG00000062515	Sh2b2;Rarres2;Scd1;Lrg1;Dusp10;Mrap;Napepld;Lep;Fabp4	13.953% (6/43)		1	NA	NA	0% (0/43)		0	NA	NA	25.581% (11/43)		3.15	ENSMUSG00000019846;ENSMUSG00000022053;ENSMUSG00000022878;ENSMUSG00000029322;ENSMUSG00000031489;ENSMUSG00000034957;ENSMUSG00000037071;ENSMUSG00000039208;ENSMUSG00000039956;ENSMUSG00000044405;ENSMUSG00000062515	Lama4;Ebf2;Adipoq;Plac8;Adrb3;Cebpa;Scd1;Metrnl;Mrap;Adig;Fabp4	6.977% (3/43)		0.21	NA	NA	20.93% (9/43)		0.88	NA	NA
GO:0061099	negative regulation of protein tyrosine kinase activity	Any process that decreases the rate, frequency, or extent of protein tyrosine kinase activity.	0.460477	0.10176	1	0.333928	0.529085	0.00331722	8.333% (2/24)		0.34	NA	NA	16.667% (4/24)		0.99	NA	NA	0% (0/24)		0	NA	NA	12.5% (3/24)		0.48	NA	NA	8.333% (2/24)		0.28	NA	NA	37.5% (9/24)		2.48	ENSMUSG00000019969;ENSMUSG00000021892;ENSMUSG00000022637;ENSMUSG00000028967;ENSMUSG00000032011;ENSMUSG00000035941;ENSMUSG00000048379;ENSMUSG00000069135;ENSMUSG00000069255	Psen1;Sh3bp5;Cblb;Errfi1;Thy1;Ibtk;Socs4;Fgfr1op;Dusp22
GO:0043255	regulation of carbohydrate biosynthetic process	Any process that modulates the frequency, rate or extent of the chemical reactions and pathways resulting in the formation of carbohydrates.	0.0078825	0.104329	0.451077	0.303632	0.644049	0.955715	14.667% (11/75)		2.1	ENSMUSG00000002769;ENSMUSG00000025889;ENSMUSG00000030747;ENSMUSG00000032492;ENSMUSG00000041798;ENSMUSG00000044167;ENSMUSG00000046491;ENSMUSG00000046794;ENSMUSG00000059201;ENSMUSG00000059456;ENSMUSG00000078672	Gnmt;Snca;Dgat2;Pth1r;Gck;Foxo1;C1qtnf2;Ppp1r3b;Lep;Ptk2b;Mup20	16% (12/75)		0.98	NA	NA	1.333% (1/75)		0.35	NA	NA	10.667% (8/75)		0.52	NA	NA	6.667% (5/75)		0.19	NA	NA	16% (12/75)		0.02	NA	NA
GO:0033674	positive regulation of kinase activity	Any process that activates or increases the frequency, rate or extent of kinase activity, the catalysis of the transfer of a phosphate group, usually from ATP, to a substrate molecule.	0.251265	0.108018	0.029395	0.399828	0.629298	0.0069985	8% (30/375)		0.6	NA	NA	9.333% (35/375)		0.97	NA	NA	1.867% (7/375)		1.53	NA	NA	11.2% (42/375)		0.4	NA	NA	6.933% (26/375)		0.2	NA	NA	18.4% (69/375)		2.15	ENSMUSG00000002365;ENSMUSG00000005534;ENSMUSG00000005583;ENSMUSG00000006262;ENSMUSG00000006435;ENSMUSG00000006699;ENSMUSG00000015755;ENSMUSG00000017009;ENSMUSG00000019969;ENSMUSG00000020122;ENSMUSG00000020623;ENSMUSG00000020827;ENSMUSG00000020886;ENSMUSG00000020941;ENSMUSG00000022018;ENSMUSG00000023067;ENSMUSG00000024163;ENSMUSG00000024170;ENSMUSG00000024610;ENSMUSG00000024789;ENSMUSG00000025060;…	Snx9;Insr;Mef2c;Mob1b;Neurl1a;Cdc42;Tab2;Sdc4;Psen1;Egfr;Map2k6;Mink1;Dlg4;Map3k14;Rgcc;Cdkn1a;Mapk8ip3;Telo2;Cd74;Jak2;Slk;Hras;Pdgfa;Snca;Nek6;Abl1;Traf2;Stk39;Atg13;Edn3;Ptpn1;Tnik;Il6ra;Fbxw7;Ccn1;Map3k6;Prkcz;Camkk2;Flt1;Ret;Camk1;Pak1;Gas6;Agt;Parp16;Mst1r;Arhgef5;Gadd45a;Fgf2;Tigar;Tlr4;Dag1;Dgkz;Ripk2;Gcn1l1;Dstyk;Reln;Nek10;Wnk1;C1qtnf2;Cd24a;Ccnq;Fzd4;Zfp622;Fgfr3;Akap6;Strada;Ccnd1;Lam…
GO:0098609	cell-cell adhesion	The attachment of one cell to another cell via adhesion molecules.	0.000481588	0.108676	0.298787	0.109927	0.474407	0.0254574	10.48% (48/458)		3.32	ENSMUSG00000008090;ENSMUSG00000019851;ENSMUSG00000020122;ENSMUSG00000020325;ENSMUSG00000021270;ENSMUSG00000021948;ENSMUSG00000022018;ENSMUSG00000022099;ENSMUSG00000022797;ENSMUSG00000023078;ENSMUSG00000024087;ENSMUSG00000024440;ENSMUSG00000024610;ENSMUSG00000024659;ENSMUSG00000025348;ENSMUSG00000027947;ENSMUSG00000028195;ENSMUSG00000028909;ENSMUSG00000029053;ENSMUSG00000030110;ENSMUSG00000030336;…	Fgfrl1;Perp;Egfr;Fstl3;Hsp90aa1;Prkcd;Rgcc;Dmtn;Tfrc;Cxcl13;Cyp1b1;Pcdh12;Cd74;Anxa1;Itga7;Il6ra;Ccn1;Ptpru;Prkcz;Ret;Cd27;Parva;Srpx2;Thy1;Cadm1;Mpzl2;Mcam;Ptprf;Cdhr3;H2-Aa;Wnt4;Gcnt1;Dusp10;Cdsn;Pla2g2d;Pik3r1;Pkp2;Vsig4;Lrfn4;Tenm4;Jaml;Ccr2;Amigo1;S100a8;Lep;Ctnna3;Fat1;H2-Ab1	14.847% (68/458)		0.96	NA	NA	1.092% (5/458)		0.52	NA	NA	15.066% (69/458)		0.96	NA	NA	7.424% (34/458)		0.32	NA	NA	18.559% (85/458)		1.59	NA	NA
GO:0098739	import across plasma membrane	The directed movement of some substance from outside of a cell, across the plasma membrane and into the cytosol.	0.181206	0.109171	0.451077	0.00991151	0.976317	0.0869064	14.667% (11/75)		0.74	NA	NA	12% (9/75)		0.96	NA	NA	1.333% (1/75)		0.35	NA	NA	17.333% (13/75)		2	ENSMUSG00000001436;ENSMUSG00000001918;ENSMUSG00000005360;ENSMUSG00000020264;ENSMUSG00000020829;ENSMUSG00000022094;ENSMUSG00000030654;ENSMUSG00000032338;ENSMUSG00000032725;ENSMUSG00000038319;ENSMUSG00000040907;ENSMUSG00000053897;ENSMUSG00000062609	Slc19a1;Slc1a5;Slc1a3;Slc36a2;Slc46a1;Slc39a14;Arl6ip1;Hcn4;Folr2;Kcnh2;Atp1a3;Slc39a8;Kcnj15	2.667% (2/75)		0.01	NA	NA	20% (15/75)		1.06	NA	NA
GO:0120254	olefinic compound metabolic process	NA	0.00616971	0.109957	1	0.166439	0.839646	0.875229	18.182% (8/44)		2.21	ENSMUSG00000004035;ENSMUSG00000010663;ENSMUSG00000024087;ENSMUSG00000024990;ENSMUSG00000032807;ENSMUSG00000033174;ENSMUSG00000036856;ENSMUSG00000066441	Gstm7;Fads1;Cyp1b1;Rbp4;Alox12b;Mgll;Wnt4;Rdh11	13.636% (6/44)		0.96	NA	NA	0% (0/44)		0	NA	NA	13.636% (6/44)		0.78	NA	NA	4.545% (2/44)		0.08	NA	NA	9.091% (4/44)		0.06	NA	NA
GO:0070374	positive regulation of ERK1 and ERK2 cascade	Any process that activates or increases the frequency, rate or extent of signal transduction mediated by the ERK1 and ERK2 cascade.	0.128326	0.110398	0.647303	0.0030303	0.473712	0.433687	9.231% (12/130)		0.89	NA	NA	10.769% (14/130)		0.96	NA	NA	0.769% (1/130)		0.19	NA	NA	16.154% (21/130)		2.52	ENSMUSG00000005087;ENSMUSG00000005672;ENSMUSG00000018909;ENSMUSG00000019122;ENSMUSG00000020689;ENSMUSG00000021732;ENSMUSG00000022309;ENSMUSG00000024610;ENSMUSG00000026321;ENSMUSG00000026395;ENSMUSG00000028019;ENSMUSG00000028480;ENSMUSG00000029053;ENSMUSG00000030793;ENSMUSG00000031616;ENSMUSG00000037060;ENSMUSG00000037405;ENSMUSG00000040998;ENSMUSG00000041193;ENSMUSG00000049130;ENSMUSG00000059456	Cd44;Kit;Arrb1;Ccl9;Itgb3;Fgf10;Angpt1;Cd74;Tnfrsf11a;Ptprc;Pdgfc;Glipr2;Prkcz;Pycard;Ednra;Cavin3;Icam1;Npnt;Pla2g5;C5ar1;Ptk2b	7.692% (10/130)		0.32	NA	NA	14.615% (19/130)		0.36	NA	NA
GO:0098660	inorganic ion transmembrane transport	The process in which an inorganic ion is transported across a membrane.	0.00866987	0.112397	0.00446149	0.00482947	0.933474	0.0121324	11.74% (56/477)		2.06	ENSMUSG00000002688;ENSMUSG00000004035;ENSMUSG00000020142;ENSMUSG00000022416;ENSMUSG00000022797;ENSMUSG00000023267;ENSMUSG00000023964;ENSMUSG00000024065;ENSMUSG00000024935;ENSMUSG00000025701;ENSMUSG00000025792;ENSMUSG00000025889;ENSMUSG00000026062;ENSMUSG00000026385;ENSMUSG00000027524;ENSMUSG00000027827;ENSMUSG00000028033;ENSMUSG00000028280;ENSMUSG00000028420;ENSMUSG00000028836;ENSMUSG00000031400;…	Prkd1;Gstm7;Slc1a4;Cacna1i;Tfrc;Gabrr2;Calcr;Ehd3;Slc1a1;Alox5;Slc25a10;Snca;Slc9a2;Dbi;Edn3;Kcnab1;Kcnq5;Gabrr1;Tmem38b;Slc30a2;G6pdx;Rasa3;Thy1;Slc37a2;Trpc1;Kcnk1;Myo5a;Scn7a;Cbarp;Cox8a;Neto2;Glra3;Atp1a3;Cacna2d4;Cox6a1;Kcns3;Aplnr;Slc15a5;Kcnv2;Mettl21c;Osr1;Scn3b;Tmem37;Amigo1;Ryr3;Ptk2b;Dpp6;Kcnj15;Ncs1;Kcnc3;Slc24a3;Cnnm2;Hvcn1;Mir133a-2;Slc8a3;Kcne1l	12.369% (59/477)		0.95	NA	NA	2.096% (10/477)		2.35	ENSMUSG00000020169;ENSMUSG00000022003;ENSMUSG00000028836;ENSMUSG00000036902;ENSMUSG00000041460;ENSMUSG00000044378;ENSMUSG00000047298;ENSMUSG00000047343;ENSMUSG00000050777;ENSMUSG00000061576	Best3;Slc25a30;Slc30a2;Neto2;Cacna2d4;Slc15a5;Kcnv2;Mettl21c;Tmem37;Dpp6	13.208% (63/477)		2.32	ENSMUSG00000005360;ENSMUSG00000007655;ENSMUSG00000009687;ENSMUSG00000020142;ENSMUSG00000020264;ENSMUSG00000020689;ENSMUSG00000020722;ENSMUSG00000020829;ENSMUSG00000021699;ENSMUSG00000022094;ENSMUSG00000022416;ENSMUSG00000022843;ENSMUSG00000024998;ENSMUSG00000025701;ENSMUSG00000025792;ENSMUSG00000026385;ENSMUSG00000026395;ENSMUSG00000026463;ENSMUSG00000026904;ENSMUSG00000027030;ENSMUSG00000027712;…	Slc1a3;Cav1;Fxyd5;Slc1a4;Slc36a2;Itgb3;Cacng1;Slc46a1;Pde4d;Slc39a14;Cacna1i;Clcn2;Plce1;Alox5;Slc25a10;Dbi;Ptprc;Atp2b4;Slc4a10;Stk39;Anxa5;Mcub;Slc30a2;Kcnab2;Slc15a4;Cxcl9;P2rx7;P2rx4;Gabra3;G6pdx;Gpm6a;Ednra;Thy1;Ubash3b;Anxa2;Hcn4;Trpc1;Kcnk1;Plcg2;Scn7a;Cox8a;Ttyh3;Neto2;Wnk2;Glra3;Kcnh2;Kcna2;Atp1a3;Cox6a1;Kcns3;Aplnr;Kcnv2;Kcnk3;Plcb1;Kcnf1;Slc39a8;Ptafr;Ptk2b;Kcnj15;Slc24a3;Cnnm2;Hvcn1;S…	5.66% (27/477)		0.03	NA	NA	18.868% (90/477)		1.92	NA	NA
GO:1900120	regulation of receptor binding	NA	0.0025632	0.114227	1	0.00863731	0.0249132	0.384089	31.25% (5/16)		2.59	ENSMUSG00000024529;ENSMUSG00000033295;ENSMUSG00000048616;ENSMUSG00000050069;ENSMUSG00000060802	Lox;Ptprf;Nog;Grem2;B2m	18.75% (3/16)		0.94	NA	NA	0% (0/16)		0	NA	NA	31.25% (5/16)		2.06	ENSMUSG00000022878;ENSMUSG00000024529;ENSMUSG00000032231;ENSMUSG00000033295;ENSMUSG00000060802	Adipoq;Lox;Anxa2;Ptprf;B2m	25% (4/16)		1.6	NA	NA	18.75% (3/16)		0.42	NA	NA
GO:0046325	negative regulation of glucose import	Any process that stops, prevents, or reduces the frequency, rate or extent of the import of the hexose monosaccharide glucose into a cell or organelle.	0.273452	0.114227	1	1	0.00444909	0.384089	12.5% (2/16)		0.56	NA	NA	18.75% (3/16)		0.94	NA	NA	0% (0/16)		0	NA	NA	0% (0/16)		0	NA	NA	31.25% (5/16)		2.35	ENSMUSG00000013698;ENSMUSG00000020176;ENSMUSG00000020681;ENSMUSG00000057177;ENSMUSG00000059201	Pea15a;Grb10;Ace;Gsk3a;Lep	18.75% (3/16)		0.42	NA	NA
GO:0010675	regulation of cellular carbohydrate metabolic process	Any process that modulates the rate, extent or frequency of the chemical reactions and pathways involving carbohydrates, any of a group of organic compounds based of the general formula Cx(H2O)y, as carried out by individual cells.	0.00182066	0.116624	0.588972	0.341911	0.286435	0.180363	14.414% (16/111)		2.74	ENSMUSG00000002769;ENSMUSG00000011752;ENSMUSG00000016194;ENSMUSG00000017493;ENSMUSG00000020108;ENSMUSG00000020427;ENSMUSG00000025889;ENSMUSG00000030747;ENSMUSG00000032492;ENSMUSG00000041798;ENSMUSG00000044167;ENSMUSG00000046491;ENSMUSG00000046794;ENSMUSG00000059201;ENSMUSG00000059456;ENSMUSG00000078672	Gnmt;Pgam1;Hsd11b1;Igfbp4;Ddit4;Igfbp3;Snca;Dgat2;Pth1r;Gck;Foxo1;C1qtnf2;Ppp1r3b;Lep;Ptk2b;Mup20	17.117% (19/111)		0.93	NA	NA	0.901% (1/111)		0.23	NA	NA	9.91% (11/111)		0.47	NA	NA	9.009% (10/111)		0.54	NA	NA	21.622% (24/111)		0.74	NA	NA
GO:0071294	cellular response to zinc ion	Any process that results in a change in state or activity of a cell (in terms of movement, secretion, enzyme production, gene expression, etc.) as a result of a zinc ion stimulus.	0.000948332	0.11701	1	0.00273894	0.453235	0.305302	50% (4/8)		3.02	ENSMUSG00000031762;ENSMUSG00000031765;ENSMUSG00000041736;ENSMUSG00000064267	Mt2;Mt1;Tspo;Hvcn1	25% (2/8)		0.93	NA	NA	0% (0/8)		0	NA	NA	50% (4/8)		2.56	ENSMUSG00000029470;ENSMUSG00000041736;ENSMUSG00000049265;ENSMUSG00000064267	P2rx4;Tspo;Kcnk3;Hvcn1	12.5% (1/8)		0.34	NA	NA	25% (2/8)		0.52	NA	NA
GO:0008216	spermidine metabolic process	The chemical reactions and pathways involving spermidine, N-(3-aminopropyl)-1,4-diaminobutane.	1	0.11701	0.00169267	0.143273	0.453235	0.305302	0% (0/8)		0	NA	NA	25% (2/8)		0.93	NA	NA	25% (2/8)		2.77	ENSMUSG00000063953;ENSMUSG00000075232	Amd2;Amd1	25% (2/8)		0.84	NA	NA	12.5% (1/8)		0.34	NA	NA	25% (2/8)		0.52	NA	NA
GO:0009887	animal organ morphogenesis	Morphogenesis of an animal organ. An organ is defined as a tissue or set of tissues that work together to perform a specific function or functions. Morphogenesis is the process in which anatomical structures are generated and organized. Organs are commonly observed as visibly distinct structures, but may also exist as loosely associated clusters of cells that work together to perform a specific f…	0.0320988	0.117634	0.0821337	0.0133123	0.00832715	0.433762	8.696% (58/667)		1.49	NA	NA	11.694% (78/667)		0.93	NA	NA	1.349% (9/667)		1.09	NA	NA	14.543% (97/667)		1.88	NA	NA	10.345% (69/667)		2.08	ENSMUSG00000001119;ENSMUSG00000001506;ENSMUSG00000001761;ENSMUSG00000001847;ENSMUSG00000002147;ENSMUSG00000002731;ENSMUSG00000004846;ENSMUSG00000006457;ENSMUSG00000006464;ENSMUSG00000006800;ENSMUSG00000007655;ENSMUSG00000007815;ENSMUSG00000008090;ENSMUSG00000014599;ENSMUSG00000016256;ENSMUSG00000019850;ENSMUSG00000020241;ENSMUSG00000020467;ENSMUSG00000020963;ENSMUSG00000021319;ENSMUSG00000021379;…	Col6a1;Col1a1;Smo;Rac1;Stat6;Prkra;Plod3;Actn3;Bbs1;Sulf2;Cav1;Rhoa;Fgfrl1;Csf1;Ctsz;Tnfaip3;Col6a2;Efemp1;Tshr;Sfrp4;Id4;Dab2;Matn2;Col14a1;Scrib;Adamts5;Wnt10b;Twsg1;Zeb1;Ring1;Smad4;Nrp1;Cflar;Col5a2;Col3a1;Tmeff2;Pam;Olfm1;Col5a1;Fbn1;Mylk2;Adam15;Thbs3;Bcar3;Ctnnbip1;Chrna9;Col1a2;Cul1;Ryr1;Anxa2;Lctl;Wnt4;Sdk1;Inhba;Fzd1;Insig1;Col6a3;Pou4f1;Foxo3;Adamts16;Tifab;Phospho1;Slc39a1;Jun;Atrnl1;…	14.093% (94/667)		0.36	NA	NA
GO:0002684	positive regulation of immune system process	Any process that activates or increases the frequency, rate, or extent of an immune system process.	0.0557088	0.118603	0.223665	0.613231	0.00997651	0.17631	10.117% (52/514)		1.25	NA	NA	13.424% (69/514)		0.93	NA	NA	1.167% (6/514)		0.65	NA	NA	15.953% (82/514)		0.21	NA	NA	11.479% (59/514)		2	ENSMUSG00000000532;ENSMUSG00000001847;ENSMUSG00000002147;ENSMUSG00000003068;ENSMUSG00000005102;ENSMUSG00000007655;ENSMUSG00000007815;ENSMUSG00000014599;ENSMUSG00000016024;ENSMUSG00000017830;ENSMUSG00000020075;ENSMUSG00000021270;ENSMUSG00000021699;ENSMUSG00000021756;ENSMUSG00000022906;ENSMUSG00000023067;ENSMUSG00000023170;ENSMUSG00000023224;ENSMUSG00000024392;ENSMUSG00000024404;ENSMUSG00000024659;…	Acvr1b;Rac1;Stat6;Stk11;Eif2ak4;Cav1;Rhoa;Csf1;Lbp;Dhx58;Ddx21;Hsp90aa1;Pde4d;Il6st;Parp9;Cdkn1a;Gps2;Serping1;Bag6;Riok3;Anxa1;Slc39a10;Stat1;Rab29;Prkcq;Stk39;Polr3c;Ctnnbip1;Cd27;Pycard;H2-Q4;Ddx1;Arid5a;Cd81;Nod1;Sart1;Rapgef1;Pik3cd;Ddx58;C3ar1;Inhba;Pou4f1;Foxo3;Jun;Usp46;Bcl2;Lep;H2-Q7;B2m;H2-K1;Lsm14a;Lgals1;Cd59b;H2-Q6;H2-D1;H2-Ab1;Nlrc5;H2-T10;Prmt1	15.953% (82/514)		0.75	NA	NA
GO:0010721	negative regulation of cell development	Any process that decreases the rate, frequency or extent of the progression of the cell over time, from its formation to the mature structure. Cell development does not include the steps involved in committing a cell to a specific fate.	0.267613	0.11872	1	0.00448218	0.00964223	0.598127	7.51% (19/253)		0.57	NA	NA	10.672% (27/253)		0.93	NA	NA	0.791% (2/253)		0	NA	NA	16.206% (41/253)		2.35	ENSMUSG00000000567;ENSMUSG00000006369;ENSMUSG00000006586;ENSMUSG00000007655;ENSMUSG00000008999;ENSMUSG00000016256;ENSMUSG00000018217;ENSMUSG00000020053;ENSMUSG00000020467;ENSMUSG00000021379;ENSMUSG00000021994;ENSMUSG00000022099;ENSMUSG00000024011;ENSMUSG00000024501;ENSMUSG00000026043;ENSMUSG00000026728;ENSMUSG00000026888;ENSMUSG00000027204;ENSMUSG00000027500;ENSMUSG00000027750;ENSMUSG00000028064;…	Sox9;Fbln1;Runx1t1;Cav1;Bmp7;Ctsz;Pmp22;Igf1;Efemp1;Id4;Wnt5a;Dmtn;Pi16;Dpysl3;Col3a1;Vim;Grb14;Fbn1;Stmn2;Postn;Sema4a;Ephb2;Ptn;Stx1b;Plxna3;G6pdx;Thy1;Dixdc1;Cspg4;Sox10;Sema3f;Tmem98;Sema3d;Tspo;Rtn4rl1;Ntrk3;B2m;H2-K1;Klk8;H2-D1;Cdkn2b	11.462% (29/253)		2.02	ENSMUSG00000005102;ENSMUSG00000007655;ENSMUSG00000007815;ENSMUSG00000016256;ENSMUSG00000019777;ENSMUSG00000020467;ENSMUSG00000021379;ENSMUSG00000024011;ENSMUSG00000024501;ENSMUSG00000024515;ENSMUSG00000025810;ENSMUSG00000026043;ENSMUSG00000026433;ENSMUSG00000026728;ENSMUSG00000026888;ENSMUSG00000027204;ENSMUSG00000027750;ENSMUSG00000028161;ENSMUSG00000032193;ENSMUSG00000041740;ENSMUSG00000048756;…	Eif2ak4;Cav1;Rhoa;Ctsz;Hdac2;Efemp1;Id4;Pi16;Dpysl3;Smad4;Nrp1;Col3a1;Rab29;Vim;Grb14;Fbn1;Postn;Ppp3ca;Ldlr;Rnf10;Foxo3;Sorl1;Gsk3a;Bcl2;B2m;H2-K1;Lgals1;H2-D1;Cdkn2b	13.439% (34/253)		0.22	NA	NA
GO:0046579	positive regulation of Ras protein signal transduction	Any process that activates or increases the frequency, rate or extent of Ras protein signal transduction.	0.665591	0.119243	1	0.00780536	0.247653	0.541796	5.714% (2/35)		0.18	NA	NA	14.286% (5/35)		0.92	NA	NA	0% (0/35)		0	NA	NA	22.857% (8/35)		2.11	ENSMUSG00000018909;ENSMUSG00000020053;ENSMUSG00000020143;ENSMUSG00000021732;ENSMUSG00000026043;ENSMUSG00000030589;ENSMUSG00000033446;ENSMUSG00000049929	Arrb1;Igf1;Dock2;Fgf10;Col3a1;Rasgrp4;Lpar6;Lpar4	11.429% (4/35)		0.61	NA	NA	14.286% (5/35)		0.27	NA	NA
GO:0032869	cellular response to insulin stimulus	Any process that results in a change in state or activity of a cell (in terms of movement, secretion, enzyme production, gene expression, etc.) as a result of an insulin stimulus. Insulin is a polypeptide hormone produced by the islets of Langerhans of the pancreas in mammals, and by the homologous organs of other organisms.	0.00892411	0.119895	0.380788	0.440268	0.150327	0.0301519	14.458% (24/166)		2.05	ENSMUSG00000000058;ENSMUSG00000000440;ENSMUSG00000005057;ENSMUSG00000009281;ENSMUSG00000020027;ENSMUSG00000021948;ENSMUSG00000024052;ENSMUSG00000025586;ENSMUSG00000028967;ENSMUSG00000029053;ENSMUSG00000030774;ENSMUSG00000031980;ENSMUSG00000032715;ENSMUSG00000033295;ENSMUSG00000034593;ENSMUSG00000037035;ENSMUSG00000041417;ENSMUSG00000041798;ENSMUSG00000044167;ENSMUSG00000046275;ENSMUSG00000047182;…	Cav2;Pparg;Sh2b2;Rarres2;Socs2;Prkcd;Lpin2;Cpeb1;Errfi1;Prkcz;Pak1;Agt;Trib3;Ptprf;Myo5a;Inhbb;Pik3r1;Gck;Foxo1;Trarg1;Irs3;Foxo6;Lep;Mup20	10.241% (17/166)		0.92	NA	NA	1.205% (2/166)		0.42	NA	NA	9.036% (15/166)		0.36	NA	NA	9.639% (16/166)		0.82	NA	NA	19.277% (32/166)		1.52	NA	NA
GO:0007612	learning	Any process in an organism in which a relatively long-lasting adaptive behavioral change occurs as the result of experience.	0.00132543	0.124097	1	0.124975	0.624121	0.0154964	15.909% (14/88)		2.88	ENSMUSG00000000326;ENSMUSG00000006373;ENSMUSG00000027792;ENSMUSG00000028541;ENSMUSG00000028664;ENSMUSG00000031980;ENSMUSG00000032327;ENSMUSG00000039419;ENSMUSG00000040907;ENSMUSG00000042453;ENSMUSG00000048616;ENSMUSG00000055254;ENSMUSG00000078672;ENSMUSG00000079055	Comt;Pgrmc1;Bche;B4galt2;Ephb2;Agt;Stra6;Cntnap2;Atp1a3;Reln;Nog;Ntrk2;Mup20;Slc8a3	11.364% (10/88)		0.91	NA	NA	0% (0/88)		0	NA	NA	12.5% (11/88)		0.9	NA	NA	6.818% (6/88)		0.2	NA	NA	22.727% (20/88)		1.81	NA	NA
GO:0006956	complement activation	Any process involved in the activation of any of the steps of the complement cascade, which allows for the direct killing of microbes, the disposal of immune complexes, and the regulation of other immune processes; the initial steps of complement activation involve one of three pathways, the classical pathway, the alternative pathway, and the lectin pathway, all of which lead to the terminal comp…	0.00514912	0.127497	0.187376	0.0010262	0.573079	0.285596	23.077% (6/26)		2.29	ENSMUSG00000022018;ENSMUSG00000022887;ENSMUSG00000026365;ENSMUSG00000038527;ENSMUSG00000044206;ENSMUSG00000079105	Rgcc;Masp1;Cfh;C1rl;Vsig4;C7	15.385% (4/26)		0.89	NA	NA	3.846% (1/26)		0.73	NA	NA	30.769% (8/26)		2.99	ENSMUSG00000001128;ENSMUSG00000024371;ENSMUSG00000026365;ENSMUSG00000036887;ENSMUSG00000036896;ENSMUSG00000036905;ENSMUSG00000061780;ENSMUSG00000068686	Cfp;C2;Cfh;C1qa;C1qc;C1qb;Cfd;Cd59b	7.692% (2/26)		0.24	NA	NA	19.231% (5/26)		0.54	NA	NA
GO:0060251	regulation of glial cell proliferation	Any process that modulates the frequency, rate or extent of glial cell proliferation.	0.50295	0.127497	1	0.00487081	0.115942	0.49265	7.692% (2/26)		0.3	NA	NA	15.385% (4/26)		0.89	NA	NA	0% (0/26)		0	NA	NA	26.923% (7/26)		2.31	ENSMUSG00000020053;ENSMUSG00000026728;ENSMUSG00000027490;ENSMUSG00000029838;ENSMUSG00000033006;ENSMUSG00000041736;ENSMUSG00000073802	Igf1;Vim;E2f1;Ptn;Sox10;Tspo;Cdkn2b	15.385% (4/26)		0.94	NA	NA	15.385% (4/26)		0.31	NA	NA
GO:1902305	regulation of sodium ion transmembrane transport	NA	0.572102	0.12898	0.307475	0.192404	0.6596	0.00277563	6.522% (3/46)		0.24	NA	NA	13.043% (6/46)		0.89	NA	NA	2.174% (1/46)		0.51	NA	NA	13.043% (6/46)		0.72	NA	NA	6.522% (3/46)		0.18	NA	NA	30.435% (14/46)		2.56	ENSMUSG00000019194;ENSMUSG00000021591;ENSMUSG00000027030;ENSMUSG00000027488;ENSMUSG00000028854;ENSMUSG00000029361;ENSMUSG00000036902;ENSMUSG00000042807;ENSMUSG00000045103;ENSMUSG00000045962;ENSMUSG00000046480;ENSMUSG00000048387;ENSMUSG00000049281;ENSMUSG00000051355	Scn1b;Glrx;Stk39;Snta1;Slc9a1;Nos1;Neto2;Hecw2;Dmd;Wnk1;Scn4b;Osr1;Scn3b;Commd1
GO:0009410	response to xenobiotic stimulus	Any process that results in a change in state or activity of a cell or an organism (in terms of movement, secretion, enzyme production, gene expression, etc.) as a result of a xenobiotic compound stimulus. Xenobiotic compounds are compounds foreign to living organisms.	0.071514	0.12898	0.307475	0.556449	0.24021	0.00774828	13.043% (6/46)		1.15	NA	NA	13.043% (6/46)		0.89	NA	NA	2.174% (1/46)		0.51	NA	NA	8.696% (4/46)		0.25	NA	NA	10.87% (5/46)		0.62	NA	NA	28.261% (13/46)		2.11	ENSMUSG00000022105;ENSMUSG00000024087;ENSMUSG00000027342;ENSMUSG00000028150;ENSMUSG00000029730;ENSMUSG00000032315;ENSMUSG00000032348;ENSMUSG00000032350;ENSMUSG00000034175;ENSMUSG00000038028;ENSMUSG00000040170;ENSMUSG00000040562;ENSMUSG00000044442	Rb1;Cyp1b1;Pcna;Rorc;Mcm7;Cyp1a1;Gsta4;Gclc;Rhbdd3;Tigar;Fmo2;Gstm2;N6amt1
GO:0048546	digestive tract morphogenesis	The process in which the anatomical structures of the digestive tract are generated and organized. The digestive tract is the anatomical structure through which food passes and is processed.	0.196648	0.130416	1	0.00930651	0.93414	0.752465	11.111% (4/36)		0.71	NA	NA	13.889% (5/36)		0.88	NA	NA	0% (0/36)		0	NA	NA	22.222% (8/36)		2.03	ENSMUSG00000005958;ENSMUSG00000018822;ENSMUSG00000021732;ENSMUSG00000021994;ENSMUSG00000027833;ENSMUSG00000032387;ENSMUSG00000033006;ENSMUSG00000044548	Ephb3;Sfrp5;Fgf10;Wnt5a;Shox2;Rbpms2;Sox10;Dact1	2.778% (1/36)		0.03	NA	NA	11.111% (4/36)		0.12	NA	NA
GO:0003407	neural retina development	The progression of the neural retina over time from its initial formation to the mature structure. The neural retina is the part of the retina that contains neurons and photoreceptor cells.	0.680737	0.130416	1	0.00930651	0.491617	0.222002	5.556% (2/36)		0.17	NA	NA	13.889% (5/36)		0.88	NA	NA	0% (0/36)		0	NA	NA	22.222% (8/36)		2.03	ENSMUSG00000000567;ENSMUSG00000026463;ENSMUSG00000029669;ENSMUSG00000029838;ENSMUSG00000031517;ENSMUSG00000032011;ENSMUSG00000055254;ENSMUSG00000070570	Sox9;Atp2b4;Tspan12;Ptn;Gpm6a;Thy1;Ntrk2;Slc17a7	8.333% (3/36)		0.31	NA	NA	19.444% (7/36)		0.65	NA	NA
GO:1904754	positive regulation of vascular associated smooth muscle cell migration	NA	0.00344208	0.131329	1	0.170615	0.353261	0.021919	29.412% (5/17)		2.46	ENSMUSG00000026185;ENSMUSG00000030774;ENSMUSG00000031980;ENSMUSG00000034593;ENSMUSG00000044447	Igfbp5;Pak1;Agt;Myo5a;Dock5	17.647% (3/17)		0.88	NA	NA	0% (0/17)		0	NA	NA	17.647% (3/17)		0.77	NA	NA	11.765% (2/17)		0.45	NA	NA	35.294% (6/17)		1.66	NA	NA
GO:0060055	angiogenesis involved in wound healing	Blood vessel formation when new vessels emerge from the proliferation of pre-existing blood vessels and contribute to the series of events that restore integrity to a damaged tissue, following an injury.	0.297783	0.131329	1	0.779043	0.353261	0.00519419	11.765% (2/17)		0.53	NA	NA	17.647% (3/17)		0.88	NA	NA	0% (0/17)		0	NA	NA	5.882% (1/17)		0.11	NA	NA	11.765% (2/17)		0.45	NA	NA	41.176% (7/17)		2.28	ENSMUSG00000016494;ENSMUSG00000023886;ENSMUSG00000030168;ENSMUSG00000032035;ENSMUSG00000037411;ENSMUSG00000039952;ENSMUSG00000061119	Cd34;Smoc2;Adipor2;Ets1;Serpine1;Dag1;Prcp
GO:0048592	eye morphogenesis	The process in which the anatomical structures of the eye are generated and organized.	0.0358594	0.135374	0.568641	0.00303404	0.0782756	0.875347	11.429% (12/105)		1.45	NA	NA	14.286% (15/105)		0.87	NA	NA	0.952% (1/105)		0.25	NA	NA	17.143% (18/105)		2.52	ENSMUSG00000000567;ENSMUSG00000008999;ENSMUSG00000015134;ENSMUSG00000020467;ENSMUSG00000025380;ENSMUSG00000026042;ENSMUSG00000026837;ENSMUSG00000027204;ENSMUSG00000028121;ENSMUSG00000028664;ENSMUSG00000029669;ENSMUSG00000029838;ENSMUSG00000032011;ENSMUSG00000032401;ENSMUSG00000055254;ENSMUSG00000060572;ENSMUSG00000068196;ENSMUSG00000070047	Sox9;Bmp7;Aldh1a3;Efemp1;Fscn2;Col5a2;Col5a1;Fbn1;Bcar3;Ephb2;Tspan12;Ptn;Thy1;Lctl;Ntrk2;Mfap2;Col8a1;Fat1	11.429% (12/105)		1.11	NA	NA	10.476% (11/105)		0.06	NA	NA
GO:0006935	chemotaxis	The directed movement of a motile cell or organism, or the directed growth of a cell guided by a specific chemical concentration gradient. Movement may be towards a higher concentration (positive chemotaxis) or towards a lower concentration (negative chemotaxis).	0.0607761	0.138978	0.757059	0.00144342	0.590552	0.114911	11.471% (39/340)		1.22	NA	NA	12.647% (43/340)		0.86	NA	NA	0.588% (2/340)		0.12	NA	NA	17.059% (58/340)		2.84	ENSMUSG00000001123;ENSMUSG00000001761;ENSMUSG00000005672;ENSMUSG00000005958;ENSMUSG00000008999;ENSMUSG00000015533;ENSMUSG00000016024;ENSMUSG00000018920;ENSMUSG00000019122;ENSMUSG00000020143;ENSMUSG00000020682;ENSMUSG00000020689;ENSMUSG00000021699;ENSMUSG00000021728;ENSMUSG00000021732;ENSMUSG00000021994;ENSMUSG00000022309;ENSMUSG00000022324;ENSMUSG00000022425;ENSMUSG00000023034;ENSMUSG00000024529;…	Lgals9;Smo;Kit;Ephb3;Bmp7;Itga2;Lbp;Cxcl16;Ccl9;Dock2;Mmp28;Itgb3;Pde4d;Emb;Fgf10;Wnt5a;Angpt1;Matn2;Enpp2;Nr4a1;Lox;Cd74;Anxa1;Mstn;Fn1;Stk39;Sucnr1;Vcam1;Sema4a;Ephb2;Pf4;Cxcl9;P2rx4;Ptn;Ephb6;Parva;Plxna3;Adgra2;Ednra;Rac2;Sema3f;Ripor2;Ccn3;Itga9;Sema3d;C3ar1;Nbl1;Cmklr1;Tubb2b;Rtn4rl1;Ccr2;C5ar1;Chn1;Ptafr;Ntrk3;Ptk2b;Ear2;Kif5a	7.059% (24/340)		0.23	NA	NA	18.235% (62/340)		0.94	NA	NA
GO:0006826	iron ion transport	The directed movement of iron (Fe) ions into, out of or within a cell, or between cells, by means of some agent such as a transporter or pore.	0.00817098	0.142042	1	0.0110125	0.510242	0.243652	18.919% (7/37)		2.09	ENSMUSG00000003617;ENSMUSG00000022797;ENSMUSG00000026822;ENSMUSG00000029716;ENSMUSG00000031209;ENSMUSG00000031936;ENSMUSG00000060802	Cp;Tfrc;Lcn2;Tfr2;Heph;Hephl1;B2m	13.514% (5/37)		0.85	NA	NA	0% (0/37)		0	NA	NA	21.622% (8/37)		1.96	NA	NA	8.108% (3/37)		0.29	NA	NA	18.919% (7/37)		0.61	NA	NA
GO:0051965	positive regulation of synapse assembly	Any process that activates, maintains or increases the frequency, rate or extent of synapse assembly, the aggregation, arrangement and bonding together of a set of components to form a synapse.	0.00199567	0.142042	1	0.000169897	0.761312	0.243652	21.622% (8/37)		2.7	ENSMUSG00000028064;ENSMUSG00000028664;ENSMUSG00000028782;ENSMUSG00000031253;ENSMUSG00000045776;ENSMUSG00000050947;ENSMUSG00000055254;ENSMUSG00000057280	Sema4a;Ephb2;Adgrb2;Srpx2;Lrtm1;Amigo1;Ntrk2;Musk	13.514% (5/37)		0.85	NA	NA	0% (0/37)		0	NA	NA	29.73% (11/37)		3.77	ENSMUSG00000005958;ENSMUSG00000008153;ENSMUSG00000023885;ENSMUSG00000028064;ENSMUSG00000028664;ENSMUSG00000031253;ENSMUSG00000035064;ENSMUSG00000049112;ENSMUSG00000055254;ENSMUSG00000057280;ENSMUSG00000059146	Ephb3;Clstn3;Thbs2;Sema4a;Ephb2;Srpx2;Eef2k;Oxtr;Ntrk2;Musk;Ntrk3	5.405% (2/37)		0.12	NA	NA	18.919% (7/37)		0.61	NA	NA
GO:0051764	actin crosslink formation	The process in which two or more actin filaments are connected together by proteins that act as crosslinks between the filaments. The crosslinked filaments may be on the same or differing axes.	0.448895	0.143211	1	0.00460044	0.492994	0.737839	11.111% (1/9)		0.35	NA	NA	22.222% (2/9)		0.84	NA	NA	0% (0/9)		0	NA	NA	44.444% (4/9)		2.34	ENSMUSG00000015143;ENSMUSG00000024501;ENSMUSG00000025372;ENSMUSG00000069662	Actn1;Dpysl3;Baiap2;Marcks	11.111% (1/9)		0.31	NA	NA	11.111% (1/9)		0.13	NA	NA
GO:0031649	heat generation	Any homeostatic process in which an organism produces heat, thereby raising its internal temperature.	0.0164159	0.143211	1	0.00460044	1	0.359258	33.333% (3/9)		1.78	NA	NA	22.222% (2/9)		0.84	NA	NA	0% (0/9)		0	NA	NA	44.444% (4/9)		2.34	ENSMUSG00000026321;ENSMUSG00000031489;ENSMUSG00000037010;ENSMUSG00000074794	Tnfrsf11a;Adrb3;Apln;Arrdc3	0% (0/9)		0	NA	NA	22.222% (2/9)		0.44	NA	NA
GO:0030497	fatty acid elongation	The elongation of a fatty acid chain by the sequential addition of two-carbon units.	0.0164159	0.143211	1	0.000412072	0.492994	0.116456	33.333% (3/9)		1.78	NA	NA	22.222% (2/9)		0.84	NA	NA	0% (0/9)		0	NA	NA	55.556% (5/9)		3.39	ENSMUSG00000006390;ENSMUSG00000028497;ENSMUSG00000032349;ENSMUSG00000035376;ENSMUSG00000041220	Elovl1;Hacd4;Elovl5;Hacd2;Elovl6	11.111% (1/9)		0.31	NA	NA	33.333% (3/9)		0.93	NA	NA
GO:0046129	purine ribonucleoside biosynthetic process	The chemical reactions and pathways resulting in the formation of any purine ribonucleoside, a nucleoside in which purine base is linked to a ribose (beta-D-ribofuranose) molecule.	1	0.149255	0.00878405	0.797835	0.380131	0.732894	0% (0/18)		0	NA	NA	16.667% (3/18)		0.83	NA	NA	11.111% (2/18)		2.06	ENSMUSG00000063953;ENSMUSG00000075232	Amd2;Amd1	5.556% (1/18)		0.1	NA	NA	11.111% (2/18)		0.42	NA	NA	11.111% (2/18)		0.13	NA	NA
GO:0010666	positive regulation of cardiac muscle cell apoptotic process	Any process that increases the rate or extent of cardiac cell apoptotic process, a form of programmed cell death induced by external or internal signals that trigger the activity of proteolytic caspases whose actions dismantle a cardiac muscle cell and result in its death.	0.321982	0.149255	1	0.459581	0.380131	0.00157106	11.111% (2/18)		0.49	NA	NA	16.667% (3/18)		0.83	NA	NA	0% (0/18)		0	NA	NA	11.111% (2/18)		0.34	NA	NA	11.111% (2/18)		0.42	NA	NA	44.444% (8/18)		2.8	ENSMUSG00000020427;ENSMUSG00000021936;ENSMUSG00000024617;ENSMUSG00000026509;ENSMUSG00000031980;ENSMUSG00000038028;ENSMUSG00000071984;ENSMUSG00000078566	Igfbp3;Mapk8;Camk2a;Capn2;Agt;Tigar;Fndc1;Bnip3
GO:0001654	eye development	The process whose specific outcome is the progression of the eye over time, from its formation to the mature structure. The eye is the organ of sight.	0.00228782	0.15418	0.863343	0.201188	0.0215448	0.853629	11.336% (28/247)		2.64	ENSMUSG00000000435;ENSMUSG00000014361;ENSMUSG00000020122;ENSMUSG00000021136;ENSMUSG00000023328;ENSMUSG00000024087;ENSMUSG00000024990;ENSMUSG00000025380;ENSMUSG00000026827;ENSMUSG00000028121;ENSMUSG00000028664;ENSMUSG00000029343;ENSMUSG00000030110;ENSMUSG00000031283;ENSMUSG00000032011;ENSMUSG00000032060;ENSMUSG00000032315;ENSMUSG00000032327;ENSMUSG00000032401;ENSMUSG00000032402;ENSMUSG00000037035;…	Myf5;Mertk;Egfr;Smoc1;Ache;Cyp1b1;Rbp4;Fscn2;Gpd2;Bcar3;Ephb2;Crybb1;Ret;Chrdl1;Thy1;Cryab;Cyp1a1;Stra6;Lctl;Smad3;Inhbb;Inhba;Tsku;Fzd4;Aldh1a1;Ntrk2;Mfap2;Fat1	10.931% (27/247)		0.81	NA	NA	0.405% (1/247)		0.06	NA	NA	14.17% (35/247)		0.7	NA	NA	10.931% (27/247)		1.67	NA	NA	11.741% (29/247)		0.07	NA	NA
GO:0051607	defense response to virus	Reactions triggered in response to the presence of a virus that act to protect the cell or organism.	0.0998736	0.157905	1	2.71088e-07	0.0162111	0.843259	9.333% (14/150)		1	NA	NA	10% (15/150)		0.8	NA	NA	0% (0/150)		0	NA	NA	22% (33/150)		6.57	ENSMUSG00000017830;ENSMUSG00000019842;ENSMUSG00000022971;ENSMUSG00000023341;ENSMUSG00000024079;ENSMUSG00000024810;ENSMUSG00000025498;ENSMUSG00000026104;ENSMUSG00000026395;ENSMUSG00000027514;ENSMUSG00000029417;ENSMUSG00000029561;ENSMUSG00000030793;ENSMUSG00000030921;ENSMUSG00000031639;ENSMUSG00000032690;ENSMUSG00000033355;ENSMUSG00000034459;ENSMUSG00000035208;ENSMUSG00000035692;ENSMUSG00000037379;…	Dhx58;Traf3ip2;Ifnar2;Mx2;Eif2ak2;Il33;Irf7;Stat1;Ptprc;Zbp1;Cxcl9;Oasl2;Pycard;Trim30a;Tlr3;Oas2;Rtp4;Ifit1;Slfn8;Isg15;Spon2;Fgl2;Ddx58;Oasl1;Bst2;Oas1a;Trim30d;Ifit3b;Rnasel;Tspan6;Slfn9;Nlrc5;Ifit3	15.333% (23/150)		1.79	NA	NA	11.333% (17/150)		0.07	NA	NA
GO:0032496	response to lipopolysaccharide	Any process that results in a change in state or activity of an organism (in terms of movement, secretion, enzyme production, gene expression, etc.) as a result of a lipopolysaccharide stimulus; lipopolysaccharide is a major component of the cell wall of gram-negative bacteria.	0.135702	0.161454	0.538768	0.00196116	0.0131561	0.469823	8.407% (19/226)		0.87	NA	NA	12.389% (28/226)		0.79	NA	NA	0.885% (2/226)		0.27	NA	NA	16.814% (38/226)		2.71	ENSMUSG00000000326;ENSMUSG00000001123;ENSMUSG00000001348;ENSMUSG00000005951;ENSMUSG00000016024;ENSMUSG00000018593;ENSMUSG00000018774;ENSMUSG00000018920;ENSMUSG00000021423;ENSMUSG00000021699;ENSMUSG00000021732;ENSMUSG00000021994;ENSMUSG00000022500;ENSMUSG00000024079;ENSMUSG00000025888;ENSMUSG00000026321;ENSMUSG00000026712;ENSMUSG00000026728;ENSMUSG00000027962;ENSMUSG00000028270;ENSMUSG00000029373;…	Comt;Lgals9;Acp5;Shpk;Lbp;Sparc;Cd68;Cxcl16;Ly86;Pde4d;Fgf10;Wnt5a;Litaf;Eif2ak2;Casp1;Tnfrsf11a;Mrc1;Vim;Vcam1;Gbp2;Pf4;Cxcl9;P2rx7;Pycard;Hpgd;Ednra;Casp3;Loxl1;Plcg2;Spon2;Cdk19;Fmo1;Tspo;Ptges;Cd14;Ptafr;Irak2;Thbd	11.504% (26/226)		1.88	NA	NA	14.159% (32/226)		0.33	NA	NA
GO:0007189	adenylate cyclase-activating G protein-coupled receptor signaling pathway	The series of molecular signals generated as a consequence of a G protein-coupled receptor binding to its physiological ligand, where the pathway proceeds through activation of adenylyl cyclase activity and a subsequent increase in the concentration of cyclic AMP (cAMP).	0.00444603	0.162747	1	0.00260795	0.44387	0.740749	16.667% (10/60)		2.35	ENSMUSG00000015243;ENSMUSG00000020963;ENSMUSG00000023964;ENSMUSG00000028782;ENSMUSG00000031298;ENSMUSG00000032492;ENSMUSG00000039956;ENSMUSG00000045569;ENSMUSG00000065460;ENSMUSG00000074794	Abca1;Tshr;Calcr;Adgrb2;Adgrg2;Pth1r;Mrap;Mc2r;Mir133a-2;Arrdc3	11.667% (7/60)		0.79	NA	NA	0% (0/60)		0	NA	NA	25% (15/60)		2.58	ENSMUSG00000003228;ENSMUSG00000004730;ENSMUSG00000007480;ENSMUSG00000020654;ENSMUSG00000020963;ENSMUSG00000022840;ENSMUSG00000026463;ENSMUSG00000029373;ENSMUSG00000029417;ENSMUSG00000031298;ENSMUSG00000031489;ENSMUSG00000031659;ENSMUSG00000032492;ENSMUSG00000039956;ENSMUSG00000074794	Grk5;Adgre1;Mc5r;Adcy3;Tshr;Adcy5;Atp2b4;Pf4;Cxcl9;Adgrg2;Adrb3;Adcy7;Pth1r;Mrap;Arrdc3	8.333% (5/60)		0.35	NA	NA	11.667% (7/60)		0.13	NA	NA
GO:0031214	biomineral tissue development	Formation of hard tissues that consist mainly of inorganic compounds, and also contain a small amounts of organic matrices that are believed to play important roles in their formation.	0.340472	0.165979	0.547316	0.209483	0.181422	0.00756246	16.162% (16/99)		0.47	NA	NA	23.232% (23/99)		0.78	NA	NA	1.01% (1/99)		0.26	NA	NA	23.232% (23/99)		0.68	NA	NA	10.101% (10/99)		0.74	NA	NA	23.232% (23/99)		2.12	ENSMUSG00000001506;ENSMUSG00000005583;ENSMUSG00000022265;ENSMUSG00000024247;ENSMUSG00000024529;ENSMUSG00000025226;ENSMUSG00000025784;ENSMUSG00000025854;ENSMUSG00000026836;ENSMUSG00000028195;ENSMUSG00000028420;ENSMUSG00000029345;ENSMUSG00000029661;ENSMUSG00000031451;ENSMUSG00000032231;ENSMUSG00000032402;ENSMUSG00000035914;ENSMUSG00000037465;ENSMUSG00000039231;ENSMUSG00000044167;ENSMUSG00000048387;…	Col1a1;Mef2c;Ank;Pkdcc;Lox;Fbxl15;Clec3b;Fam20c;Acvr1;Ccn1;Tmem38b;Tfip11;Col1a2;Gas6;Anxa2;Smad3;Cd276;Klf10;Suv39h1;Foxo1;Osr1;Fzd9;Cebpb
GO:0010866	regulation of triglyceride biosynthetic process	Any process that modulates the rate, frequency, or extent of triglyceride biosynthesis. Triglyceride biosynthesis is the collection of chemical reactions and pathways resulting in the formation of triglyceride, any triester of glycerol.	0.00581359	0.167906	0.14065	0.215283	0.406515	0.26263	26.316% (5/19)		2.24	ENSMUSG00000002108;ENSMUSG00000011305;ENSMUSG00000030747;ENSMUSG00000032193;ENSMUSG00000035686	Nr1h3;Plin5;Dgat2;Ldlr;Thrsp	15.789% (3/19)		0.77	NA	NA	5.263% (1/19)		0.85	NA	NA	15.789% (3/19)		0.67	NA	NA	10.526% (2/19)		0.39	NA	NA	21.053% (4/19)		0.58	NA	NA
GO:0031579	membrane raft organization	A process that is carried out at the cellular level which results in the assembly, arrangement of constituent parts, or disassembly of membrane rafts, small (10-200 nm), heterogeneous, highly dynamic, sterol- and sphingolipid-enriched membrane domains that compartmentalize cellular processes.	0.345966	0.167906	1	0.00454688	0.491601	0.499599	10.526% (2/19)		0.46	NA	NA	15.789% (3/19)		0.77	NA	NA	0% (0/19)		0	NA	NA	42.105% (8/19)		2.34	ENSMUSG00000000058;ENSMUSG00000007655;ENSMUSG00000020143;ENSMUSG00000024413;ENSMUSG00000026395;ENSMUSG00000032231;ENSMUSG00000041959;ENSMUSG00000068566	Cav2;Cav1;Dock2;Npc1;Ptprc;Anxa2;S100a10;Myadm	26.316% (5/19)		0.31	NA	NA	15.789% (3/19)		0.3	NA	NA
GO:0043269	regulation of ion transport	Any process that modulates the frequency, rate or extent of the directed movement of charged atoms or small charged molecules into, out of or within a cell, or between cells, by means of some agent such as a transporter or pore.	0.0270936	0.168086	0.000448341	0.45311	0.551372	0.389859	11.99% (50/417)		1.57	NA	NA	13.669% (57/417)		0.77	NA	NA	2.638% (11/417)		3.35	ENSMUSG00000020169;ENSMUSG00000020303;ENSMUSG00000021948;ENSMUSG00000036902;ENSMUSG00000041798;ENSMUSG00000047298;ENSMUSG00000047343;ENSMUSG00000047443;ENSMUSG00000050164;ENSMUSG00000050777;ENSMUSG00000061576	Best3;Stc2;Prkcd;Neto2;Gck;Kcnv2;Mettl21c;Erfe;Mchr1;Tmem37;Dpp6	14.149% (59/417)		0.34	NA	NA	7.194% (30/417)		0.26	NA	NA	18.705% (78/417)		0.41	NA	NA
GO:0002478	antigen processing and presentation of exogenous peptide antigen	The process in which an antigen-presenting cell expresses a peptide antigen of exogenous origin on its cell surface in association with an MHC protein complex. The peptide is typically a fragment of a larger exogenous protein which has been degraded within the cell.	0.130241	0.169653	1	0.00075733	0.00325087	0.343983	33.333% (5/15)		0.89	NA	NA	33.333% (5/15)		0.77	NA	NA	0% (0/15)		0	NA	NA	53.333% (8/15)		3.12	ENSMUSG00000024308;ENSMUSG00000024610;ENSMUSG00000036594;ENSMUSG00000037321;ENSMUSG00000060802;ENSMUSG00000061232;ENSMUSG00000067212;ENSMUSG00000073421	Tapbp;Cd74;H2-Aa;Tap1;B2m;H2-K1;H2-T23;H2-Ab1	33.333% (5/15)		2.49	ENSMUSG00000024308;ENSMUSG00000037321;ENSMUSG00000060802;ENSMUSG00000061232;ENSMUSG00000073421	Tapbp;Tap1;B2m;H2-K1;H2-Ab1	20% (3/15)		0.46	NA	NA
GO:0042759	long-chain fatty acid biosynthetic process	The chemical reactions and pathways resulting in the formation of long-chain fatty acids, any fatty acid with a chain length between C13 and C22.	0.0025651	0.170473	1	0.00715633	1	0.411575	40% (4/10)		2.59	ENSMUSG00000010663;ENSMUSG00000032807;ENSMUSG00000034593;ENSMUSG00000041220	Fads1;Alox12b;Myo5a;Elovl6	20% (2/10)		0.77	NA	NA	0% (0/10)		0	NA	NA	40% (4/10)		2.15	ENSMUSG00000010663;ENSMUSG00000031425;ENSMUSG00000032807;ENSMUSG00000041220	Fads1;Plp1;Alox12b;Elovl6	0% (0/10)		0	NA	NA	20% (2/10)		0.39	NA	NA
GO:0090193	positive regulation of glomerulus development	Any process that increases the rate, frequency or extent of glomerulus development, the progression of the glomerulus over time from its initial formation until its mature state. The glomerulus is a capillary tuft surrounded by Bowman's capsule in nephrons of the vertebrate kidney.	0.0025651	0.170473	1	0.00715633	0.16115	0.411575	40% (4/10)		2.59	ENSMUSG00000027947;ENSMUSG00000030110;ENSMUSG00000040552;ENSMUSG00000048616	Il6ra;Ret;C3ar1;Nog	20% (2/10)		0.77	NA	NA	0% (0/10)		0	NA	NA	40% (4/10)		2.15	ENSMUSG00000020689;ENSMUSG00000022878;ENSMUSG00000030110;ENSMUSG00000040552	Itgb3;Adipoq;Ret;C3ar1	20% (2/10)		0.79	NA	NA	20% (2/10)		0.39	NA	NA
GO:0009584	detection of visible light	The series of events in which a visible light stimulus is received by a cell and converted into a molecular signal. A visible light stimulus is electromagnetic radiation that can be perceived visually by an organism; for organisms lacking a visual system, this can be defined as light with a wavelength within the range 380 to 780 nm.	0.0025651	0.170473	0.00269236	0.588452	0.529866	0.149988	40% (4/10)		2.59	ENSMUSG00000024990;ENSMUSG00000031394;ENSMUSG00000041460;ENSMUSG00000066441	Rbp4;Opn1mw;Cacna2d4;Rdh11	20% (2/10)		0.77	NA	NA	20% (2/10)		2.57	ENSMUSG00000031394;ENSMUSG00000041460	Opn1mw;Cacna2d4	10% (1/10)		0.23	NA	NA	10% (1/10)		0.28	NA	NA	30% (3/10)		0.82	NA	NA
GO:0006596	polyamine biosynthetic process	The chemical reactions and pathways resulting in the formation of polyamines, any organic compound containing two or more amino groups.	1	0.170473	5.58343e-05	0.00715633	0.529866	0.77409	0% (0/10)		0	NA	NA	20% (2/10)		0.77	NA	NA	30% (3/10)		4.25	ENSMUSG00000011179;ENSMUSG00000063953;ENSMUSG00000075232	Odc1;Amd2;Amd1	40% (4/10)		2.15	ENSMUSG00000011179;ENSMUSG00000025464;ENSMUSG00000071708;ENSMUSG00000075232	Odc1;Paox;Sms;Amd1	10% (1/10)		0.28	NA	NA	10% (1/10)		0.11	NA	NA
GO:0002070	epithelial cell maturation	The developmental process, independent of morphogenetic (shape) change, that is required for an epithelial cell to attain its fully functional state. An epithelial cell is a cell usually found in a two-dimensional sheet with a free surface.	0.131026	0.170473	0.00269236	0.588452	0.529866	0.77409	20% (2/10)		0.88	NA	NA	20% (2/10)		0.77	NA	NA	20% (2/10)		2.57	ENSMUSG00000023067;ENSMUSG00000026380	Cdkn1a;Tfcp2l1	10% (1/10)		0.23	NA	NA	10% (1/10)		0.28	NA	NA	10% (1/10)		0.11	NA	NA
GO:0090179	planar cell polarity pathway involved in neural tube closure	The series of molecular signals initiated by binding of a Wnt protein to a receptor on the surface of the target cell where activated receptors signal via downstream effectors that modulates the establishment of planar polarity contributing to neural tube closure.	1	0.170473	1	0.00715633	0.529866	1	0% (0/10)		0	NA	NA	20% (2/10)		0.77	NA	NA	0% (0/10)		0	NA	NA	40% (4/10)		2.15	ENSMUSG00000021994;ENSMUSG00000023972;ENSMUSG00000044674;ENSMUSG00000050288	Wnt5a;Ptk7;Fzd1;Fzd2	10% (1/10)		0.28	NA	NA	0% (0/10)		0	NA	NA
GO:0018108	peptidyl-tyrosine phosphorylation	The phosphorylation of peptidyl-tyrosine to form peptidyl-O4'-phospho-L-tyrosine.	0.0570645	0.173892	0.864451	0.00192708	0.726568	0.295559	10.081% (25/248)		1.24	NA	NA	9.274% (23/248)		0.76	NA	NA	0.403% (1/248)		0.06	NA	NA	14.113% (35/248)		2.72	ENSMUSG00000000058;ENSMUSG00000005087;ENSMUSG00000005672;ENSMUSG00000005958;ENSMUSG00000007655;ENSMUSG00000020053;ENSMUSG00000020467;ENSMUSG00000020689;ENSMUSG00000021732;ENSMUSG00000022099;ENSMUSG00000022309;ENSMUSG00000022425;ENSMUSG00000022878;ENSMUSG00000023972;ENSMUSG00000024079;ENSMUSG00000024610;ENSMUSG00000026395;ENSMUSG00000028019;ENSMUSG00000028664;ENSMUSG00000029053;ENSMUSG00000029869;…	Cav2;Cd44;Kit;Ephb3;Cav1;Igf1;Efemp1;Itgb3;Fgf10;Dmtn;Angpt1;Enpp2;Adipoq;Ptk7;Eif2ak2;Cd74;Ptprc;Pdgfc;Ephb2;Prkcz;Ephb6;Ret;Ednra;Thy1;Mst1r;Cspg4;Rap2b;Icam1;Tnfrsf14;Adora1;Cadm4;Ntrk2;Musk;Ntrk3;Ptk2b	6.452% (16/248)		0.14	NA	NA	17.339% (43/248)		0.53	NA	NA
GO:0015850	organic hydroxy compound transport	The directed movement of an organic hydroxy compound (organic alcohol) into, out of or within a cell, or between cells, by means of some agent such as a transporter or pore. An organic hydroxy compound is an organic compound having at least one hydroxy group attached to a carbon atom.	0.00426494	0.181228	0.0263605	0.031404	0.692137	0.500186	14.789% (21/142)		2.37	ENSMUSG00000002108;ENSMUSG00000002944;ENSMUSG00000015243;ENSMUSG00000020427;ENSMUSG00000021242;ENSMUSG00000023064;ENSMUSG00000023828;ENSMUSG00000023832;ENSMUSG00000024030;ENSMUSG00000024990;ENSMUSG00000025044;ENSMUSG00000025889;ENSMUSG00000029321;ENSMUSG00000031980;ENSMUSG00000032193;ENSMUSG00000032327;ENSMUSG00000036298;ENSMUSG00000041798;ENSMUSG00000049303;ENSMUSG00000059201;ENSMUSG00000089774	Nr1h3;Cd36;Abca1;Igfbp3;Npc2;Sncg;Slc22a3;Acat2;Abcg1;Rbp4;Msr1;Snca;Slc10a6;Agt;Ldlr;Stra6;Slc2a13;Gck;Syt12;Lep;Slc5a3	9.859% (14/142)		0.74	NA	NA	2.817% (4/142)		1.58	NA	NA	13.38% (19/142)		1.5	NA	NA	11.972% (17/142)		0.16	NA	NA	14.085% (20/142)		0.3	NA	NA
GO:0002573	myeloid leukocyte differentiation	The process in which a relatively unspecialized myeloid precursor cell acquires the specialized features of any cell of the myeloid leukocyte lineage.	0.425271	0.181228	0.679843	0.00190258	0.898971	0.500186	7.042% (10/142)		0.37	NA	NA	9.859% (14/142)		0.74	NA	NA	0.704% (1/142)		0.17	NA	NA	16.197% (23/142)		2.72	ENSMUSG00000000440;ENSMUSG00000002111;ENSMUSG00000005672;ENSMUSG00000020325;ENSMUSG00000020689;ENSMUSG00000022489;ENSMUSG00000022878;ENSMUSG00000024610;ENSMUSG00000025153;ENSMUSG00000026321;ENSMUSG00000027204;ENSMUSG00000027339;ENSMUSG00000029373;ENSMUSG00000030579;ENSMUSG00000032020;ENSMUSG00000032231;ENSMUSG00000034957;ENSMUSG00000036896;ENSMUSG00000038301;ENSMUSG00000046402;ENSMUSG00000051177;…	Pparg;Spi1;Kit;Fstl3;Itgb3;Pde1b;Adipoq;Cd74;Fasn;Tnfrsf11a;Fbn1;Rassf2;Pf4;Tyrobp;Ubash3b;Anxa2;Cebpa;C1qc;Snx10;Rbp1;Plcb1;Gpc3;Pirb	4.93% (7/142)		0.05	NA	NA	14.085% (20/142)		0.3	NA	NA
GO:0046364	monosaccharide biosynthetic process	The chemical reactions and pathways resulting in the formation of monosaccharides, polyhydric alcohols containing either an aldehyde or a keto group and between three to ten or more carbon atoms.	0.00565197	0.183035	0.390765	0.432544	0.838219	0.874867	16.129% (10/62)		2.25	ENSMUSG00000002769;ENSMUSG00000024990;ENSMUSG00000026827;ENSMUSG00000028961;ENSMUSG00000030747;ENSMUSG00000031400;ENSMUSG00000041798;ENSMUSG00000044167;ENSMUSG00000059201;ENSMUSG00000078672	Gnmt;Rbp4;Gpd2;Pgd;Dgat2;G6pdx;Gck;Foxo1;Lep;Mup20	11.29% (7/62)		0.74	NA	NA	1.613% (1/62)		0.41	NA	NA	9.677% (6/62)		0.36	NA	NA	4.839% (3/62)		0.08	NA	NA	9.677% (6/62)		0.06	NA	NA
GO:0035690	cellular response to drug	Any process that results in a change in state or activity of a cell (in terms of movement, secretion, enzyme production, gene expression, etc.) as a result of a drug stimulus. A drug is a substance used in the diagnosis, treatment or prevention of a disease.	0.0431725	0.183035	1	0.432544	0.990816	0.00862929	12.903% (8/62)		1.36	NA	NA	11.29% (7/62)		0.74	NA	NA	0% (0/62)		0	NA	NA	9.677% (6/62)		0.36	NA	NA	1.613% (1/62)		0	NA	NA	25.806% (16/62)		2.06	ENSMUSG00000002028;ENSMUSG00000005583;ENSMUSG00000011148;ENSMUSG00000015806;ENSMUSG00000019278;ENSMUSG00000020122;ENSMUSG00000020752;ENSMUSG00000022797;ENSMUSG00000022836;ENSMUSG00000024803;ENSMUSG00000029246;ENSMUSG00000031451;ENSMUSG00000031762;ENSMUSG00000032177;ENSMUSG00000038007;ENSMUSG00000087408	Kmt2a;Mef2c;Adssl1;Qdpr;Dpep1;Egfr;Recql5;Tfrc;Mylk;Ankrd1;Ppat;Gas6;Mt2;Pde4a;Acer2;Cers1
GO:0045429	positive regulation of nitric oxide biosynthetic process	Any process that activates or increases the frequency, rate or extent of the chemical reactions and pathways resulting in the formation of nitric oxide.	0.00045043	0.185833	1	0.0375632	0.896299	0.0168319	26.667% (8/30)		3.35	ENSMUSG00000002944;ENSMUSG00000021270;ENSMUSG00000022037;ENSMUSG00000027832;ENSMUSG00000031980;ENSMUSG00000032402;ENSMUSG00000039005;ENSMUSG00000059456	Cd36;Hsp90aa1;Clu;Ptx3;Agt;Smad3;Tlr4;Ptk2b	13.333% (4/30)		0.73	NA	NA	0% (0/30)		0	NA	NA	20% (6/30)		1.43	NA	NA	3.333% (1/30)		0.05	NA	NA	30% (9/30)		1.77	NA	NA
GO:0071675	regulation of mononuclear cell migration	Any process that modulates the rate, frequency or extent of mononuclear cell migration. Mononuclear cell migration is the movement of a mononuclear cell within or between different tissues and organs of the body.	0.271819	0.185833	1	0.00283457	0.651853	0.610742	20% (6/30)		0.57	NA	NA	13.333% (4/30)		0.73	NA	NA	0% (0/30)		0	NA	NA	26.667% (8/30)		2.55	ENSMUSG00000026100;ENSMUSG00000037362;ENSMUSG00000040552;ENSMUSG00000041120;ENSMUSG00000042190;ENSMUSG00000049103;ENSMUSG00000049130;ENSMUSG00000051177	Mstn;Ccn3;C3ar1;Nbl1;Cmklr1;Ccr2;C5ar1;Plcb1	6.667% (2/30)		0.19	NA	NA	13.333% (4/30)		0.21	NA	NA
GO:0051966	regulation of synaptic transmission, glutamatergic	Any process that modulates the frequency, rate or extent of glutamatergic synaptic transmission, the process of communication from a neuron to another neuron across a synapse using the neurotransmitter glutamate.	0.601728	0.185833	1	0.0375632	0.373706	0.00533546	23.333% (7/30)		0.22	NA	NA	13.333% (4/30)		0.73	NA	NA	0% (0/30)		0	NA	NA	20% (6/30)		1.43	NA	NA	10% (3/30)		0.43	NA	NA	33.333% (10/30)		2.27	ENSMUSG00000005583;ENSMUSG00000019969;ENSMUSG00000020122;ENSMUSG00000023826;ENSMUSG00000026473;ENSMUSG00000029030;ENSMUSG00000042453;ENSMUSG00000049103;ENSMUSG00000051790;ENSMUSG00000057531	Mef2c;Psen1;Egfr;Prkn;Glul;Tprgl;Reln;Ccr2;Nlgn2;Dtnbp1
GO:2000241	regulation of reproductive process	NA	0.520283	0.185894	1	0.0048079	0.0291619	0.599657	6.667% (6/90)		0.28	NA	NA	13.333% (12/90)		0.73	NA	NA	0% (0/90)		0	NA	NA	20% (18/90)		2.32	ENSMUSG00000000567;ENSMUSG00000000753;ENSMUSG00000008999;ENSMUSG00000012705;ENSMUSG00000020053;ENSMUSG00000021994;ENSMUSG00000026834;ENSMUSG00000026888;ENSMUSG00000027712;ENSMUSG00000029134;ENSMUSG00000030717;ENSMUSG00000031538;ENSMUSG00000037035;ENSMUSG00000041324;ENSMUSG00000045312;ENSMUSG00000049112;ENSMUSG00000051177;ENSMUSG00000056529	Sox9;Serpinf1;Bmp7;Retn;Igf1;Wnt5a;Acvr1c;Grb14;Anxa5;Plb1;Nupr1;Plat;Inhbb;Inhba;Lhfpl2;Oxtr;Plcb1;Ptafr	13.333% (12/90)		1.54	NA	NA	13.333% (12/90)		0.22	NA	NA
GO:0030728	ovulation	The release of a mature ovum/oocyte from an ovary.	0.00734991	0.187186	1	0.00506633	0.000349263	0.949036	25% (5/20)		2.13	ENSMUSG00000025355;ENSMUSG00000031613;ENSMUSG00000037035;ENSMUSG00000041324;ENSMUSG00000059201	Mmp19;Hpgd;Inhbb;Inhba;Lep	15% (3/20)		0.73	NA	NA	0% (0/20)		0	NA	NA	30% (6/20)		2.3	ENSMUSG00000025355;ENSMUSG00000031538;ENSMUSG00000031613;ENSMUSG00000037035;ENSMUSG00000041324;ENSMUSG00000056220	Mmp19;Plat;Hpgd;Inhbb;Inhba;Pla2g4a	35% (7/20)		3.46	ENSMUSG00000006307;ENSMUSG00000031538;ENSMUSG00000031613;ENSMUSG00000037035;ENSMUSG00000041324;ENSMUSG00000048756;ENSMUSG00000059201	Kmt2b;Plat;Hpgd;Inhbb;Inhba;Foxo3;Lep	5% (1/20)		0.02	NA	NA
GO:0043900	regulation of multi-organism process	Any process that modulates the frequency, rate or extent of a multi-organism process, a process in which an organism has an effect on another organism of the same or different species.	0.169424	0.190981	1	0.00636313	0.350559	0.780834	10.87% (5/46)		0.77	NA	NA	17.391% (8/46)		0.72	NA	NA	0% (0/46)		0	NA	NA	26.087% (12/46)		2.2	ENSMUSG00000020053;ENSMUSG00000026834;ENSMUSG00000026888;ENSMUSG00000029134;ENSMUSG00000031538;ENSMUSG00000037035;ENSMUSG00000041324;ENSMUSG00000045312;ENSMUSG00000046718;ENSMUSG00000049112;ENSMUSG00000051177;ENSMUSG00000056529	Igf1;Acvr1c;Grb14;Plb1;Plat;Inhbb;Inhba;Lhfpl2;Bst2;Oxtr;Plcb1;Ptafr	19.565% (9/46)		0.46	NA	NA	10.87% (5/46)		0.11	NA	NA
GO:0052547	regulation of peptidase activity	Any process that modulates the frequency, rate or extent of peptidase activity, the hydrolysis of peptide bonds within proteins.	0.199895	0.191906	0.0780036	0.00804855	0.0100503	0.502787	9.756% (28/287)		0.7	NA	NA	14.286% (41/287)		0.72	NA	NA	1.742% (5/287)		1.11	NA	NA	15.331% (44/287)		2.09	ENSMUSG00000000440;ENSMUSG00000000753;ENSMUSG00000005087;ENSMUSG00000006369;ENSMUSG00000007655;ENSMUSG00000018909;ENSMUSG00000019539;ENSMUSG00000020053;ENSMUSG00000020101;ENSMUSG00000021223;ENSMUSG00000021559;ENSMUSG00000023034;ENSMUSG00000024011;ENSMUSG00000024338;ENSMUSG00000025780;ENSMUSG00000025888;ENSMUSG00000026193;ENSMUSG00000026278;ENSMUSG00000026315;ENSMUSG00000026834;ENSMUSG00000028108;…	Pparg;Serpinf1;Cd44;Fbln1;Cav1;Arrb1;Rcn3;Igf1;Vsir;Papln;Dapk1;Nr4a1;Pi16;Psmb8;Itih5;Casp1;Fn1;Bok;Serpinb8;Acvr1c;Ecm1;Ret;Cd27;Arl6ip1;Pycard;Dlc1;Ctsh;Casp4;Grn;Acer2;Dap;Mbp;Serpinb6b;Bst2;Lxn;Col6a3;Gpc3;Serpinb6a;Tnfaip8;Col28a1;Wfdc17;Serpinh1;Hspa1b;Psmb9	11.15% (32/287)		2	NA	NA	13.937% (40/287)		0.3	NA	NA
GO:0008347	glial cell migration	The orderly movement of a glial cell, non-neuronal cells that provide support and nutrition, maintain homeostasis, form myelin, and participate in signal transmission in the nervous system.	0.119202	0.192609	0.279208	0.00647216	0.0738697	0.507648	12.195% (5/41)		0.92	NA	NA	12.195% (5/41)		0.72	NA	NA	2.439% (1/41)		0.55	NA	NA	21.951% (9/41)		2.19	ENSMUSG00000020467;ENSMUSG00000022324;ENSMUSG00000026193;ENSMUSG00000026728;ENSMUSG00000029470;ENSMUSG00000032911;ENSMUSG00000041736;ENSMUSG00000049103;ENSMUSG00000071847	Efemp1;Matn2;Fn1;Vim;P2rx4;Cspg4;Tspo;Ccr2;Apcdd1	14.634% (6/41)		1.13	NA	NA	14.634% (6/41)		0.29	NA	NA
GO:0008283	cell population proliferation	The multiplication or reproduction of cells, resulting in the expansion of a cell population.	0.413292	0.194153	0.925968	0.360758	0.00875721	0.524609	8.939% (118/1320)		0.38	NA	NA	10.682% (141/1320)		0.71	NA	NA	0.833% (11/1320)		0.03	NA	NA	12.121% (160/1320)		0.44	NA	NA	8.939% (118/1320)		2.06	ENSMUSG00000000058;ENSMUSG00000000326;ENSMUSG00000000708;ENSMUSG00000000753;ENSMUSG00000001761;ENSMUSG00000001847;ENSMUSG00000002147;ENSMUSG00000002731;ENSMUSG00000003068;ENSMUSG00000003228;ENSMUSG00000003500;ENSMUSG00000005698;ENSMUSG00000006464;ENSMUSG00000006519;ENSMUSG00000006800;ENSMUSG00000007655;ENSMUSG00000007815;ENSMUSG00000008090;ENSMUSG00000011114;ENSMUSG00000014599;ENSMUSG00000014776;…	Cav2;Comt;Kat2b;Serpinf1;Smo;Rac1;Stat6;Prkra;Stk11;Grk5;Impdh1;Ctcf;Bbs1;Cyba;Sulf2;Cav1;Rhoa;Fgfrl1;Tbrg1;Csf1;Nol3;Ctsz;Timp2;Cdk5rap3;Hdac2;Tnfaip3;Efemp1;Ggnbp2;Ace;Tshr;Sfrp4;Id4;Il6st;Npr3;Bop1;Scrib;Wnt10b;Nr4a1;Cdkn1a;Crip3;Taf8;Twsg1;Washc1;Zeb1;Bag6;Hbegf;Mbd2;Smad4;Anxa1;Prpf19;Prdx4;Cpeb1;Slc39a10;Cflar;Stat1;Dpt;Smyd2;Vim;Prkcq;Zeb2;E2f1;Ddx20;S100a11;Ecm1;Ptbp2;Anp32b;Podn;Syf2;Ctn…	14.318% (189/1320)		0.28	NA	NA
GO:0008406	gonad development	The process whose specific outcome is the progression of the gonad over time, from its formation to the mature structure. The gonad is an animal organ that produces gametes; in some species it also produces hormones.	0.0219091	0.195811	0.714068	0.00634247	0.161961	0.317063	10.897% (17/156)		1.66	NA	NA	9.615% (15/156)		0.71	NA	NA	0.641% (1/156)		0.15	NA	NA	14.744% (23/156)		2.2	ENSMUSG00000000567;ENSMUSG00000005672;ENSMUSG00000012705;ENSMUSG00000018909;ENSMUSG00000020097;ENSMUSG00000020325;ENSMUSG00000020592;ENSMUSG00000021994;ENSMUSG00000022309;ENSMUSG00000023000;ENSMUSG00000025355;ENSMUSG00000026278;ENSMUSG00000030717;ENSMUSG00000031628;ENSMUSG00000031639;ENSMUSG00000034161;ENSMUSG00000037405;ENSMUSG00000041324;ENSMUSG00000042842;ENSMUSG00000050295;ENSMUSG00000056220;…	Sox9;Kit;Retn;Arrb1;Sgpl1;Fstl3;Sdc1;Wnt5a;Angpt1;Dhh;Mmp19;Bok;Nupr1;Casp3;Tlr3;Scx;Icam1;Inhba;Serpinb6b;Foxc1;Pla2g4a;Serpinb6a;Ccnd1	9.615% (15/156)		0.79	NA	NA	15.385% (24/156)		0.5	NA	NA
GO:0019321	pentose metabolic process	The chemical reactions and pathways involving a pentose, any monosaccharide with a chain of five carbon atoms in the molecule.	0.00382817	0.198488	0.0032737	0.0601358	0.564059	0.461676	36.364% (4/11)		2.42	ENSMUSG00000009487;ENSMUSG00000025817;ENSMUSG00000028961;ENSMUSG00000031400	Otog;Nudt5;Pgd;G6pdx	18.182% (2/11)		0.7	NA	NA	18.182% (2/11)		2.48	ENSMUSG00000009487;ENSMUSG00000025150	Otog;Cbr2	27.273% (3/11)		1.22	NA	NA	9.091% (1/11)		0.25	NA	NA	18.182% (2/11)		0.34	NA	NA
GO:0045906	negative regulation of vasoconstriction	Any process that stops, prevents, or reduces the frequency, rate or extent of vasoconstriction.	0.00382817	0.198488	1	0.238651	0.564059	0.0536418	36.364% (4/11)		2.42	ENSMUSG00000031740;ENSMUSG00000037010;ENSMUSG00000044447;ENSMUSG00000059201	Mmp2;Apln;Dock5;Lep	18.182% (2/11)		0.7	NA	NA	0% (0/11)		0	NA	NA	18.182% (2/11)		0.62	NA	NA	9.091% (1/11)		0.25	NA	NA	36.364% (4/11)		1.27	NA	NA
GO:0009404	toxin metabolic process	The chemical reactions and pathways involving a toxin, a poisonous compound (typically a protein) that is produced by cells or organisms and that can cause disease when introduced into the body or tissues of an organism.	0.000354736	0.198488	1	0.623432	0.564059	0.0536418	45.455% (5/11)		3.45	ENSMUSG00000024087;ENSMUSG00000025934;ENSMUSG00000032315;ENSMUSG00000040170;ENSMUSG00000040181	Cyp1b1;Gsta3;Cyp1a1;Fmo2;Fmo1	18.182% (2/11)		0.7	NA	NA	0% (0/11)		0	NA	NA	9.091% (1/11)		0.21	NA	NA	9.091% (1/11)		0.25	NA	NA	36.364% (4/11)		1.27	NA	NA
GO:0002486	antigen processing and presentation of endogenous peptide antigen via MHC class I via ER pathway, TAP-independent	The process in which an antigen-presenting cell expresses a peptide antigen of endogenous origin on its cell surface in association with an MHC class I protein complex following intracellular transport via a TAP-independent ER pathway. The peptide is typically a fragment of a larger endogenous protein which has been degraded within the cell and becomes associated with the MHC class I molecule in …	0.00382817	0.198488	1	3.44324e-07	4.86607e-05	0.805332	36.364% (4/11)		2.42	ENSMUSG00000056116;ENSMUSG00000061232;ENSMUSG00000067235;ENSMUSG00000073411	H2-T22;H2-K1;H2-Q10;H2-D1	18.182% (2/11)		0.7	NA	NA	0% (0/11)		0	NA	NA	72.727% (8/11)		6.46	ENSMUSG00000035929;ENSMUSG00000053835;ENSMUSG00000060550;ENSMUSG00000061232;ENSMUSG00000067212;ENSMUSG00000073409;ENSMUSG00000073411;ENSMUSG00000079491	H2-Q4;H2-T24;H2-Q7;H2-K1;H2-T23;H2-Q6;H2-D1;H2-T10	54.545% (6/11)		4.31	ENSMUSG00000035929;ENSMUSG00000060550;ENSMUSG00000061232;ENSMUSG00000073409;ENSMUSG00000073411;ENSMUSG00000079491	H2-Q4;H2-Q7;H2-K1;H2-Q6;H2-D1;H2-T10	9.091% (1/11)		0.09	NA	NA
GO:0050770	regulation of axonogenesis	Any process that modulates the frequency, rate or extent of axonogenesis, the generation of an axon, the long process of a neuron.	0.137365	0.201794	0.687502	0.00112898	0.363043	0.198208	8.966% (13/145)		0.86	NA	NA	9.655% (14/145)		0.7	NA	NA	0.69% (1/145)		0.16	NA	NA	16.552% (24/145)		2.95	ENSMUSG00000005958;ENSMUSG00000021994;ENSMUSG00000024304;ENSMUSG00000026193;ENSMUSG00000026728;ENSMUSG00000026833;ENSMUSG00000027833;ENSMUSG00000028064;ENSMUSG00000028664;ENSMUSG00000030110;ENSMUSG00000031398;ENSMUSG00000032011;ENSMUSG00000032064;ENSMUSG00000033174;ENSMUSG00000034675;ENSMUSG00000034684;ENSMUSG00000040254;ENSMUSG00000045136;ENSMUSG00000047712;ENSMUSG00000051243;ENSMUSG00000055254;…	Ephb3;Wnt5a;Cdh2;Fn1;Vim;Olfm1;Shox2;Sema4a;Ephb2;Ret;Plxna3;Thy1;Dixdc1;Mgll;Dbn1;Sema3f;Sema3d;Tubb2b;Ust;Islr2;Ntrk2;Map6;Chn1;Ntrk3	8.276% (12/145)		0.44	NA	NA	16.552% (24/145)		0.7	NA	NA
GO:0010470	regulation of gastrulation	Any process that modulates the rate or extent of gastrulation. Gastrulation is the complex and coordinated series of cellular movements that occurs at the end of cleavage during embryonic development of most animals.	0.230367	0.205747	1	0.0010262	0.115942	0.717178	11.538% (3/26)		0.64	NA	NA	23.077% (6/26)		0.69	NA	NA	0% (0/26)		0	NA	NA	30.769% (8/26)		2.99	ENSMUSG00000022878;ENSMUSG00000026042;ENSMUSG00000026837;ENSMUSG00000034161;ENSMUSG00000041607;ENSMUSG00000047407;ENSMUSG00000048078;ENSMUSG00000068566	Adipoq;Col5a2;Col5a1;Scx;Mbp;Tgif1;Tenm4;Myadm	15.385% (4/26)		0.94	NA	NA	11.538% (3/26)		0.14	NA	NA
GO:0060191	regulation of lipase activity	Any process that modulates the frequency, rate or extent of lipase activity, the hydrolysis of a lipid or phospholipid.	0.00601186	0.206329	1	0.292994	0.340844	0.0255607	16.981% (9/53)		2.22	ENSMUSG00000002108;ENSMUSG00000002289;ENSMUSG00000011305;ENSMUSG00000024659;ENSMUSG00000025889;ENSMUSG00000028195;ENSMUSG00000029053;ENSMUSG00000031980;ENSMUSG00000072115	Nr1h3;Angptl4;Plin5;Anxa1;Snca;Ccn1;Prkcz;Agt;Ang	11.321% (6/53)		0.69	NA	NA	0% (0/53)		0	NA	NA	11.321% (6/53)		0.53	NA	NA	9.434% (5/53)		0.47	NA	NA	24.528% (13/53)		1.59	NA	NA
GO:0090208	positive regulation of triglyceride metabolic process	Any process that increases the frequency, rate or extent of the chemical reactions and pathways involving triglyceride, any triester of glycerol.	0.00159619	0.206999	0.154265	0.542826	0.457557	0.154289	28.571% (6/21)		2.8	ENSMUSG00000002108;ENSMUSG00000002944;ENSMUSG00000011305;ENSMUSG00000025509;ENSMUSG00000030747;ENSMUSG00000032193	Nr1h3;Cd36;Plin5;Pnpla2;Dgat2;Ldlr	14.286% (3/21)		0.68	NA	NA	4.762% (1/21)		0.81	NA	NA	9.524% (2/21)		0.27	NA	NA	9.524% (2/21)		0.34	NA	NA	23.81% (5/21)		0.81	NA	NA
GO:0051492	regulation of stress fiber assembly	Any process that modulates the frequency, rate or extent of the assembly of a stress fiber, a bundle of microfilaments and other proteins found in fibroblasts.	0.212582	0.211084	1	0.634475	0.00831048	0.24548	9.211% (7/76)		0.67	NA	NA	10.526% (8/76)		0.68	NA	NA	0% (0/76)		0	NA	NA	7.895% (6/76)		0.2	NA	NA	15.789% (12/76)		2.08	ENSMUSG00000001847;ENSMUSG00000006127;ENSMUSG00000007815;ENSMUSG00000025810;ENSMUSG00000026109;ENSMUSG00000026778;ENSMUSG00000029528;ENSMUSG00000029674;ENSMUSG00000031523;ENSMUSG00000032812;ENSMUSG00000036856;ENSMUSG00000041959	Rac1;Inpp5k;Rhoa;Nrp1;Tmeff2;Prkcq;Pxn;Limk1;Dlc1;Arap1;Wnt4;S100a10	17.105% (13/76)		0.61	NA	NA
GO:0043588	skin development	The process whose specific outcome is the progression of the skin over time, from its formation to the mature structure. The skin is the external membranous integument of an animal. In vertebrates the skin generally consists of two layers, an outer nonsensitive and nonvascular epidermis (cuticle or skarfskin) composed of cells which are constantly growing and multiplying in the deeper, and being …	0.0487088	0.213941	1	9.11522e-06	0.00124005	0.132769	12.5% (18/144)		1.31	NA	NA	14.583% (21/144)		0.67	NA	NA	0% (0/144)		0	NA	NA	20.139% (29/144)		5.04	ENSMUSG00000000567;ENSMUSG00000001506;ENSMUSG00000001761;ENSMUSG00000006390;ENSMUSG00000015533;ENSMUSG00000020086;ENSMUSG00000020758;ENSMUSG00000021732;ENSMUSG00000021994;ENSMUSG00000022996;ENSMUSG00000024659;ENSMUSG00000026042;ENSMUSG00000026043;ENSMUSG00000026385;ENSMUSG00000026837;ENSMUSG00000028681;ENSMUSG00000028832;ENSMUSG00000029661;ENSMUSG00000031349;ENSMUSG00000031628;ENSMUSG00000032807;…	Sox9;Col1a1;Smo;Elovl1;Itga2;H2afy2;Itgb4;Fgf10;Wnt5a;Wnt10b;Anxa1;Col5a2;Col3a1;Dbi;Col5a1;Ptch2;Stmn1;Col1a2;Nsdhl;Casp3;Alox12b;Adamts2;Scd1;Inhba;Dact2;Foxc1;Tnfrsf19;Apcdd1;Arrdc3	17.361% (25/144)		2.91	ENSMUSG00000000532;ENSMUSG00000001506;ENSMUSG00000001761;ENSMUSG00000021595;ENSMUSG00000022996;ENSMUSG00000024515;ENSMUSG00000024659;ENSMUSG00000026042;ENSMUSG00000026043;ENSMUSG00000026837;ENSMUSG00000028681;ENSMUSG00000029661;ENSMUSG00000030592;ENSMUSG00000031591;ENSMUSG00000031628;ENSMUSG00000035273;ENSMUSG00000036545;ENSMUSG00000037242;ENSMUSG00000038324;ENSMUSG00000040021;ENSMUSG00000041324;…	Acvr1b;Col1a1;Smo;Nsun2;Wnt10b;Smad4;Anxa1;Col5a2;Col3a1;Col5a1;Ptch2;Col1a2;Ryr1;Asah1;Casp3;Hpse;Adamts2;Clic4;Trpc4ap;Lats1;Inhba;Dact2;Bcl2;Slc27a4;Apcdd1	17.361% (25/144)		0.88	NA	NA
GO:0045595	regulation of cell differentiation	Any process that modulates the frequency, rate or extent of cell differentiation, the process in which relatively unspecialized cells acquire specialized structural and functional features.	0.00309446	0.216395	0.866725	0.0251793	0.0977848	0.126244	9.04% (114/1261)		2.51	ENSMUSG00000000435;ENSMUSG00000000440;ENSMUSG00000001506;ENSMUSG00000002565;ENSMUSG00000002688;ENSMUSG00000002944;ENSMUSG00000003948;ENSMUSG00000004951;ENSMUSG00000006369;ENSMUSG00000007805;ENSMUSG00000009281;ENSMUSG00000020027;ENSMUSG00000020122;ENSMUSG00000020325;ENSMUSG00000020387;ENSMUSG00000020427;ENSMUSG00000021136;ENSMUSG00000021219;ENSMUSG00000021270;ENSMUSG00000021792;ENSMUSG00000022018;…	Myf5;Pparg;Col1a1;Scin;Prkd1;Cd36;Mmd;Hspb1;Fbln1;Twist2;Rarres2;Socs2;Egfr;Fstl3;Jade2;Igfbp3;Smoc1;Rgs6;Hsp90aa1;Prxl2a;Rgcc;Clu;Dmtn;Ache;Tmem176a;Abcg1;Xdh;Pkdcc;Lox;Cd74;Anxa1;Ankrd1;Msr1;Baiap2;Cpeb1;Col3a1;Igfbp5;Olfm1;Aurka;Edn3;Sema4a;Ccn1;Trp53inp1;Pdlim5;Ephb2;Pax7;Errfi1;Ctnnbip1;Prkcz;Tmem176b;Ret;Bhlhe41;Cd27;Pak1;G6pdx;Agt;Thy1;Ldlr;Rbpms2;Smad3;Trib3;Mgll;Ptprf;Loxl2;Grn;H2-Aa;Wnt…	11.816% (149/1261)		0.66	NA	NA	0.714% (9/1261)		0.06	NA	NA	13.323% (168/1261)		1.6	NA	NA	8.882% (112/1261)		1.01	NA	NA	14.909% (188/1261)		0.9	NA	NA
GO:0120163	negative regulation of cold-induced thermogenesis	NA	0.0183667	0.219969	1	0.0263895	0.0338644	0.00414029	16.279% (7/43)		1.74	NA	NA	11.628% (5/43)		0.66	NA	NA	0% (0/43)		0	NA	NA	18.605% (8/43)		1.58	NA	NA	16.279% (7/43)		1.47	NA	NA	30.233% (13/43)		2.38	ENSMUSG00000002108;ENSMUSG00000019846;ENSMUSG00000020623;ENSMUSG00000020889;ENSMUSG00000022105;ENSMUSG00000022894;ENSMUSG00000023845;ENSMUSG00000025277;ENSMUSG00000032633;ENSMUSG00000039005;ENSMUSG00000053279;ENSMUSG00000060601;ENSMUSG00000074794	Nr1h3;Lama4;Map2k6;Nr1d1;Rb1;Adamts5;Lnpep;Abhd6;Flcn;Tlr4;Aldh1a1;Nr1h2;Arrdc3
GO:0007044	cell-substrate junction assembly	The aggregation, arrangement and bonding together of a set of components to form a junction between a cell and its substrate.	0.118505	0.221274	1	0.0049306	0.0512969	0.502461	10.39% (8/77)		0.93	NA	NA	10.39% (8/77)		0.66	NA	NA	0% (0/77)		0	NA	NA	18.182% (14/77)		2.31	ENSMUSG00000015143;ENSMUSG00000015533;ENSMUSG00000020689;ENSMUSG00000020758;ENSMUSG00000022099;ENSMUSG00000022425;ENSMUSG00000026193;ENSMUSG00000031342;ENSMUSG00000031523;ENSMUSG00000032011;ENSMUSG00000040690;ENSMUSG00000041959;ENSMUSG00000056201;ENSMUSG00000059456	Actn1;Itga2;Itgb3;Itgb4;Dmtn;Enpp2;Fn1;Gpm6b;Dlc1;Thy1;Col16a1;S100a10;Cfl1;Ptk2b	12.987% (10/77)		1.29	NA	NA	14.286% (11/77)		0.3	NA	NA
GO:0072006	nephron development	The process whose specific outcome is the progression of the nephron over time, from its formation to the mature structure. A nephron is the functional unit of the kidney.	0.579893	0.221669	0.572097	0.00645075	0.320627	0.138778	9.434% (10/106)		0.24	NA	NA	13.208% (14/106)		0.65	NA	NA	0.943% (1/106)		0.24	NA	NA	18.868% (20/106)		2.19	ENSMUSG00000000567;ENSMUSG00000001761;ENSMUSG00000005397;ENSMUSG00000006800;ENSMUSG00000008999;ENSMUSG00000020689;ENSMUSG00000022309;ENSMUSG00000022878;ENSMUSG00000024998;ENSMUSG00000025151;ENSMUSG00000028024;ENSMUSG00000030110;ENSMUSG00000038721;ENSMUSG00000040552;ENSMUSG00000040998;ENSMUSG00000045763;ENSMUSG00000049538;ENSMUSG00000050295;ENSMUSG00000055653;ENSMUSG00000067158	Sox9;Smo;Nid1;Sulf2;Bmp7;Itgb3;Angpt1;Adipoq;Plce1;Maged1;Enpep;Ret;Hoxb7;C3ar1;Npnt;Basp1;Adamts16;Foxc1;Gpc3;Col4a4	14.151% (15/106)		0.49	NA	NA	17.925% (19/106)		0.86	NA	NA
GO:0007187	G protein-coupled receptor signaling pathway, coupled to cyclic nucleotide second messenger	The series of molecular signals generated as a consequence of a G protein-coupled receptor binding to its physiological ligand, where the pathway proceeds with activation or inhibition of a nucleotide cyclase activity and a subsequent change in the concentration of a cyclic nucleotide.	0.108814	0.225288	1	0.00210219	0.319071	0.803346	15.73% (14/89)		0.96	NA	NA	10.112% (9/89)		0.65	NA	NA	0% (0/89)		0	NA	NA	25.843% (23/89)		2.68	ENSMUSG00000003228;ENSMUSG00000004730;ENSMUSG00000007480;ENSMUSG00000020654;ENSMUSG00000020689;ENSMUSG00000020963;ENSMUSG00000022206;ENSMUSG00000022840;ENSMUSG00000024659;ENSMUSG00000024697;ENSMUSG00000026463;ENSMUSG00000029373;ENSMUSG00000029417;ENSMUSG00000031298;ENSMUSG00000031489;ENSMUSG00000031616;ENSMUSG00000031659;ENSMUSG00000032492;ENSMUSG00000039956;ENSMUSG00000042429;ENSMUSG00000050288;…	Grk5;Adgre1;Mc5r;Adcy3;Itgb3;Tshr;Npr3;Adcy5;Anxa1;Gna14;Atp2b4;Pf4;Cxcl9;Adgrg2;Adrb3;Ednra;Adcy7;Pth1r;Mrap;Adora1;Fzd2;Gnai1;Arrdc3	8.989% (8/89)		0.5	NA	NA	11.236% (10/89)		0.1	NA	NA
GO:0002476	antigen processing and presentation of endogenous peptide antigen via MHC class Ib	The process in which an antigen-presenting cell expresses a peptide antigen of endogenous origin on its cell surface in association with an MHC class Ib protein complex. The peptide is typically a fragment of a larger endogenous protein which has been degraded within the cell. Class Ib here refers to non-classical class I molecules, such as those of the HLA-E gene family.	0.00545417	0.226988	1	9.55796e-07	9.13398e-05	0.832255	33.333% (4/12)		2.26	ENSMUSG00000056116;ENSMUSG00000061232;ENSMUSG00000067235;ENSMUSG00000073411	H2-T22;H2-K1;H2-Q10;H2-D1	16.667% (2/12)		0.64	NA	NA	0% (0/12)		0	NA	NA	66.667% (8/12)		6.02	ENSMUSG00000035929;ENSMUSG00000053835;ENSMUSG00000060550;ENSMUSG00000061232;ENSMUSG00000067212;ENSMUSG00000073409;ENSMUSG00000073411;ENSMUSG00000079491	H2-Q4;H2-T24;H2-Q7;H2-K1;H2-T23;H2-Q6;H2-D1;H2-T10	50% (6/12)		4.04	ENSMUSG00000035929;ENSMUSG00000060550;ENSMUSG00000061232;ENSMUSG00000073409;ENSMUSG00000073411;ENSMUSG00000079491	H2-Q4;H2-Q7;H2-K1;H2-Q6;H2-D1;H2-T10	8.333% (1/12)		0.08	NA	NA
GO:0033197	response to vitamin E	Any process that results in a change in state or activity of a cell or an organism (in terms of movement, secretion, enzyme production, gene expression, etc.) as a result of a vitamin E stimulus.	0.00545417	0.226988	1	0.014705	0.00854796	0.509175	33.333% (4/12)		2.26	ENSMUSG00000000440;ENSMUSG00000001506;ENSMUSG00000059201;ENSMUSG00000070348	Pparg;Col1a1;Lep;Ccnd1	16.667% (2/12)		0.64	NA	NA	0% (0/12)		0	NA	NA	33.333% (4/12)		1.83	NA	NA	33.333% (4/12)		2.07	ENSMUSG00000001506;ENSMUSG00000035086;ENSMUSG00000059201;ENSMUSG00000093930	Col1a1;Becn1;Lep;Hmgcs1	16.667% (2/12)		0.29	NA	NA
GO:1903587	regulation of blood vessel endothelial cell proliferation involved in sprouting angiogenesis	NA	0.0372465	0.226988	0.00390821	0.271326	1	0.509175	25% (3/12)		1.43	NA	NA	16.667% (2/12)		0.64	NA	NA	16.667% (2/12)		2.41	ENSMUSG00000000120;ENSMUSG00000048373	Ngfr;Fgfbp1	16.667% (2/12)		0.57	NA	NA	0% (0/12)		0	NA	NA	16.667% (2/12)		0.29	NA	NA
GO:0045019	negative regulation of nitric oxide biosynthetic process	Any process that stops, prevents, or reduces the frequency, rate or extent of the chemical reactions and pathways resulting in the formation of nitric oxide.	0.17691	0.226988	1	0.00208558	0.595768	0.509175	16.667% (2/12)		0.75	NA	NA	16.667% (2/12)		0.64	NA	NA	0% (0/12)		0	NA	NA	41.667% (5/12)		2.68	ENSMUSG00000001348;ENSMUSG00000007655;ENSMUSG00000017969;ENSMUSG00000026463;ENSMUSG00000041736	Acp5;Cav1;Ptgis;Atp2b4;Tspo	8.333% (1/12)		0.22	NA	NA	16.667% (2/12)		0.29	NA	NA
GO:0035902	response to immobilization stress	Any process that results in a change in state or activity of a cell or an organism (in terms of movement, secretion, enzyme production, gene expression, etc.) as a result of being rendered immobile.	0.0020774	0.227252	1	0.285871	0.482108	0.361939	27.273% (6/22)		2.68	ENSMUSG00000000440;ENSMUSG00000019326;ENSMUSG00000026986;ENSMUSG00000032315;ENSMUSG00000040046;ENSMUSG00000059456	Pparg;Aoc3;Hnmt;Cyp1a1;Tph1;Ptk2b	13.636% (3/22)		0.64	NA	NA	0% (0/22)		0	NA	NA	13.636% (3/22)		0.54	NA	NA	9.091% (2/22)		0.32	NA	NA	18.182% (4/22)		0.44	NA	NA
GO:0001916	positive regulation of T cell mediated cytotoxicity	Any process that activates or increases the frequency, rate or extent of T cell mediated cytotoxicity.	0.0112275	0.227252	1	4.60716e-07	0.000675797	0.828447	22.727% (5/22)		1.95	NA	NA	13.636% (3/22)		0.64	NA	NA	0% (0/22)		0	NA	NA	50% (11/22)		6.34	ENSMUSG00000026395;ENSMUSG00000029468;ENSMUSG00000035929;ENSMUSG00000053835;ENSMUSG00000060550;ENSMUSG00000060802;ENSMUSG00000061232;ENSMUSG00000067212;ENSMUSG00000073409;ENSMUSG00000073411;ENSMUSG00000079491	Ptprc;P2rx7;H2-Q4;H2-T24;H2-Q7;B2m;H2-K1;H2-T23;H2-Q6;H2-D1;H2-T10	31.818% (7/22)		3.17	ENSMUSG00000035929;ENSMUSG00000060550;ENSMUSG00000060802;ENSMUSG00000061232;ENSMUSG00000073409;ENSMUSG00000073411;ENSMUSG00000079491	H2-Q4;H2-Q7;B2m;H2-K1;H2-Q6;H2-D1;H2-T10	9.091% (2/22)		0.08	NA	NA
GO:0032941	secretion by tissue	The controlled release of a substance by a tissue.	0.0485195	0.227252	1	0.00842462	0.0894835	0.701659	18.182% (4/22)		1.31	NA	NA	13.636% (3/22)		0.64	NA	NA	0% (0/22)		0	NA	NA	27.273% (6/22)		2.07	ENSMUSG00000021732;ENSMUSG00000022206;ENSMUSG00000027030;ENSMUSG00000032807;ENSMUSG00000042429;ENSMUSG00000049625	Fgf10;Npr3;Stk39;Alox12b;Adora1;Tifab	31.818% (7/22)		1.05	NA	NA	27.273% (6/22)		0.15	NA	NA
GO:0070838	divalent metal ion transport	The directed movement of divalent metal cations, any metal ion with a +2 electric charge, into, out of or within a cell, or between cells, by means of some agent such as a transporter or pore.	0.0912009	0.230085	0.0092735	0.518466	0.495148	0.136778	9.764% (29/297)		1.04	NA	NA	11.448% (34/297)		0.64	NA	NA	2.357% (7/297)		2.03	ENSMUSG00000020303;ENSMUSG00000028836;ENSMUSG00000041460;ENSMUSG00000041798;ENSMUSG00000047343;ENSMUSG00000050164;ENSMUSG00000050777	Stc2;Slc30a2;Cacna2d4;Gck;Mettl21c;Mchr1;Tmem37	11.785% (35/297)		0.29	NA	NA	7.407% (22/297)		0.31	NA	NA	18.519% (55/297)		0.86	NA	NA
GO:0098657	import into cell	The directed movement of some substance from outside of a cell into a cell. This may occur via transport across the plasma membrane or via endocytosis.	0.162311	0.230492	0.632799	0.00902608	0.423954	0.197414	12% (15/125)		0.79	NA	NA	9.6% (12/125)		0.64	NA	NA	0.8% (1/125)		0.2	NA	NA	15.2% (19/125)		2.04	ENSMUSG00000001436;ENSMUSG00000001918;ENSMUSG00000005360;ENSMUSG00000020264;ENSMUSG00000020689;ENSMUSG00000020829;ENSMUSG00000022094;ENSMUSG00000022602;ENSMUSG00000023828;ENSMUSG00000030654;ENSMUSG00000031342;ENSMUSG00000031906;ENSMUSG00000032338;ENSMUSG00000032725;ENSMUSG00000032883;ENSMUSG00000038319;ENSMUSG00000040907;ENSMUSG00000053897;ENSMUSG00000062609	Slc19a1;Slc1a5;Slc1a3;Slc36a2;Itgb3;Slc46a1;Slc39a14;Arc;Slc22a3;Arl6ip1;Gpm6b;Smpd3;Hcn4;Folr2;Acsl3;Kcnh2;Atp1a3;Slc39a8;Kcnj15	8% (10/125)		0.37	NA	NA	16.8% (21/125)		0.7	NA	NA
GO:0150076	neuroinflammatory response	NA	0.446385	0.234193	0.231588	0.00451617	0.433791	0.161736	24.242% (8/33)		0.35	NA	NA	12.121% (4/33)		0.63	NA	NA	3.03% (1/33)		0.64	NA	NA	33.333% (11/33)		2.35	ENSMUSG00000001761;ENSMUSG00000020053;ENSMUSG00000022037;ENSMUSG00000024810;ENSMUSG00000025888;ENSMUSG00000030579;ENSMUSG00000030717;ENSMUSG00000031639;ENSMUSG00000036887;ENSMUSG00000040605;ENSMUSG00000049130	Smo;Igf1;Clu;Il33;Casp1;Tyrobp;Nupr1;Tlr3;C1qa;Bace2;C5ar1	9.091% (3/33)		0.36	NA	NA	21.212% (7/33)		0.79	NA	NA
GO:0050727	regulation of inflammatory response	Any process that modulates the frequency, rate or extent of the inflammatory response, the immediate defensive reaction (by vertebrate tissue) to infection or injury caused by chemical or physical agents.	0.0125229	0.23531	0.0257482	0.00336758	0.4597	0.135076	13.333% (28/210)		1.9	NA	NA	16.667% (35/210)		0.63	NA	NA	2.381% (5/210)		1.59	NA	NA	20% (42/210)		2.47	ENSMUSG00000000440;ENSMUSG00000000753;ENSMUSG00000001123;ENSMUSG00000001348;ENSMUSG00000005951;ENSMUSG00000005980;ENSMUSG00000015533;ENSMUSG00000015568;ENSMUSG00000016024;ENSMUSG00000017969;ENSMUSG00000019326;ENSMUSG00000020053;ENSMUSG00000021994;ENSMUSG00000022878;ENSMUSG00000024659;ENSMUSG00000024810;ENSMUSG00000025888;ENSMUSG00000026321;ENSMUSG00000027030;ENSMUSG00000027762;ENSMUSG00000030717;…	Pparg;Serpinf1;Lgals9;Acp5;Shpk;Dnase1;Itga2;Lpl;Lbp;Ptgis;Aoc3;Igf1;Wnt5a;Adipoq;Anxa1;Il33;Casp1;Tnfrsf11a;Stk39;Sucnr1;Nupr1;Pycard;Ednra;Tlr3;Adcy7;Mgll;Grn;Cebpa;C1qa;Ccn3;Cdk19;Fndc4;Ctss;Metrnl;Adora1;Adamts12;Ccr2;C5ar1;Pla2g4a;Alox5ap;Fabp4;H2-T23	7.619% (16/210)		0.34	NA	NA	16.667% (35/210)		0.87	NA	NA
GO:0030148	sphingolipid biosynthetic process	The chemical reactions and pathways resulting in the formation of sphingolipids, any of a class of lipids containing the long-chain amine diol sphingosine or a closely related base (a sphingoid).	0.00866661	0.243634	0.360762	0.000181377	0.219649	0.142415	16.071% (9/56)		2.06	ENSMUSG00000021948;ENSMUSG00000027035;ENSMUSG00000028195;ENSMUSG00000032807;ENSMUSG00000035376;ENSMUSG00000038007;ENSMUSG00000041220;ENSMUSG00000067370;ENSMUSG00000087408	Prkcd;Cers6;Ccn1;Alox12b;Hacd2;Acer2;Elovl6;B3galt4;Cers1	10.714% (6/56)		0.61	NA	NA	1.786% (1/56)		0.44	NA	NA	25% (14/56)		3.74	ENSMUSG00000006390;ENSMUSG00000023021;ENSMUSG00000027035;ENSMUSG00000028497;ENSMUSG00000029468;ENSMUSG00000031906;ENSMUSG00000032349;ENSMUSG00000032807;ENSMUSG00000033849;ENSMUSG00000035376;ENSMUSG00000038007;ENSMUSG00000041220;ENSMUSG00000050931;ENSMUSG00000056124	Elovl1;Cers5;Cers6;Hacd4;P2rx7;Smpd3;Elovl5;Alox12b;B3galt2;Hacd2;Acer2;Elovl6;Sgms2;B4galt6	10.714% (6/56)		0.66	NA	NA	19.643% (11/56)		0.85	NA	NA
GO:0045807	positive regulation of endocytosis	Any process that activates or increases the frequency, rate or extent of endocytosis.	0.127544	0.244821	1	0.00389532	0.123489	0.824883	9.89% (9/91)		0.89	NA	NA	9.89% (9/91)		0.61	NA	NA	0% (0/91)		0	NA	NA	17.582% (16/91)		2.41	ENSMUSG00000000440;ENSMUSG00000007655;ENSMUSG00000015533;ENSMUSG00000016024;ENSMUSG00000018909;ENSMUSG00000021319;ENSMUSG00000021994;ENSMUSG00000022037;ENSMUSG00000022309;ENSMUSG00000032231;ENSMUSG00000034330;ENSMUSG00000035064;ENSMUSG00000037010;ENSMUSG00000051439;ENSMUSG00000055653;ENSMUSG00000060802	Pparg;Cav1;Itga2;Lbp;Arrb1;Sfrp4;Wnt5a;Clu;Angpt1;Anxa2;Plcg2;Eef2k;Apln;Cd14;Gpc3;B2m	10.989% (10/91)		0.91	NA	NA	10.989% (10/91)		0.08	NA	NA
GO:0016358	dendrite development	The process whose specific outcome is the progression of the dendrite over time, from its formation to the mature structure.	0.832146	0.247308	0.473586	0.636782	0.285361	0.0093252	5% (10/200)		0.08	NA	NA	9% (18/200)		0.61	NA	NA	1% (2/200)		0.32	NA	NA	8% (16/200)		0.2	NA	NA	8.5% (17/200)		0.54	NA	NA	20% (40/200)		2.03	ENSMUSG00000005583;ENSMUSG00000006435;ENSMUSG00000006699;ENSMUSG00000011877;ENSMUSG00000013236;ENSMUSG00000019969;ENSMUSG00000020132;ENSMUSG00000020827;ENSMUSG00000020886;ENSMUSG00000021224;ENSMUSG00000021451;ENSMUSG00000021936;ENSMUSG00000023030;ENSMUSG00000024617;ENSMUSG00000024778;ENSMUSG00000025235;ENSMUSG00000026028;ENSMUSG00000027253;ENSMUSG00000027692;ENSMUSG00000028273;ENSMUSG00000028991;…	Mef2c;Neurl1a;Cdc42;Git1;Ptprs;Psen1;Rab21;Mink1;Dlg4;Numb;Sema4d;Mapk8;Slc11a2;Camk2a;Fas;Bbs4;Trak2;Lrp4;Tnik;Pdlim5;Mtor;Camk1;Caprin2;Cyfip1;Prmt3;Carm1;Trak1;Fbxw8;Rbfox2;Tbc1d24;Prex1;Zmynd8;Reln;Hecw2;Nlgn2;Foxo6;Gsk3a;Dtnbp1;Kalrn;Nck2
GO:0051930	regulation of sensory perception of pain	Any process that modulates the frequency, rate or extent of the sensory perception of pain, the series of events required for an organism to receive a painful stimulus, convert it to a molecular signal, and recognize and characterize the signal.	0.00266051	0.247857	0.167667	0.000405189	0.50596	0.0870869	26.087% (6/23)		2.58	ENSMUSG00000000326;ENSMUSG00000027533;ENSMUSG00000033174;ENSMUSG00000039005;ENSMUSG00000042429;ENSMUSG00000069763	Comt;Fabp5;Mgll;Tlr4;Adora1;Tmem100	13.043% (3/23)		0.61	NA	NA	4.348% (1/23)		0.78	NA	NA	34.783% (8/23)		3.39	ENSMUSG00000000326;ENSMUSG00000027533;ENSMUSG00000033174;ENSMUSG00000037362;ENSMUSG00000038642;ENSMUSG00000042429;ENSMUSG00000056529;ENSMUSG00000069763	Comt;Fabp5;Mgll;Ccn3;Ctss;Adora1;Ptafr;Tmem100	8.696% (2/23)		0.3	NA	NA	26.087% (6/23)		1.06	NA	NA
GO:0097305	response to alcohol	Any process that results in a change in state or activity of a cell or an organism (in terms of movement, secretion, enzyme production, gene expression, etc.) as a result of an alcohol stimulus.	0.00807754	0.25532	0.411633	0.0509014	0.0177013	0.400027	14.124% (25/177)		2.09	ENSMUSG00000000440;ENSMUSG00000003849;ENSMUSG00000007659;ENSMUSG00000015243;ENSMUSG00000020532;ENSMUSG00000023067;ENSMUSG00000024990;ENSMUSG00000027952;ENSMUSG00000028211;ENSMUSG00000030336;ENSMUSG00000031400;ENSMUSG00000031613;ENSMUSG00000033022;ENSMUSG00000037035;ENSMUSG00000039005;ENSMUSG00000041324;ENSMUSG00000045594;ENSMUSG00000053279;ENSMUSG00000055301;ENSMUSG00000056427;ENSMUSG00000057614;…	Pparg;Nqo1;Bcl2l1;Abca1;Acaca;Cdkn1a;Rbp4;Pmvk;Trp53inp1;Cd27;G6pdx;Hpgd;Cdo1;Inhbb;Tlr4;Inhba;Glb1;Aldh1a1;Adh7;Slit3;Gnai1;Lep;Ptk2b;Actc1;Ccnd1	10.734% (19/177)		0.59	NA	NA	1.13% (2/177)		0.39	NA	NA	18.644% (33/177)		1.29	NA	NA	11.864% (21/177)		1.75	NA	NA	14.689% (26/177)		0.4	NA	NA
GO:0031643	positive regulation of myelination	Any process that activates or increases the frequency, rate or extent of the formation of a myelin sheath around nerve axons.	0.577175	0.255742	1	0.00315401	0.242907	0.263551	7.692% (1/13)		0.24	NA	NA	15.385% (2/13)		0.59	NA	NA	0% (0/13)		0	NA	NA	38.462% (5/13)		2.5	ENSMUSG00000020053;ENSMUSG00000033006;ENSMUSG00000033208;ENSMUSG00000043924;ENSMUSG00000048078	Igf1;Sox10;S100b;Ncmap;Tenm4	15.385% (2/13)		0.61	NA	NA	23.077% (3/13)		0.58	NA	NA
GO:1903053	regulation of extracellular matrix organization	NA	0.0399154	0.26682	1	0.736332	0.896299	0.00533546	16.667% (5/30)		1.4	NA	NA	33.333% (10/30)		0.57	NA	NA	0% (0/30)		0	NA	NA	6.667% (2/30)		0.13	NA	NA	3.333% (1/30)		0.05	NA	NA	33.333% (10/30)		2.27	ENSMUSG00000000392;ENSMUSG00000020473;ENSMUSG00000022018;ENSMUSG00000022105;ENSMUSG00000026842;ENSMUSG00000029581;ENSMUSG00000031980;ENSMUSG00000032035;ENSMUSG00000032402;ENSMUSG00000039952	Fap;Aebp1;Rgcc;Rb1;Abl1;Fscn1;Agt;Ets1;Smad3;Dag1
GO:0010812	negative regulation of cell-substrate adhesion	Any process that decreases the frequency, rate or extent of cell-substrate adhesion. Cell-substrate adhesion is the attachment of a cell to the underlying substrate via adhesion molecules.	0.00260309	0.277744	1	0.0999738	0.12323	0.320177	19.149% (9/47)		2.58	ENSMUSG00000001506;ENSMUSG00000006369;ENSMUSG00000021750;ENSMUSG00000022099;ENSMUSG00000031523;ENSMUSG00000038007;ENSMUSG00000041075;ENSMUSG00000041417;ENSMUSG00000049791	Col1a1;Fbln1;Fam107a;Dmtn;Dlc1;Acer2;Fzd7;Pik3r1;Fzd4	10.638% (5/47)		0.56	NA	NA	0% (0/47)		0	NA	NA	14.894% (7/47)		1	NA	NA	12.766% (6/47)		0.91	NA	NA	17.021% (8/47)		0.49	NA	NA
GO:0051899	membrane depolarization	The process in which membrane potential decreases with respect to its steady-state potential, usually from negative potential to a more positive potential. For example, the initial depolarization during the rising phase of an action potential is in the direction from the negative steady-state resting potential towards the positive membrane potential that will be the peak of the action potential.	0.0815168	0.282712	1	0.00995193	0.629944	0.184253	11.864% (7/59)		1.09	NA	NA	10.169% (6/59)		0.55	NA	NA	0% (0/59)		0	NA	NA	18.644% (11/59)		2	ENSMUSG00000007655;ENSMUSG00000022416;ENSMUSG00000025888;ENSMUSG00000026278;ENSMUSG00000029053;ENSMUSG00000029468;ENSMUSG00000029470;ENSMUSG00000032338;ENSMUSG00000034810;ENSMUSG00000038319;ENSMUSG00000041736	Cav1;Cacna1i;Casp1;Bok;Prkcz;P2rx7;P2rx4;Hcn4;Scn7a;Kcnh2;Tspo	6.78% (4/59)		0.2	NA	NA	18.644% (11/59)		0.73	NA	NA
GO:0014015	positive regulation of gliogenesis	Any process that activates or increases the frequency, rate or extent of gliogenesis, the formation of mature glia.	0.326251	0.282712	0.375942	0.00349833	0.134376	0.580301	8.475% (5/59)		0.49	NA	NA	10.169% (6/59)		0.55	NA	NA	1.695% (1/59)		0.42	NA	NA	20.339% (12/59)		2.46	ENSMUSG00000000440;ENSMUSG00000020053;ENSMUSG00000022425;ENSMUSG00000026728;ENSMUSG00000027490;ENSMUSG00000029470;ENSMUSG00000029838;ENSMUSG00000033006;ENSMUSG00000036887;ENSMUSG00000041736;ENSMUSG00000048078;ENSMUSG00000049103	Pparg;Igf1;Enpp2;Vim;E2f1;P2rx4;Ptn;Sox10;C1qa;Tspo;Tenm4;Ccr2	11.864% (7/59)		0.87	NA	NA	13.559% (8/59)		0.24	NA	NA
GO:0097067	cellular response to thyroid hormone stimulus	A change in state or activity of a cell (in terms of movement, secretion, enzyme production, gene expression, etc.) as a result of a thyroid hormone stimulus.	0.604282	0.284551	1	0.000611069	0.0762479	0.875451	7.143% (1/14)		0.22	NA	NA	14.286% (2/14)		0.55	NA	NA	0% (0/14)		0	NA	NA	42.857% (6/14)		3.21	ENSMUSG00000005672;ENSMUSG00000032359;ENSMUSG00000032698;ENSMUSG00000034201;ENSMUSG00000038642;ENSMUSG00000040907	Kit;Ctsh;Lmo2;Gas2l1;Ctss;Atp1a3	21.429% (3/14)		1.12	NA	NA	7.143% (1/14)		0.06	NA	NA
GO:0050922	negative regulation of chemotaxis	Any process that stops, prevents, or reduces the frequency, rate or extent of the directed movement of a motile cell or organism in response to a specific chemical concentration gradient.	0.408115	0.285131	1	0.00930651	0.93414	0.752465	8.333% (3/36)		0.39	NA	NA	11.111% (4/36)		0.54	NA	NA	0% (0/36)		0	NA	NA	22.222% (8/36)		2.03	ENSMUSG00000020682;ENSMUSG00000021994;ENSMUSG00000028064;ENSMUSG00000031398;ENSMUSG00000034684;ENSMUSG00000037362;ENSMUSG00000040254;ENSMUSG00000041120	Mmp28;Wnt5a;Sema4a;Plxna3;Sema3f;Ccn3;Sema3d;Nbl1	2.778% (1/36)		0.03	NA	NA	11.111% (4/36)		0.12	NA	NA
[truncated: 219 more rows]

## Sheet: Suppl. Table 4
GO:0014889: Muscle atrophy
				Male muscle (D43)		Female muscle (D21)		Sex-specific regulation
Function	Gene name	Alias	Ensembl_IDs	Log2FC	Adjusted p-value	Log2FC	Adjusted p-value
Type II muscle fiber	Actn3		ENSMUSG00000006457	1.62569	5.69095e-13	0.301765	0.31671	Male-specific upregulation
Apoptosis	Cflar		ENSMUSG00000026031	-0.324334	0.00278251	0.163932	0.208925	Male-specific downregulation
Histone acetyltransferase	Ep300		ENSMUSG00000055024	0.249729	0.0496187	-0.0791554	0.644866	Male-specific upregulation
Ubiquitination	Fbxo32	Atrogin-1, MAFbx	ENSMUSG00000022358	1.58284	6.33919e-06	0.715362	0.0910105	Male-specific upregulation
[truncated: 28 more rows]
